# Supplementary material for: Strategies to enable large-scale proteomics for reproducible research
Source: Nat Commun. 2020 Jul 30;11:3793. doi: 10.1038/s41467-020-17641-3 (PMC7393074; doi:10.1038/s41467-020-17641-3)
Supplement: Supplementary file 4 — Supplementary Data 1 [file 41467_2020_17641_MOESM4_ESM.xlsx]

## Sheet: Supplementary_Data_1
Supplementary Data 1. Details of 1,560 samples generated during this study. M01 indicates instrument number one.
Sample	Instrument	Day	Replicate	File Name
0% Ovary / 50% Prostate / 50% Yeast	M01	1	1	180828_2-D1_000ET_001P6_M01_S_1
0% Ovary / 50% Prostate / 50% Yeast	M01	1	2	180828_2-D1_000ET_001PD_M01_S_2
0% Ovary / 50% Prostate / 50% Yeast	M01	3	1	180830_2-D3_000ET_001PQ_M01_S_1
0% Ovary / 50% Prostate / 50% Yeast	M01	3	2	180830_2-D3_000ET_001PX_M01_S_2
0% Ovary / 50% Prostate / 50% Yeast	M01	5	1	180901_2-D5_000ET_001QA_M01_S_1
0% Ovary / 50% Prostate / 50% Yeast	M01	5	2	180901_2-D5_000ET_001QH_M01_S_2
0% Ovary / 50% Prostate / 50% Yeast	M01	7	1	Did not pass processed data quality control
0% Ovary / 50% Prostate / 50% Yeast	M01	7	2	180903_2-D7_000ET_001R1_M01_S_2
0% Ovary / 50% Prostate / 50% Yeast	M01	14	1	180910_2-D14_000ET_001RJ_M01_S_1
0% Ovary / 50% Prostate / 50% Yeast	M01	14	2	180910_2-D14_000ET_001RQ_M01_S_2
0% Ovary / 50% Prostate / 50% Yeast	M01	21	1	Did not pass processed data quality control
0% Ovary / 50% Prostate / 50% Yeast	M01	21	2	180917_2-D21_000ET_001SF_M01_S_2
0% Ovary / 50% Prostate / 50% Yeast	M01	28	1	180924_2-D28_000ET_001SX_M01_S_1
0% Ovary / 50% Prostate / 50% Yeast	M01	28	2	180924_2-D28_000ET_001T4_M01_S_2
0% Ovary / 50% Prostate / 50% Yeast	M01	56	1	181022_2-D56_000ET_001TM_M01_S_1
0% Ovary / 50% Prostate / 50% Yeast	M01	56	2	181022_2-D56_000ET_001TT_M01_S_2
0% Ovary / 50% Prostate / 50% Yeast	M01	84	1	181119_2-D84_000ET_001UB_M01_S_1
0% Ovary / 50% Prostate / 50% Yeast	M01	84	2	181119_2-D84_000ET_001UI_M01_S_2
0% Ovary / 50% Prostate / 50% Yeast	M01	101	1	181208_2-D103_000ET_001V0_M01_S_1
0% Ovary / 50% Prostate / 50% Yeast	M01	101	2	Did not pass processed data quality control
0% Ovary / 50% Prostate / 50% Yeast	M01	103	1	Did not pass processed data quality control
0% Ovary / 50% Prostate / 50% Yeast	M01	103	2	181210_2-D105_000ET_001VR_M01_S_2
0% Ovary / 50% Prostate / 50% Yeast	M01	105	1	181212_2-D107_000ET_001W4_M01_S_1
0% Ovary / 50% Prostate / 50% Yeast	M01	105	2	181212_2-D107_000ET_001WB_M01_S_2
0% Ovary / 50% Prostate / 50% Yeast	M01	107	1	181214_2-D109_000ET_001WO_M01_S_1
0% Ovary / 50% Prostate / 50% Yeast	M01	107	2	181214_2-D109_000ET_001WV_M01_S_2
0% Ovary / 50% Prostate / 50% Yeast	M02	1	1	180823_2-D1_000ET_0022S_M02_S_1
0% Ovary / 50% Prostate / 50% Yeast	M02	1	2	180823_2-D1_000ET_0022Y_M02_S_2
0% Ovary / 50% Prostate / 50% Yeast	M02	3	1	180825_2-D3_000ET_0023C_M02_S_1
0% Ovary / 50% Prostate / 50% Yeast	M02	3	2	180825_2-D3_000ET_0023I_M02_S_2
0% Ovary / 50% Prostate / 50% Yeast	M02	5	1	180827_2-D5_000ET_001I3_M02_S_1
0% Ovary / 50% Prostate / 50% Yeast	M02	5	2	180827_2-D5_000ET_001IA_M02_S_2
0% Ovary / 50% Prostate / 50% Yeast	M02	7	1	180829_2-D7_000ET_001IN_M02_S_1
0% Ovary / 50% Prostate / 50% Yeast	M02	7	2	180829_2-D7_000ET_001IU_M02_S_2
0% Ovary / 50% Prostate / 50% Yeast	M02	14	1	180905_2-D14_000ET_001JC_M02_S_1
0% Ovary / 50% Prostate / 50% Yeast	M02	14	2	180905_2-D14_000ET_001JJ_M02_S_2
0% Ovary / 50% Prostate / 50% Yeast	M02	21	1	180912_2-D21_000ET_001K1_M02_S_1
0% Ovary / 50% Prostate / 50% Yeast	M02	21	2	180912_2-D21_000ET_001K8_M02_S_2
0% Ovary / 50% Prostate / 50% Yeast	M02	28	1	180919_2-D28_000ET_001KQ_M02_S_1
0% Ovary / 50% Prostate / 50% Yeast	M02	28	2	180919_2-D28_000ET_001KX_M02_S_2
0% Ovary / 50% Prostate / 50% Yeast	M02	56	1	181017_2-D56_000ET_001LF_M02_S_1
0% Ovary / 50% Prostate / 50% Yeast	M02	56	2	181017_2-D56_000ET_001LM_M02_S_2
0% Ovary / 50% Prostate / 50% Yeast	M02	84	1	181114_2-D84_000ET_001M4_M02_S_1
0% Ovary / 50% Prostate / 50% Yeast	M02	84	2	181114_2-D84_000ET_001MB_M02_S_2
0% Ovary / 50% Prostate / 50% Yeast	M02	101	1	181201_2-D101_000ET_001MT_M02_S_1
0% Ovary / 50% Prostate / 50% Yeast	M02	101	2	181201_2-D101_000ET_001N0_M02_S_2
0% Ovary / 50% Prostate / 50% Yeast	M02	103	1	181203_2-D103_000ET_001ND_M02_S_1
0% Ovary / 50% Prostate / 50% Yeast	M02	103	2	181203_2-D103_000ET_001NK_M02_S_2
0% Ovary / 50% Prostate / 50% Yeast	M02	105	1	181205_2-D105_000ET_001NX_M02_S_1
0% Ovary / 50% Prostate / 50% Yeast	M02	105	2	181205_2-D105_000ET_001O4_M02_S_2
0% Ovary / 50% Prostate / 50% Yeast	M02	107	1	181207_2-D107_000ET_001OH_M02_S_1
0% Ovary / 50% Prostate / 50% Yeast	M02	107	2	181207_2-D107_000ET_001OO_M02_S_2
0% Ovary / 50% Prostate / 50% Yeast	M03	1	1	180821_2-D1_000ET_0018S_M03_S_1
0% Ovary / 50% Prostate / 50% Yeast	M03	1	2	180821_2-D1_000ET_0018Z_M03_S_2
0% Ovary / 50% Prostate / 50% Yeast	M03	3	1	180823_2-D3_000ET_0019C_M03_S_1
0% Ovary / 50% Prostate / 50% Yeast	M03	3	2	180823_2-D3_000ET_0019J_M03_S_2
0% Ovary / 50% Prostate / 50% Yeast	M03	5	1	180825_2-D5_000ET_0019W_M03_S_1
0% Ovary / 50% Prostate / 50% Yeast	M03	5	2	180825_2-D5_000ET_001A3_M03_S_2
0% Ovary / 50% Prostate / 50% Yeast	M03	7	1	180827_2-D7_000ET_001AG_M03_S_1
0% Ovary / 50% Prostate / 50% Yeast	M03	7	2	180827_2-D7_000ET_001AN_M03_S_2
0% Ovary / 50% Prostate / 50% Yeast	M03	14	1	180903_2-D14_000ET_001B5_M03_S_1
0% Ovary / 50% Prostate / 50% Yeast	M03	14	2	180903_2-D14_000ET_001BC_M03_S_2
0% Ovary / 50% Prostate / 50% Yeast	M03	21	1	180910_2-D21_000ET_001BU_M03_S_1
0% Ovary / 50% Prostate / 50% Yeast	M03	21	2	180910_2-D21_000ET_001C1_M03_S_2
0% Ovary / 50% Prostate / 50% Yeast	M03	28	1	180917_2-D28_000ET_001CJ_M03_S_1
0% Ovary / 50% Prostate / 50% Yeast	M03	28	2	180917_2-D28_000ET_001CQ_M03_S_2
0% Ovary / 50% Prostate / 50% Yeast	M03	56	1	181015_2-D56_000ET_001D8_M03_S_1
0% Ovary / 50% Prostate / 50% Yeast	M03	56	2	181015_2-D56_000ET_001DF_M03_S_2
0% Ovary / 50% Prostate / 50% Yeast	M03	84	1	181112_2-D84_000ET_001DX_M03_S_1
0% Ovary / 50% Prostate / 50% Yeast	M03	84	2	181112_2-D84_000ET_001E4_M03_S_2
0% Ovary / 50% Prostate / 50% Yeast	M03	101	1	181129_2-D101_000ET_001EM_M03_S_1
0% Ovary / 50% Prostate / 50% Yeast	M03	101	2	181129_2-D101_000ET_001ET_M03_S_2
0% Ovary / 50% Prostate / 50% Yeast	M03	103	1	181201_2-D103_000ET_001F6_M03_S_1
0% Ovary / 50% Prostate / 50% Yeast	M03	103	2	181201_2-D103_000ET_001FD_M03_S_2
0% Ovary / 50% Prostate / 50% Yeast	M03	105	1	181203_2-D105_000ET_001FQ_M03_S_1
0% Ovary / 50% Prostate / 50% Yeast	M03	105	2	181203_2-D105_000ET_001FX_M03_S_2
0% Ovary / 50% Prostate / 50% Yeast	M03	107	1	181205_2-D107_000ET_001GA_M03_S_1
0% Ovary / 50% Prostate / 50% Yeast	M03	107	2	181205_2-D107_000ET_001GH_M03_S_2
0% Ovary / 50% Prostate / 50% Yeast	M04	1	1	180807_2-D1_000ET_0010L_M04_S_1
0% Ovary / 50% Prostate / 50% Yeast	M04	1	2	180807_2-D1_000ET_0010S_M04_S_2
0% Ovary / 50% Prostate / 50% Yeast	M04	3	1	180809_2-D3_000ET_00115_M04_S_1
0% Ovary / 50% Prostate / 50% Yeast	M04	3	2	180809_2-D3_000ET_0011C_M04_S_2
0% Ovary / 50% Prostate / 50% Yeast	M04	5	1	180811_2-D5_000ET_0011P_M04_S_1
0% Ovary / 50% Prostate / 50% Yeast	M04	5	2	180811_2-D5_000ET_0011W_M04_S_2
0% Ovary / 50% Prostate / 50% Yeast	M04	7	1	180813_2-D7_000ET_00129_M04_S_1
0% Ovary / 50% Prostate / 50% Yeast	M04	7	2	180813_2-D7_000ET_0012G_M04_S_2
0% Ovary / 50% Prostate / 50% Yeast	M04	14	1	180820_2-D14_000ET_0012Y_M04_S_1
0% Ovary / 50% Prostate / 50% Yeast	M04	14	2	180820_2-D14_000ET_00135_M04_S_2
0% Ovary / 50% Prostate / 50% Yeast	M04	21	1	180827_2-D21_000ET_0013N_M04_S_1
0% Ovary / 50% Prostate / 50% Yeast	M04	21	2	180827_2-D21_000ET_0013U_M04_S_2
0% Ovary / 50% Prostate / 50% Yeast	M04	28	1	180912_2-D37_000ET_0014C_M04_S_1
0% Ovary / 50% Prostate / 50% Yeast	M04	28	2	180912_2-D37_000ET_0014J_M04_S_2
0% Ovary / 50% Prostate / 50% Yeast	M04	56	1	181001_2-D56_000ET_00151_M04_S_1
0% Ovary / 50% Prostate / 50% Yeast	M04	56	2	181001_2-D56_000ET_00158_M04_S_2
0% Ovary / 50% Prostate / 50% Yeast	M04	84	1	181029_2-D84_000ET_0015Q_M04_S_1
0% Ovary / 50% Prostate / 50% Yeast	M04	84	2	181029_2-D84_000ET_0015X_M04_S_2
0% Ovary / 50% Prostate / 50% Yeast	M04	101	1	181115_2-D101_000ET_0016F_M04_S_1
0% Ovary / 50% Prostate / 50% Yeast	M04	101	2	181115_2-D101_000ET_0016M_M04_S_2
0% Ovary / 50% Prostate / 50% Yeast	M04	103	1	181117_2-D103_000ET_0016Z_M04_S_1
0% Ovary / 50% Prostate / 50% Yeast	M04	103	2	181117_2-D103_000ET_00176_M04_S_2
0% Ovary / 50% Prostate / 50% Yeast	M04	105	1	181121_2-D105_000ET_0017J_M04_S_1
0% Ovary / 50% Prostate / 50% Yeast	M04	105	2	181121_2-D105_000ET_0017Q_M04_S_2
0% Ovary / 50% Prostate / 50% Yeast	M04	107	1	181123_2-D107_000ET_00183_M04_S_1
0% Ovary / 50% Prostate / 50% Yeast	M04	107	2	181123_2-D107_000ET_0018A_M04_S_2
0% Ovary / 50% Prostate / 50% Yeast	M05	1	1	180830_2-D1_000ET_000SE_M05_S_1
0% Ovary / 50% Prostate / 50% Yeast	M05	1	2	180830_2-D1_000ET_000SL_M05_S_2
0% Ovary / 50% Prostate / 50% Yeast	M05	3	1	180901_2-D3_000ET_000SY_M05_S_1
0% Ovary / 50% Prostate / 50% Yeast	M05	3	2	180901_2-D3_000ET_000T5_M05_S_2
0% Ovary / 50% Prostate / 50% Yeast	M05	5	1	180903_2-D5_000ET_000TI_M05_S_1
0% Ovary / 50% Prostate / 50% Yeast	M05	5	2	180903_2-D5_000ET_000TP_M05_S_2
0% Ovary / 50% Prostate / 50% Yeast	M05	7	1	180905_2-D7_000ET_000U2_M05_S_1
0% Ovary / 50% Prostate / 50% Yeast	M05	7	2	180905_2-D7_000ET_000U9_M05_S_2
0% Ovary / 50% Prostate / 50% Yeast	M05	14	1	180912_2-D14_000ET_000UR_M05_S_1
0% Ovary / 50% Prostate / 50% Yeast	M05	14	2	180912_2-D14_000ET_000UY_M05_S_2
0% Ovary / 50% Prostate / 50% Yeast	M05	21	1	180919_2-D21_000ET_000VG_M05_S_1
0% Ovary / 50% Prostate / 50% Yeast	M05	21	2	180919_2-D21_000ET_000VN_M05_S_2
0% Ovary / 50% Prostate / 50% Yeast	M05	28	1	180926_2-D28_000ET_000W5_M05_S_1
0% Ovary / 50% Prostate / 50% Yeast	M05	28	2	180926_2-D28_000ET_000WC_M05_S_2
0% Ovary / 50% Prostate / 50% Yeast	M05	56	1	181024_2-D56_000ET_000WU_M05_S_1
0% Ovary / 50% Prostate / 50% Yeast	M05	56	2	181024_2-D56_000ET_000X1_M05_S_2
0% Ovary / 50% Prostate / 50% Yeast	M05	84	1	181121_2-D84_000ET_000XJ_M05_S_1
0% Ovary / 50% Prostate / 50% Yeast	M05	84	2	181121_2-D84_000ET_000XQ_M05_S_2
0% Ovary / 50% Prostate / 50% Yeast	M05	101	1	181208_2-D101_000ET_000Y8_M05_S_1
0% Ovary / 50% Prostate / 50% Yeast	M05	101	2	181208_2-D101_000ET_000YF_M05_S_2
0% Ovary / 50% Prostate / 50% Yeast	M05	103	1	181210_2-D103_000ET_000YS_M05_S_1
0% Ovary / 50% Prostate / 50% Yeast	M05	103	2	181210_2-D103_000ET_000YZ_M05_S_2
0% Ovary / 50% Prostate / 50% Yeast	M05	105	1	181212_2-D105_000ET_000ZC_M05_S_1
0% Ovary / 50% Prostate / 50% Yeast	M05	105	2	181212_2-D105_000ET_000ZJ_M05_S_2
0% Ovary / 50% Prostate / 50% Yeast	M05	107	1	181214_2-D107_000ET_000ZW_M05_S_1
0% Ovary / 50% Prostate / 50% Yeast	M05	107	2	181214_2-D107_000ET_00103_M05_S_2
0% Ovary / 50% Prostate / 50% Yeast	M06	1	1	180809_2-D1_000ET_000F4_M06_S_1
0% Ovary / 50% Prostate / 50% Yeast	M06	1	2	180809_2-D1_000ET_000FB_M06_S_2
0% Ovary / 50% Prostate / 50% Yeast	M06	3	1	180811_2-D3_000ET_000FO_M06_S_1
0% Ovary / 50% Prostate / 50% Yeast	M06	3	2	180811_2-D3_000ET_000FV_M06_S_2
0% Ovary / 50% Prostate / 50% Yeast	M06	5	1	180813_2-D5_000ET_000G8_M06_S_1
0% Ovary / 50% Prostate / 50% Yeast	M06	5	2	180813_2-D5_000ET_000GF_M06_S_2
0% Ovary / 50% Prostate / 50% Yeast	M06	7	1	180815_2-D7_000ET_000GS_M06_S_1
0% Ovary / 50% Prostate / 50% Yeast	M06	7	2	180815_2-D7_000ET_000GZ_M06_S_2
0% Ovary / 50% Prostate / 50% Yeast	M06	14	1	180822_2-D14_000ET_000HJ_M06_S_1
0% Ovary / 50% Prostate / 50% Yeast	M06	14	2	180822_2-D14_000ET_000HQ_M06_S_2
0% Ovary / 50% Prostate / 50% Yeast	M06	21	1	180829_2-D21_000ET_000IA_M06_S_1
0% Ovary / 50% Prostate / 50% Yeast	M06	21	2	180829_2-D21_000ET_000IH_M06_S_2
0% Ovary / 50% Prostate / 50% Yeast	M06	28	1	180905_2-D28_000ET_000J1_M06_S_1
0% Ovary / 50% Prostate / 50% Yeast	M06	28	2	180905_2-D28_000ET_000J8_M06_S_2
0% Ovary / 50% Prostate / 50% Yeast	M06	56	1	Did not pass processed data quality control
0% Ovary / 50% Prostate / 50% Yeast	M06	56	2	181003_2-D56_000ET_000JZ_M06_S_2
0% Ovary / 50% Prostate / 50% Yeast	M06	84	1	Did not pass processed data quality control
0% Ovary / 50% Prostate / 50% Yeast	M06	84	2	Did not pass processed data quality control
0% Ovary / 50% Prostate / 50% Yeast	M06	101	1	181117_2-D101_000ET_000LA_M06_S_1
0% Ovary / 50% Prostate / 50% Yeast	M06	101	2	181117_2-D101_000ET_000LH_M06_S_2
0% Ovary / 50% Prostate / 50% Yeast	M06	103	1	181119_2-D103_000ET_000ME_M06_S_1
0% Ovary / 50% Prostate / 50% Yeast	M06	103	2	181119_2-D103_000ET_000ML_M06_S_2
0% Ovary / 50% Prostate / 50% Yeast	M06	105	1	181121_2-D105_000ET_000MY_M06_S_1
0% Ovary / 50% Prostate / 50% Yeast	M06	105	2	181121_2-D105_000ET_000N5_M06_S_2
0% Ovary / 50% Prostate / 50% Yeast	M06	107	1	181123_2-D107_000ET_000NI_M06_S_1
0% Ovary / 50% Prostate / 50% Yeast	M06	107	2	181123_2-D107_000ET_000NP_M06_S_2
3.125% Ovary / 50% Prostate / 46.875% Yeast	M01	1	1	180828_3-D1_000EU_001P7_M01_S_1
3.125% Ovary / 50% Prostate / 46.875% Yeast	M01	1	2	180828_3-D1_000EU_001PE_M01_S_2
3.125% Ovary / 50% Prostate / 46.875% Yeast	M01	1	3	180828_3-D1_000EU_001PK_M01_S_3
3.125% Ovary / 50% Prostate / 46.875% Yeast	M01	3	1	180830_3-D3_000EU_001PR_M01_S_1
3.125% Ovary / 50% Prostate / 46.875% Yeast	M01	3	2	180830_3-D3_000EU_001PY_M01_S_2
3.125% Ovary / 50% Prostate / 46.875% Yeast	M01	3	3	Did not pass processed data quality control
3.125% Ovary / 50% Prostate / 46.875% Yeast	M01	5	1	180901_3-D5_000EU_001QB_M01_S_1
3.125% Ovary / 50% Prostate / 46.875% Yeast	M01	5	2	180901_3-D5_000EU_001QI_M01_S_2
3.125% Ovary / 50% Prostate / 46.875% Yeast	M01	5	3	180901_3-D5_000EU_001QO_M01_S_3
3.125% Ovary / 50% Prostate / 46.875% Yeast	M01	7	1	Did not pass computational pipeline quality control
3.125% Ovary / 50% Prostate / 46.875% Yeast	M01	7	2	180903_3-D7_000EU_001R2_M01_S_2
3.125% Ovary / 50% Prostate / 46.875% Yeast	M01	7	3	Did not pass computational pipeline quality control
3.125% Ovary / 50% Prostate / 46.875% Yeast	M01	14	1	180910_3-D14_000EU_001RK_M01_S_1
3.125% Ovary / 50% Prostate / 46.875% Yeast	M01	14	2	180910_3-D14_000EU_001RR_M01_S_2
3.125% Ovary / 50% Prostate / 46.875% Yeast	M01	14	3	180910_3-D14_000EU_001RX_M01_S_3
3.125% Ovary / 50% Prostate / 46.875% Yeast	M01	21	1	180917_3-D21_000EU_001S9_M01_S_1
3.125% Ovary / 50% Prostate / 46.875% Yeast	M01	21	2	180917_3-D21_000EU_001SG_M01_S_2
3.125% Ovary / 50% Prostate / 46.875% Yeast	M01	21	3	180917_3-D21_000EU_001SM_M01_S_3
3.125% Ovary / 50% Prostate / 46.875% Yeast	M01	28	1	180924_3-D28_000EU_001SY_M01_S_1
3.125% Ovary / 50% Prostate / 46.875% Yeast	M01	28	2	180924_3-D28_000EU_001T5_M01_S_2
3.125% Ovary / 50% Prostate / 46.875% Yeast	M01	28	3	180924_3-D28_000EU_001TB_M01_S_3
3.125% Ovary / 50% Prostate / 46.875% Yeast	M01	56	1	181022_3-D56_000EU_001TN_M01_S_1
3.125% Ovary / 50% Prostate / 46.875% Yeast	M01	56	2	181022_3-D56_000EU_001TU_M01_S_2
3.125% Ovary / 50% Prostate / 46.875% Yeast	M01	56	3	181022_3-D56_000EU_001U0_M01_S_3
3.125% Ovary / 50% Prostate / 46.875% Yeast	M01	84	1	181119_3-D84_000EU_001UC_M01_S_1
3.125% Ovary / 50% Prostate / 46.875% Yeast	M01	84	2	181119_3-D84_000EU_001UJ_M01_S_2
3.125% Ovary / 50% Prostate / 46.875% Yeast	M01	84	3	181119_3-D84_000EU_001UP_M01_S_3
3.125% Ovary / 50% Prostate / 46.875% Yeast	M01	101	1	181208_3-D103_000EU_001V1_M01_S_1
3.125% Ovary / 50% Prostate / 46.875% Yeast	M01	101	2	181208_3-D103_000EU_001V8_M01_S_2
3.125% Ovary / 50% Prostate / 46.875% Yeast	M01	101	3	181208_3-D103_000EU_001VE_M01_S_3
3.125% Ovary / 50% Prostate / 46.875% Yeast	M01	103	1	Did not pass processed data quality control
3.125% Ovary / 50% Prostate / 46.875% Yeast	M01	103	2	181210_3-D105_000EU_001VS_M01_S_2
3.125% Ovary / 50% Prostate / 46.875% Yeast	M01	103	3	Did not pass processed data quality control
3.125% Ovary / 50% Prostate / 46.875% Yeast	M01	105	1	181212_3-D107_000EU_001W5_M01_S_1
3.125% Ovary / 50% Prostate / 46.875% Yeast	M01	105	2	181212_3-D107_000EU_001WC_M01_S_2
3.125% Ovary / 50% Prostate / 46.875% Yeast	M01	105	3	181212_3-D107_000EU_001WI_M01_S_3
3.125% Ovary / 50% Prostate / 46.875% Yeast	M01	107	1	181214_3-D109_000EU_001WP_M01_S_1
3.125% Ovary / 50% Prostate / 46.875% Yeast	M01	107	2	181214_3-D109_000EU_001WW_M01_S_2
3.125% Ovary / 50% Prostate / 46.875% Yeast	M01	107	3	Did not pass processed data quality control
3.125% Ovary / 50% Prostate / 46.875% Yeast	M02	1	1	180823_3-D1_000EU_0022T_M02_S_1
3.125% Ovary / 50% Prostate / 46.875% Yeast	M02	1	2	180823_3-D1_000EU_0022Z_M02_S_2
3.125% Ovary / 50% Prostate / 46.875% Yeast	M02	1	3	180823_3-D1_000EU_00235_M02_S_3
3.125% Ovary / 50% Prostate / 46.875% Yeast	M02	3	1	180825_3-D3_000EU_0023B_M02_S_1
3.125% Ovary / 50% Prostate / 46.875% Yeast	M02	3	2	180825_3-D3_000EU_0023J_M02_S_2
3.125% Ovary / 50% Prostate / 46.875% Yeast	M02	3	3	180825_3-D3_000EU_0023P_M02_S_3
3.125% Ovary / 50% Prostate / 46.875% Yeast	M02	5	1	180827_3-D5_000EU_001I4_M02_S_1
3.125% Ovary / 50% Prostate / 46.875% Yeast	M02	5	2	180827_3-D5_000EU_001IB_M02_S_2
3.125% Ovary / 50% Prostate / 46.875% Yeast	M02	5	3	180827_3-D5_000EU_001IH_M02_S_3
3.125% Ovary / 50% Prostate / 46.875% Yeast	M02	7	1	180829_3-D7_000EU_001IO_M02_S_1
3.125% Ovary / 50% Prostate / 46.875% Yeast	M02	7	2	180829_3-D7_000EU_001IV_M02_S_2
3.125% Ovary / 50% Prostate / 46.875% Yeast	M02	7	3	180829_3-D7_000EU_001J1_M02_S_3
3.125% Ovary / 50% Prostate / 46.875% Yeast	M02	14	1	180905_3-D14_000EU_001JD_M02_S_1
3.125% Ovary / 50% Prostate / 46.875% Yeast	M02	14	2	180905_3-D14_000EU_001JK_M02_S_2
3.125% Ovary / 50% Prostate / 46.875% Yeast	M02	14	3	180905_3-D14_000EU_001JQ_M02_S_3
3.125% Ovary / 50% Prostate / 46.875% Yeast	M02	21	1	180912_3-D21_000EU_001K2_M02_S_1
3.125% Ovary / 50% Prostate / 46.875% Yeast	M02	21	2	180912_3-D21_000EU_001K9_M02_S_2
3.125% Ovary / 50% Prostate / 46.875% Yeast	M02	21	3	180912_3-D21_000EU_001KF_M02_S_3
3.125% Ovary / 50% Prostate / 46.875% Yeast	M02	28	1	180919_3-D28_000EU_001KR_M02_S_1
3.125% Ovary / 50% Prostate / 46.875% Yeast	M02	28	2	180919_3-D28_000EU_001KY_M02_S_2
3.125% Ovary / 50% Prostate / 46.875% Yeast	M02	28	3	180919_3-D28_000EU_001L4_M02_S_3
3.125% Ovary / 50% Prostate / 46.875% Yeast	M02	56	1	181017_3-D56_000EU_001LG_M02_S_1
3.125% Ovary / 50% Prostate / 46.875% Yeast	M02	56	2	181017_3-D56_000EU_001LN_M02_S_2
3.125% Ovary / 50% Prostate / 46.875% Yeast	M02	56	3	181017_3-D56_000EU_001LT_M02_S_3
3.125% Ovary / 50% Prostate / 46.875% Yeast	M02	84	1	181114_3-D84_000EU_001M5_M02_S_1
3.125% Ovary / 50% Prostate / 46.875% Yeast	M02	84	2	181114_3-D84_000EU_001MC_M02_S_2
3.125% Ovary / 50% Prostate / 46.875% Yeast	M02	84	3	181114_3-D84_000EU_001MI_M02_S_3
3.125% Ovary / 50% Prostate / 46.875% Yeast	M02	101	1	181201_3-D101_000EU_001MU_M02_S_1
3.125% Ovary / 50% Prostate / 46.875% Yeast	M02	101	2	181201_3-D101_000EU_001N1_M02_S_2
3.125% Ovary / 50% Prostate / 46.875% Yeast	M02	101	3	181201_3-D101_000EU_001N7_M02_S_3
3.125% Ovary / 50% Prostate / 46.875% Yeast	M02	103	1	181203_3-D103_000EU_001NE_M02_S_1
3.125% Ovary / 50% Prostate / 46.875% Yeast	M02	103	2	181203_3-D103_000EU_001NL_M02_S_2
3.125% Ovary / 50% Prostate / 46.875% Yeast	M02	103	3	181203_3-D103_000EU_001NR_M02_S_3
3.125% Ovary / 50% Prostate / 46.875% Yeast	M02	105	1	181205_3-D105_000EU_001NY_M02_S_1
3.125% Ovary / 50% Prostate / 46.875% Yeast	M02	105	2	181205_3-D105_000EU_001O5_M02_S_2
3.125% Ovary / 50% Prostate / 46.875% Yeast	M02	105	3	181205_3-D105_000EU_001OB_M02_S_3
3.125% Ovary / 50% Prostate / 46.875% Yeast	M02	107	1	181207_3-D107_000EU_001OI_M02_S_1
3.125% Ovary / 50% Prostate / 46.875% Yeast	M02	107	2	181207_3-D107_000EU_001OP_M02_S_2
3.125% Ovary / 50% Prostate / 46.875% Yeast	M02	107	3	181207_3-D107_000EU_001OV_M02_S_3
3.125% Ovary / 50% Prostate / 46.875% Yeast	M03	1	1	180821_3-D1_000EU_0018T_M03_S_1
3.125% Ovary / 50% Prostate / 46.875% Yeast	M03	1	2	180821_3-D1_000EU_00190_M03_S_2
3.125% Ovary / 50% Prostate / 46.875% Yeast	M03	1	3	180821_3-D1_000EU_00196_M03_S_3
3.125% Ovary / 50% Prostate / 46.875% Yeast	M03	3	1	180823_3-D3_000EU_0019D_M03_S_1
3.125% Ovary / 50% Prostate / 46.875% Yeast	M03	3	2	180823_3-D3_000EU_0019K_M03_S_2
3.125% Ovary / 50% Prostate / 46.875% Yeast	M03	3	3	180823_3-D3_000EU_0019Q_M03_S_3
3.125% Ovary / 50% Prostate / 46.875% Yeast	M03	5	1	180825_3-D5_000EU_0019X_M03_S_1
3.125% Ovary / 50% Prostate / 46.875% Yeast	M03	5	2	180825_3-D5_000EU_001A4_M03_S_2
3.125% Ovary / 50% Prostate / 46.875% Yeast	M03	5	3	180825_3-D5_000EU_001AA_M03_S_3
3.125% Ovary / 50% Prostate / 46.875% Yeast	M03	7	1	180827_3-D7_000EU_001AH_M03_S_1
3.125% Ovary / 50% Prostate / 46.875% Yeast	M03	7	2	180827_3-D7_000EU_001AO_M03_S_2
3.125% Ovary / 50% Prostate / 46.875% Yeast	M03	7	3	180827_3-D7_000EU_001AU_M03_S_3
3.125% Ovary / 50% Prostate / 46.875% Yeast	M03	14	1	180903_3-D14_000EU_001B6_M03_S_1
3.125% Ovary / 50% Prostate / 46.875% Yeast	M03	14	2	180903_3-D14_000EU_001BD_M03_S_2
3.125% Ovary / 50% Prostate / 46.875% Yeast	M03	14	3	180903_3-D14_000EU_001BJ_M03_S_3
3.125% Ovary / 50% Prostate / 46.875% Yeast	M03	21	1	Did not pass processed data quality control
3.125% Ovary / 50% Prostate / 46.875% Yeast	M03	21	2	180910_3-D21_000EU_001C2_M03_S_2
3.125% Ovary / 50% Prostate / 46.875% Yeast	M03	21	3	180910_3-D21_000EU_001C8_M03_S_3
3.125% Ovary / 50% Prostate / 46.875% Yeast	M03	28	1	180917_3-D28_000EU_001CK_M03_S_1
3.125% Ovary / 50% Prostate / 46.875% Yeast	M03	28	2	180917_3-D28_000EU_001CR_M03_S_2
3.125% Ovary / 50% Prostate / 46.875% Yeast	M03	28	3	180917_3-D28_000EU_001CX_M03_S_3
3.125% Ovary / 50% Prostate / 46.875% Yeast	M03	56	1	181015_3-D56_000EU_001D9_M03_S_1
3.125% Ovary / 50% Prostate / 46.875% Yeast	M03	56	2	181015_3-D56_000EU_001DG_M03_S_2
3.125% Ovary / 50% Prostate / 46.875% Yeast	M03	56	3	181015_3-D56_000EU_001DM_M03_S_3
3.125% Ovary / 50% Prostate / 46.875% Yeast	M03	84	1	181112_3-D84_000EU_001DY_M03_S_1
3.125% Ovary / 50% Prostate / 46.875% Yeast	M03	84	2	181112_3-D84_000EU_001E5_M03_S_2
3.125% Ovary / 50% Prostate / 46.875% Yeast	M03	84	3	181112_3-D84_000EU_001EB_M03_S_3
3.125% Ovary / 50% Prostate / 46.875% Yeast	M03	101	1	181129_3-D101_000EU_001EN_M03_S_1
3.125% Ovary / 50% Prostate / 46.875% Yeast	M03	101	2	181129_3-D101_000EU_001EU_M03_S_2
3.125% Ovary / 50% Prostate / 46.875% Yeast	M03	101	3	181129_3-D101_000EU_001F0_M03_S_3
3.125% Ovary / 50% Prostate / 46.875% Yeast	M03	103	1	181201_3-D103_000EU_001F7_M03_S_1
3.125% Ovary / 50% Prostate / 46.875% Yeast	M03	103	2	181201_3-D103_000EU_001FE_M03_S_2
3.125% Ovary / 50% Prostate / 46.875% Yeast	M03	103	3	181201_3-D103_000EU_001FK_M03_S_3
3.125% Ovary / 50% Prostate / 46.875% Yeast	M03	105	1	181203_3-D105_000EU_001FR_M03_S_1
3.125% Ovary / 50% Prostate / 46.875% Yeast	M03	105	2	181203_3-D105_000EU_001FY_M03_S_2
3.125% Ovary / 50% Prostate / 46.875% Yeast	M03	105	3	181203_3-D105_000EU_001G4_M03_S_3
3.125% Ovary / 50% Prostate / 46.875% Yeast	M03	107	1	181205_3-D107_000EU_001GB_M03_S_1
3.125% Ovary / 50% Prostate / 46.875% Yeast	M03	107	2	181205_3-D107_000EU_001GI_M03_S_2
3.125% Ovary / 50% Prostate / 46.875% Yeast	M03	107	3	181205_3-D107_000EU_001GO_M03_S_3
3.125% Ovary / 50% Prostate / 46.875% Yeast	M04	1	1	180807_3-D1_000EU_0010M_M04_S_1
3.125% Ovary / 50% Prostate / 46.875% Yeast	M04	1	2	180807_3-D1_000EU_0010T_M04_S_2
3.125% Ovary / 50% Prostate / 46.875% Yeast	M04	1	3	180807_3-D1_000EU_0010Z_M04_S_3
3.125% Ovary / 50% Prostate / 46.875% Yeast	M04	3	1	180809_3-D3_000EU_00116_M04_S_1
3.125% Ovary / 50% Prostate / 46.875% Yeast	M04	3	2	180809_3-D3_000EU_0011D_M04_S_2
3.125% Ovary / 50% Prostate / 46.875% Yeast	M04	3	3	180809_3-D3_000EU_0011J_M04_S_3
3.125% Ovary / 50% Prostate / 46.875% Yeast	M04	5	1	180811_3-D5_000EU_0011Q_M04_S_1
3.125% Ovary / 50% Prostate / 46.875% Yeast	M04	5	2	180811_3-D5_000EU_0011X_M04_S_2
3.125% Ovary / 50% Prostate / 46.875% Yeast	M04	5	3	180811_3-D5_000EU_00123_M04_S_3
3.125% Ovary / 50% Prostate / 46.875% Yeast	M04	7	1	180813_3-D7_000EU_0012A_M04_S_1
3.125% Ovary / 50% Prostate / 46.875% Yeast	M04	7	2	180813_3-D7_000EU_0012H_M04_S_2
3.125% Ovary / 50% Prostate / 46.875% Yeast	M04	7	3	180813_3-D7_000EU_0012N_M04_S_3
3.125% Ovary / 50% Prostate / 46.875% Yeast	M04	14	1	180820_3-D14_000EU_0012Z_M04_S_1
3.125% Ovary / 50% Prostate / 46.875% Yeast	M04	14	2	180820_3-D14_000EU_00136_M04_S_2
3.125% Ovary / 50% Prostate / 46.875% Yeast	M04	14	3	180820_3-D14_000EU_0013C_M04_S_3
3.125% Ovary / 50% Prostate / 46.875% Yeast	M04	21	1	180827_3-D21_000EU_0013O_M04_S_1
3.125% Ovary / 50% Prostate / 46.875% Yeast	M04	21	2	180827_3-D21_000EU_0013V_M04_S_2
3.125% Ovary / 50% Prostate / 46.875% Yeast	M04	21	3	180827_3-D21_000EU_00141_M04_S_3
3.125% Ovary / 50% Prostate / 46.875% Yeast	M04	28	1	180912_3-D37_000EU_0014D_M04_S_1
3.125% Ovary / 50% Prostate / 46.875% Yeast	M04	28	2	180912_3-D37_000EU_0014K_M04_S_2
3.125% Ovary / 50% Prostate / 46.875% Yeast	M04	28	3	180912_3-D37_000EU_0014Q_M04_S_3
3.125% Ovary / 50% Prostate / 46.875% Yeast	M04	56	1	181001_3-D56_000EU_00152_M04_S_1
3.125% Ovary / 50% Prostate / 46.875% Yeast	M04	56	2	181001_3-D56_000EU_00159_M04_S_2
3.125% Ovary / 50% Prostate / 46.875% Yeast	M04	56	3	181001_3-D56_000EU_0015F_M04_S_3
3.125% Ovary / 50% Prostate / 46.875% Yeast	M04	84	1	181029_3-D84_000EU_0015R_M04_S_1
3.125% Ovary / 50% Prostate / 46.875% Yeast	M04	84	2	181029_3-D84_000EU_0015Y_M04_S_2
3.125% Ovary / 50% Prostate / 46.875% Yeast	M04	84	3	181029_3-D84_000EU_00164_M04_S_3
3.125% Ovary / 50% Prostate / 46.875% Yeast	M04	101	1	181115_3-D101_000EU_0016G_M04_S_1
3.125% Ovary / 50% Prostate / 46.875% Yeast	M04	101	2	181115_3-D101_000EU_0016N_M04_S_2
3.125% Ovary / 50% Prostate / 46.875% Yeast	M04	101	3	181115_3-D101_000EU_0016T_M04_S_3
3.125% Ovary / 50% Prostate / 46.875% Yeast	M04	103	1	181117_3-D103_000EU_00170_M04_S_1
3.125% Ovary / 50% Prostate / 46.875% Yeast	M04	103	2	Did not pass processed data quality control
3.125% Ovary / 50% Prostate / 46.875% Yeast	M04	103	3	181117_3-D103_000EU_0017D_M04_S_3
3.125% Ovary / 50% Prostate / 46.875% Yeast	M04	105	1	181121_3-D105_000EU_0017K_M04_S_1
3.125% Ovary / 50% Prostate / 46.875% Yeast	M04	105	2	181121_3-D105_000EU_0017R_M04_S_2
3.125% Ovary / 50% Prostate / 46.875% Yeast	M04	105	3	181121_3-D105_000EU_0017X_M04_S_3
3.125% Ovary / 50% Prostate / 46.875% Yeast	M04	107	1	181123_3-D107_000EU_00184_M04_S_1
3.125% Ovary / 50% Prostate / 46.875% Yeast	M04	107	2	181123_3-D107_000EU_0018B_M04_S_2
3.125% Ovary / 50% Prostate / 46.875% Yeast	M04	107	3	181123_3-D107_000EU_0018H_M04_S_3
3.125% Ovary / 50% Prostate / 46.875% Yeast	M05	1	1	180830_3-D1_000EU_000SF_M05_S_1
3.125% Ovary / 50% Prostate / 46.875% Yeast	M05	1	2	180830_3-D1_000EU_000SM_M05_S_2
3.125% Ovary / 50% Prostate / 46.875% Yeast	M05	1	3	180830_3-D1_000EU_000SS_M05_S_3
3.125% Ovary / 50% Prostate / 46.875% Yeast	M05	3	1	180901_3-D3_000EU_000SZ_M05_S_1
3.125% Ovary / 50% Prostate / 46.875% Yeast	M05	3	2	180901_3-D3_000EU_000T6_M05_S_2
3.125% Ovary / 50% Prostate / 46.875% Yeast	M05	3	3	180901_3-D3_000EU_000TC_M05_S_3
3.125% Ovary / 50% Prostate / 46.875% Yeast	M05	5	1	180903_3-D5_000EU_000TJ_M05_S_1
3.125% Ovary / 50% Prostate / 46.875% Yeast	M05	5	2	180903_3-D5_000EU_000TQ_M05_S_2
3.125% Ovary / 50% Prostate / 46.875% Yeast	M05	5	3	180903_3-D5_000EU_000TW_M05_S_3
3.125% Ovary / 50% Prostate / 46.875% Yeast	M05	7	1	180905_3-D7_000EU_000U3_M05_S_1
3.125% Ovary / 50% Prostate / 46.875% Yeast	M05	7	2	180905_3-D7_000EU_000UA_M05_S_2
3.125% Ovary / 50% Prostate / 46.875% Yeast	M05	7	3	180905_3-D7_000EU_000UG_M05_S_3
3.125% Ovary / 50% Prostate / 46.875% Yeast	M05	14	1	180912_3-D14_000EU_000US_M05_S_1
3.125% Ovary / 50% Prostate / 46.875% Yeast	M05	14	2	180912_3-D14_000EU_000UZ_M05_S_2
3.125% Ovary / 50% Prostate / 46.875% Yeast	M05	14	3	180912_3-D14_000EU_000V5_M05_S_3
3.125% Ovary / 50% Prostate / 46.875% Yeast	M05	21	1	180919_3-D21_000EU_000VH_M05_S_1
3.125% Ovary / 50% Prostate / 46.875% Yeast	M05	21	2	180919_3-D21_000EU_000VO_M05_S_2
3.125% Ovary / 50% Prostate / 46.875% Yeast	M05	21	3	180919_3-D21_000EU_000VU_M05_S_3
3.125% Ovary / 50% Prostate / 46.875% Yeast	M05	28	1	180926_3-D28_000EU_000W6_M05_S_1
3.125% Ovary / 50% Prostate / 46.875% Yeast	M05	28	2	180926_3-D28_000EU_000WD_M05_S_2
3.125% Ovary / 50% Prostate / 46.875% Yeast	M05	28	3	180926_3-D28_000EU_000WJ_M05_S_3
3.125% Ovary / 50% Prostate / 46.875% Yeast	M05	56	1	181024_3-D56_000EU_000WV_M05_S_1
3.125% Ovary / 50% Prostate / 46.875% Yeast	M05	56	2	181024_3-D56_000EU_000X2_M05_S_2
3.125% Ovary / 50% Prostate / 46.875% Yeast	M05	56	3	181024_3-D56_000EU_000X8_M05_S_3
3.125% Ovary / 50% Prostate / 46.875% Yeast	M05	84	1	181121_3-D84_000EU_000XK_M05_S_1
3.125% Ovary / 50% Prostate / 46.875% Yeast	M05	84	2	181121_3-D84_000EU_000XR_M05_S_2
3.125% Ovary / 50% Prostate / 46.875% Yeast	M05	84	3	181121_3-D84_000EU_000XX_M05_S_3
3.125% Ovary / 50% Prostate / 46.875% Yeast	M05	101	1	181208_2-D101_000EU_000Y9_M05_S_1
3.125% Ovary / 50% Prostate / 46.875% Yeast	M05	101	2	181208_3-D101_000EU_000YG_M05_S_2
3.125% Ovary / 50% Prostate / 46.875% Yeast	M05	101	3	181208_3-D101_000EU_000YM_M05_S_3
3.125% Ovary / 50% Prostate / 46.875% Yeast	M05	103	1	181210_3-D103_000EU_000YT_M05_S_1
3.125% Ovary / 50% Prostate / 46.875% Yeast	M05	103	2	181210_3-D103_000EU_000Z0_M05_S_2
3.125% Ovary / 50% Prostate / 46.875% Yeast	M05	103	3	181210_3-D103_000EU_000Z6_M05_S_3
3.125% Ovary / 50% Prostate / 46.875% Yeast	M05	105	1	181212_3-D105_000EU_000ZD_M05_S_1
3.125% Ovary / 50% Prostate / 46.875% Yeast	M05	105	2	181212_3-D105_000EU_000ZK_M05_S_2
3.125% Ovary / 50% Prostate / 46.875% Yeast	M05	105	3	181212_3-D105_000EU_000ZQ_M05_S_3
3.125% Ovary / 50% Prostate / 46.875% Yeast	M05	107	1	181214_3-D107_000EU_000ZX_M05_S_1
3.125% Ovary / 50% Prostate / 46.875% Yeast	M05	107	2	181214_3-D107_000EU_00104_M05_S_2
3.125% Ovary / 50% Prostate / 46.875% Yeast	M05	107	3	181214_3-D107_000EU_0010A_M05_S_3
3.125% Ovary / 50% Prostate / 46.875% Yeast	M06	1	1	180809_3-D1_000EU_000F5_M06_S_1
3.125% Ovary / 50% Prostate / 46.875% Yeast	M06	1	2	180809_3-D1_000EU_000FC_M06_S_2
3.125% Ovary / 50% Prostate / 46.875% Yeast	M06	1	3	180809_3-D1_000EU_000FI_M06_S_3
3.125% Ovary / 50% Prostate / 46.875% Yeast	M06	3	1	180811_3-D3_000EU_000FP_M06_S_1
3.125% Ovary / 50% Prostate / 46.875% Yeast	M06	3	2	180811_3-D3_000EU_000FW_M06_S_2
3.125% Ovary / 50% Prostate / 46.875% Yeast	M06	3	3	180811_3-D3_000EU_000G2_M06_S_3
3.125% Ovary / 50% Prostate / 46.875% Yeast	M06	5	1	180813_3-D5_000EU_000G9_M06_S_1
3.125% Ovary / 50% Prostate / 46.875% Yeast	M06	5	2	180813_3-D5_000EU_000GG_M06_S_2
3.125% Ovary / 50% Prostate / 46.875% Yeast	M06	5	3	180813_3-D5_000EU_000GM_M06_S_3
3.125% Ovary / 50% Prostate / 46.875% Yeast	M06	7	1	180815_3-D7_000EU_000GT_M06_S_1
3.125% Ovary / 50% Prostate / 46.875% Yeast	M06	7	2	180815_3-D7_000EU_000H0_M06_S_2
3.125% Ovary / 50% Prostate / 46.875% Yeast	M06	7	3	180815_3-D7_000EU_000H6_M06_S_3
3.125% Ovary / 50% Prostate / 46.875% Yeast	M06	14	1	180822_3-D14_000EU_000HK_M06_S_1
3.125% Ovary / 50% Prostate / 46.875% Yeast	M06	14	2	180822_3-D14_000EU_000HR_M06_S_2
3.125% Ovary / 50% Prostate / 46.875% Yeast	M06	14	3	180822_3-D14_000EU_000HX_M06_S_3
3.125% Ovary / 50% Prostate / 46.875% Yeast	M06	21	1	180829_3-D21_000EU_000IB_M06_S_1
3.125% Ovary / 50% Prostate / 46.875% Yeast	M06	21	2	180829_3-D21_000EU_000II_M06_S_2
3.125% Ovary / 50% Prostate / 46.875% Yeast	M06	21	3	180829_3-D21_000EU_000IO_M06_S_3
3.125% Ovary / 50% Prostate / 46.875% Yeast	M06	28	1	180905_3-D28_000EU_000J2_M06_S_1
3.125% Ovary / 50% Prostate / 46.875% Yeast	M06	28	2	180905_3-D28_000EU_000J9_M06_S_2
3.125% Ovary / 50% Prostate / 46.875% Yeast	M06	28	3	180905_3-D28_000EU_000JF_M06_S_3
3.125% Ovary / 50% Prostate / 46.875% Yeast	M06	56	1	Did not pass processed data quality control
3.125% Ovary / 50% Prostate / 46.875% Yeast	M06	56	2	181003_3-D56_000EU_000K0_M06_S_2
3.125% Ovary / 50% Prostate / 46.875% Yeast	M06	56	3	181003_3-D56_000EU_000K6_M06_S_3
3.125% Ovary / 50% Prostate / 46.875% Yeast	M06	84	1	181031_3-D84_000EU_000KK_M06_S_1
3.125% Ovary / 50% Prostate / 46.875% Yeast	M06	84	2	181031_3-D84_000EU_000KR_M06_S_2
3.125% Ovary / 50% Prostate / 46.875% Yeast	M06	84	3	181031_3-D84_000EU_000KX_M06_S_3
3.125% Ovary / 50% Prostate / 46.875% Yeast	M06	101	1	181117_3-D101_000EU_000LB_M06_S_1
3.125% Ovary / 50% Prostate / 46.875% Yeast	M06	101	2	181117_3-D101_000EU_000LI_M06_S_2
3.125% Ovary / 50% Prostate / 46.875% Yeast	M06	101	3	181117_3-D101_000EU_000LO_M06_S_3
3.125% Ovary / 50% Prostate / 46.875% Yeast	M06	103	1	181119_3-D103_000EU_000MF_M06_S_1
3.125% Ovary / 50% Prostate / 46.875% Yeast	M06	103	2	181119_3-D103_000EU_000MM_M06_S_2
3.125% Ovary / 50% Prostate / 46.875% Yeast	M06	103	3	181119_3-D103_000EU_000MS_M06_S_3
3.125% Ovary / 50% Prostate / 46.875% Yeast	M06	105	1	181121_3-D105_000EU_000MZ_M06_S_1
3.125% Ovary / 50% Prostate / 46.875% Yeast	M06	105	2	181121_3-D105_000EU_000N6_M06_S_2
3.125% Ovary / 50% Prostate / 46.875% Yeast	M06	105	3	181121_3-D105_000EU_000NC_M06_S_3
3.125% Ovary / 50% Prostate / 46.875% Yeast	M06	107	1	181123_3-D107_000EU_000NJ_M06_S_1
3.125% Ovary / 50% Prostate / 46.875% Yeast	M06	107	2	181123_3-D107_000EU_000NQ_M06_S_2
3.125% Ovary / 50% Prostate / 46.875% Yeast	M06	107	3	181123_3-D107_000EU_000NW_M06_S_3
6.25% Ovary / 50% Prostate / 43.75% Yeast	M01	1	1	180828_4-D1_000EV_001P8_M01_S_1
6.25% Ovary / 50% Prostate / 43.75% Yeast	M01	1	2	180828_4-D1_000EV_001PF_M01_S_2
6.25% Ovary / 50% Prostate / 43.75% Yeast	M01	1	3	180828_4-D1_000EV_001PL_M01_S_3
6.25% Ovary / 50% Prostate / 43.75% Yeast	M01	3	1	180830_4-D3_000EV_001PS_M01_S_1
6.25% Ovary / 50% Prostate / 43.75% Yeast	M01	3	2	180830_4-D3_000EV_001PZ_M01_S_2
6.25% Ovary / 50% Prostate / 43.75% Yeast	M01	3	3	180830_4-D3_000EV_001Q5_M01_S_3
6.25% Ovary / 50% Prostate / 43.75% Yeast	M01	5	1	180901_4-D5_000EV_001QC_M01_S_1
6.25% Ovary / 50% Prostate / 43.75% Yeast	M01	5	2	180901_4-D5_000EV_001QJ_M01_S_2
6.25% Ovary / 50% Prostate / 43.75% Yeast	M01	5	3	180901_4-D5_000EV_001QP_M01_S_3
6.25% Ovary / 50% Prostate / 43.75% Yeast	M01	7	1	Did not pass computational pipeline quality control
6.25% Ovary / 50% Prostate / 43.75% Yeast	M01	7	2	180903_4-D7_000EV_001R3_M01_S_2
6.25% Ovary / 50% Prostate / 43.75% Yeast	M01	7	3	180903_4-D7_000EV_001R9_M01_S_3
6.25% Ovary / 50% Prostate / 43.75% Yeast	M01	14	1	180910_4-D14_000EV_001RL_M01_S_1
6.25% Ovary / 50% Prostate / 43.75% Yeast	M01	14	2	180910_4-D14_000EV_001RS_M01_S_2
6.25% Ovary / 50% Prostate / 43.75% Yeast	M01	14	3	180910_4-D14_000EV_001RY_M01_S_3
6.25% Ovary / 50% Prostate / 43.75% Yeast	M01	21	1	180917_4-D21_000EV_001SA_M01_S_1
6.25% Ovary / 50% Prostate / 43.75% Yeast	M01	21	2	180917_4-D21_000EV_001SH_M01_S_2
6.25% Ovary / 50% Prostate / 43.75% Yeast	M01	21	3	180917_4-D21_000EV_001SN_M01_S_3
6.25% Ovary / 50% Prostate / 43.75% Yeast	M01	28	1	180924_4-D28_000EV_001SZ_M01_S_1
6.25% Ovary / 50% Prostate / 43.75% Yeast	M01	28	2	180924_4-D28_000EV_001T6_M01_S_2
6.25% Ovary / 50% Prostate / 43.75% Yeast	M01	28	3	180924_4-D28_000EV_001TC_M01_S_3
6.25% Ovary / 50% Prostate / 43.75% Yeast	M01	56	1	181022_4-D56_000EV_001TO_M01_S_1
6.25% Ovary / 50% Prostate / 43.75% Yeast	M01	56	2	181022_4-D56_000EV_001TV_M01_S_2
6.25% Ovary / 50% Prostate / 43.75% Yeast	M01	56	3	181022_4-D56_000EV_001U1_M01_S_3
6.25% Ovary / 50% Prostate / 43.75% Yeast	M01	84	1	181119_4-D84_000EV_001UD_M01_S_1
6.25% Ovary / 50% Prostate / 43.75% Yeast	M01	84	2	181119_4-D84_000EV_001UK_M01_S_2
6.25% Ovary / 50% Prostate / 43.75% Yeast	M01	84	3	181119_4-D84_000EV_001UQ_M01_S_3
6.25% Ovary / 50% Prostate / 43.75% Yeast	M01	101	1	181208_4-D103_000EV_001V2_M01_S_1
6.25% Ovary / 50% Prostate / 43.75% Yeast	M01	101	2	181208_4-D103_000EV_001V9_M01_S_2
6.25% Ovary / 50% Prostate / 43.75% Yeast	M01	101	3	181208_4-D103_000EV_001VF_M01_S_3
6.25% Ovary / 50% Prostate / 43.75% Yeast	M01	103	1	Did not pass processed data quality control
6.25% Ovary / 50% Prostate / 43.75% Yeast	M01	103	2	181210_4-D105_000EV_001VT_M01_S_2
6.25% Ovary / 50% Prostate / 43.75% Yeast	M01	103	3	181210_4-D105_000EV_001VZ_M01_S_3
6.25% Ovary / 50% Prostate / 43.75% Yeast	M01	105	1	181212_4-D107_000EV_001W6_M01_S_1
6.25% Ovary / 50% Prostate / 43.75% Yeast	M01	105	2	181212_4-D107_000EV_001WD_M01_S_2
6.25% Ovary / 50% Prostate / 43.75% Yeast	M01	105	3	181212_4-D107_000EV_001WJ_M01_S_3
6.25% Ovary / 50% Prostate / 43.75% Yeast	M01	107	1	181214_4-D109_000EV_001WQ_M01_S_1
6.25% Ovary / 50% Prostate / 43.75% Yeast	M01	107	2	181214_4-D109_000EV_001WX_M01_S_2
6.25% Ovary / 50% Prostate / 43.75% Yeast	M01	107	3	181214_4-D109_000EV_001X3_M01_S_3
6.25% Ovary / 50% Prostate / 43.75% Yeast	M02	1	1	180823_4-D1_000EV_0022U_M02_S_1
6.25% Ovary / 50% Prostate / 43.75% Yeast	M02	1	2	180823_4-D1_000EV_00230_M02_S_2
6.25% Ovary / 50% Prostate / 43.75% Yeast	M02	1	3	180823_4-D1_000EV_00236_M02_S_3
6.25% Ovary / 50% Prostate / 43.75% Yeast	M02	3	1	180825_4-D3_000EV_0023D_M02_S_1
6.25% Ovary / 50% Prostate / 43.75% Yeast	M02	3	2	180825_4-D3_000EV_0023K_M02_S_2
6.25% Ovary / 50% Prostate / 43.75% Yeast	M02	3	3	180825_4-D3_000EV_0023Q_M02_S_3
6.25% Ovary / 50% Prostate / 43.75% Yeast	M02	5	1	180827_4-D5_000EV_001I5_M02_S_1
6.25% Ovary / 50% Prostate / 43.75% Yeast	M02	5	2	180827_4-D5_000EV_001IC_M02_S_2
6.25% Ovary / 50% Prostate / 43.75% Yeast	M02	5	3	180827_4-D5_000EV_001II_M02_S_3
6.25% Ovary / 50% Prostate / 43.75% Yeast	M02	7	1	180829_4-D7_000EV_001IP_M02_S_1
6.25% Ovary / 50% Prostate / 43.75% Yeast	M02	7	2	180829_4-D7_000EV_001IW_M02_S_2
6.25% Ovary / 50% Prostate / 43.75% Yeast	M02	7	3	180829_4-D7_000EV_001J2_M02_S_3
6.25% Ovary / 50% Prostate / 43.75% Yeast	M02	14	1	180905_4-D14_000EV_001JE_M02_S_1
6.25% Ovary / 50% Prostate / 43.75% Yeast	M02	14	2	180905_4-D14_000EV_001JL_M02_S_2
6.25% Ovary / 50% Prostate / 43.75% Yeast	M02	14	3	180905_4-D14_000EV_001JR_M02_S_3
6.25% Ovary / 50% Prostate / 43.75% Yeast	M02	21	1	180912_4-D21_000EV_001K3_M02_S_1
6.25% Ovary / 50% Prostate / 43.75% Yeast	M02	21	2	180912_4-D21_000EV_001KA_M02_S_2
6.25% Ovary / 50% Prostate / 43.75% Yeast	M02	21	3	180912_4-D21_000EV_001KG_M02_S_3
6.25% Ovary / 50% Prostate / 43.75% Yeast	M02	28	1	180919_4-D28_000EV_001KS_M02_S_1
6.25% Ovary / 50% Prostate / 43.75% Yeast	M02	28	2	180919_4-D28_000EV_001KZ_M02_S_2
6.25% Ovary / 50% Prostate / 43.75% Yeast	M02	28	3	180919_4-D28_000EV_001L5_M02_S_3
6.25% Ovary / 50% Prostate / 43.75% Yeast	M02	56	1	181017_4-D56_000EV_001LH_M02_S_1
6.25% Ovary / 50% Prostate / 43.75% Yeast	M02	56	2	181017_4-D56_000EV_001LO_M02_S_2
6.25% Ovary / 50% Prostate / 43.75% Yeast	M02	56	3	181017_4-D56_000EV_001LU_M02_S_3
6.25% Ovary / 50% Prostate / 43.75% Yeast	M02	84	1	181114_4-D84_000EV_001M6_M02_S_1
6.25% Ovary / 50% Prostate / 43.75% Yeast	M02	84	2	181114_4-D84_000EV_001MD_M02_S_2
6.25% Ovary / 50% Prostate / 43.75% Yeast	M02	84	3	181114_4-D84_000EV_001MJ_M02_S_3
6.25% Ovary / 50% Prostate / 43.75% Yeast	M02	101	1	181201_4-D101_000EV_001MV_M02_S_1
6.25% Ovary / 50% Prostate / 43.75% Yeast	M02	101	2	181201_4-D101_000EV_001N2_M02_S_2
6.25% Ovary / 50% Prostate / 43.75% Yeast	M02	101	3	181201_4-D101_000EV_001N8_M02_S_3
6.25% Ovary / 50% Prostate / 43.75% Yeast	M02	103	1	181203_4-D103_000EV_001NF_M02_S_1
6.25% Ovary / 50% Prostate / 43.75% Yeast	M02	103	2	181203_4-D103_000EV_001NM_M02_S_2
6.25% Ovary / 50% Prostate / 43.75% Yeast	M02	103	3	181203_4-D103_000EV_001NS_M02_S_3
6.25% Ovary / 50% Prostate / 43.75% Yeast	M02	105	1	181205_4-D105_000EV_001NZ_M02_S_1
6.25% Ovary / 50% Prostate / 43.75% Yeast	M02	105	2	181205_4-D105_000EV_001O6_M02_S_2
6.25% Ovary / 50% Prostate / 43.75% Yeast	M02	105	3	181205_4-D105_000EV_001OC_M02_S_3
6.25% Ovary / 50% Prostate / 43.75% Yeast	M02	107	1	181207_4-D107_000EV_001OJ_M02_S_1
6.25% Ovary / 50% Prostate / 43.75% Yeast	M02	107	2	181207_4-D107_000EV_001OQ_M02_S_2
6.25% Ovary / 50% Prostate / 43.75% Yeast	M02	107	3	181207_4-D107_000EV_001OW_M02_S_3
6.25% Ovary / 50% Prostate / 43.75% Yeast	M03	1	1	180821_4-D1_000EV_0018U_M03_S_1
6.25% Ovary / 50% Prostate / 43.75% Yeast	M03	1	2	180821_4-D1_000EV_00191_M03_S_2
6.25% Ovary / 50% Prostate / 43.75% Yeast	M03	1	3	180821_4-D1_000EV_00197_M03_S_3
6.25% Ovary / 50% Prostate / 43.75% Yeast	M03	3	1	180823_4-D3_000EV_0019E_M03_S_1
6.25% Ovary / 50% Prostate / 43.75% Yeast	M03	3	2	180823_4-D3_000EV_0019L_M03_S_2
6.25% Ovary / 50% Prostate / 43.75% Yeast	M03	3	3	180823_4-D3_000EV_0019R_M03_S_3
6.25% Ovary / 50% Prostate / 43.75% Yeast	M03	5	1	180825_4-D5_000EV_0019Y_M03_S_1
6.25% Ovary / 50% Prostate / 43.75% Yeast	M03	5	2	180825_4-D5_000EV_001A5_M03_S_2
6.25% Ovary / 50% Prostate / 43.75% Yeast	M03	5	3	180825_4-D5_000EV_001AB_M03_S_3
6.25% Ovary / 50% Prostate / 43.75% Yeast	M03	7	1	180827_4-D7_000EV_001AI_M03_S_1
6.25% Ovary / 50% Prostate / 43.75% Yeast	M03	7	2	180827_4-D7_000EV_001AP_M03_S_2
6.25% Ovary / 50% Prostate / 43.75% Yeast	M03	7	3	180827_4-D7_000EV_001AV_M03_S_3
6.25% Ovary / 50% Prostate / 43.75% Yeast	M03	14	1	180903_4-D14_000EV_001B7_M03_S_1
6.25% Ovary / 50% Prostate / 43.75% Yeast	M03	14	2	180903_4-D14_000EV_001BE_M03_S_2
6.25% Ovary / 50% Prostate / 43.75% Yeast	M03	14	3	180903_4-D14_000EV_001BK_M03_S_3
6.25% Ovary / 50% Prostate / 43.75% Yeast	M03	21	1	180910_4-D21_000EV_001BW_M03_S_1
6.25% Ovary / 50% Prostate / 43.75% Yeast	M03	21	2	180910_4-D21_000EV_001C3_M03_S_2
6.25% Ovary / 50% Prostate / 43.75% Yeast	M03	21	3	180910_4-D21_000EV_001C9_M03_S_3
6.25% Ovary / 50% Prostate / 43.75% Yeast	M03	28	1	180917_4-D28_000EV_001CL_M03_S_1
6.25% Ovary / 50% Prostate / 43.75% Yeast	M03	28	2	180917_4-D28_000EV_001CS_M03_S_2
6.25% Ovary / 50% Prostate / 43.75% Yeast	M03	28	3	180917_4-D28_000EV_001CY_M03_S_3
6.25% Ovary / 50% Prostate / 43.75% Yeast	M03	56	1	181015_4-D56_000EV_001DA_M03_S_1
6.25% Ovary / 50% Prostate / 43.75% Yeast	M03	56	2	181015_4-D56_000EV_001DH_M03_S_2
6.25% Ovary / 50% Prostate / 43.75% Yeast	M03	56	3	181015_4-D56_000EV_001DN_M03_S_3
6.25% Ovary / 50% Prostate / 43.75% Yeast	M03	84	1	181112_4-D84_000EV_001DZ_M03_S_1
6.25% Ovary / 50% Prostate / 43.75% Yeast	M03	84	2	181112_4-D84_000EV_001E6_M03_S_2
6.25% Ovary / 50% Prostate / 43.75% Yeast	M03	84	3	181112_4-D84_000EV_001EC_M03_S_3
6.25% Ovary / 50% Prostate / 43.75% Yeast	M03	101	1	181129_4-D101_000EV_001EO_M03_S_1
6.25% Ovary / 50% Prostate / 43.75% Yeast	M03	101	2	181129_4-D101_000EV_001EV_M03_S_2
6.25% Ovary / 50% Prostate / 43.75% Yeast	M03	101	3	181129_4-D101_000EV_001F1_M03_S_3
6.25% Ovary / 50% Prostate / 43.75% Yeast	M03	103	1	181201_4-D103_000EV_001F8_M03_S_1
6.25% Ovary / 50% Prostate / 43.75% Yeast	M03	103	2	181201_4-D103_000EV_001FF_M03_S_2
6.25% Ovary / 50% Prostate / 43.75% Yeast	M03	103	3	181201_4-D103_000EV_001FL_M03_S_3
6.25% Ovary / 50% Prostate / 43.75% Yeast	M03	105	1	181203_4-D105_000EV_001FS_M03_S_1
6.25% Ovary / 50% Prostate / 43.75% Yeast	M03	105	2	181203_4-D105_000EV_001FZ_M03_S_2
6.25% Ovary / 50% Prostate / 43.75% Yeast	M03	105	3	181203_4-D105_000EV_001G5_M03_S_3
6.25% Ovary / 50% Prostate / 43.75% Yeast	M03	107	1	181205_4-D107_000EV_001GC_M03_S_1
6.25% Ovary / 50% Prostate / 43.75% Yeast	M03	107	2	181205_4-D107_000EV_001GJ_M03_S_2
6.25% Ovary / 50% Prostate / 43.75% Yeast	M03	107	3	181205_4-D107_000EV_001GP_M03_S_3
6.25% Ovary / 50% Prostate / 43.75% Yeast	M04	1	1	180807_4-D1_000EV_0010N_M04_S_1
6.25% Ovary / 50% Prostate / 43.75% Yeast	M04	1	2	180807_4-D1_000EV_0010U_M04_S_2
6.25% Ovary / 50% Prostate / 43.75% Yeast	M04	1	3	180807_4-D1_000EV_00110_M04_S_3
6.25% Ovary / 50% Prostate / 43.75% Yeast	M04	3	1	180809_4-D3_000EV_00117_M04_S_1
6.25% Ovary / 50% Prostate / 43.75% Yeast	M04	3	2	180809_4-D3_000EV_0011E_M04_S_2
6.25% Ovary / 50% Prostate / 43.75% Yeast	M04	3	3	180809_4-D3_000EV_0011K_M04_S_3
6.25% Ovary / 50% Prostate / 43.75% Yeast	M04	5	1	180811_4-D5_000EV_0011R_M04_S_1
6.25% Ovary / 50% Prostate / 43.75% Yeast	M04	5	2	180811_4-D5_000EV_0011Y_M04_S_2
6.25% Ovary / 50% Prostate / 43.75% Yeast	M04	5	3	180811_4-D5_000EV_00124_M04_S_3
6.25% Ovary / 50% Prostate / 43.75% Yeast	M04	7	1	Did not pass computational pipeline quality control
6.25% Ovary / 50% Prostate / 43.75% Yeast	M04	7	2	180813_4-D7_000EV_0012I_M04_S_2
6.25% Ovary / 50% Prostate / 43.75% Yeast	M04	7	3	180813_4-D7_000EV_0012O_M04_S_3
6.25% Ovary / 50% Prostate / 43.75% Yeast	M04	14	1	180820_4-D14_000EV_00130_M04_S_1
6.25% Ovary / 50% Prostate / 43.75% Yeast	M04	14	2	180820_4-D14_000EV_00137_M04_S_2
6.25% Ovary / 50% Prostate / 43.75% Yeast	M04	14	3	180820_4-D14_000EV_0013D_M04_S_3
6.25% Ovary / 50% Prostate / 43.75% Yeast	M04	21	1	180827_4-D21_000EV_0013P_M04_S_1
6.25% Ovary / 50% Prostate / 43.75% Yeast	M04	21	2	180827_4-D21_000EV_0013W_M04_S_2
6.25% Ovary / 50% Prostate / 43.75% Yeast	M04	21	3	180827_4-D21_000EV_00142_M04_S_3
6.25% Ovary / 50% Prostate / 43.75% Yeast	M04	28	1	180912_4-D37_000EV_0014E_M04_S_1
6.25% Ovary / 50% Prostate / 43.75% Yeast	M04	28	2	180912_4-D37_000EV_0014L_M04_S_2
6.25% Ovary / 50% Prostate / 43.75% Yeast	M04	28	3	180912_4-D37_000EV_0014R_M04_S_3
6.25% Ovary / 50% Prostate / 43.75% Yeast	M04	56	1	181001_4-D56_000EV_00153_M04_S_1
6.25% Ovary / 50% Prostate / 43.75% Yeast	M04	56	2	181001_4-D56_000EV_0015A_M04_S_2
6.25% Ovary / 50% Prostate / 43.75% Yeast	M04	56	3	181001_4-D56_000EV_0015G_M04_S_3
6.25% Ovary / 50% Prostate / 43.75% Yeast	M04	84	1	181029_4-D84_000EV_0015S_M04_S_1
6.25% Ovary / 50% Prostate / 43.75% Yeast	M04	84	2	181029_4-D84_000EV_0015Z_M04_S_2
6.25% Ovary / 50% Prostate / 43.75% Yeast	M04	84	3	181029_4-D84_000EV_00165_M04_S_3
6.25% Ovary / 50% Prostate / 43.75% Yeast	M04	101	1	181115_4-D101_000EV_0016H_M04_S_1
6.25% Ovary / 50% Prostate / 43.75% Yeast	M04	101	2	181115_4-D101_000EV_0016O_M04_S_2
6.25% Ovary / 50% Prostate / 43.75% Yeast	M04	101	3	181115_4-D101_000EV_0016U_M04_S_3
6.25% Ovary / 50% Prostate / 43.75% Yeast	M04	103	1	181117_4-D103_000EV_00171_M04_S_1
6.25% Ovary / 50% Prostate / 43.75% Yeast	M04	103	2	181117_4-D103_000EV_00178_M04_S_2
6.25% Ovary / 50% Prostate / 43.75% Yeast	M04	103	3	181117_4-D103_000EV_0017E_M04_S_3
6.25% Ovary / 50% Prostate / 43.75% Yeast	M04	105	1	181121_4-D105_000EV_0017L_M04_S_1
6.25% Ovary / 50% Prostate / 43.75% Yeast	M04	105	2	181121_4-D105_000EV_0017S_M04_S_2
6.25% Ovary / 50% Prostate / 43.75% Yeast	M04	105	3	181121_4-D105_000EV_0017Y_M04_S_3
6.25% Ovary / 50% Prostate / 43.75% Yeast	M04	107	1	181123_4-D107_000EV_00185_M04_S_1
6.25% Ovary / 50% Prostate / 43.75% Yeast	M04	107	2	181123_4-D107_000EV_0018C_M04_S_2
6.25% Ovary / 50% Prostate / 43.75% Yeast	M04	107	3	181123_4-D107_000EV_0018I_M04_S_3
6.25% Ovary / 50% Prostate / 43.75% Yeast	M05	1	1	180830_4-D1_000EV_000SG_M05_S_1
6.25% Ovary / 50% Prostate / 43.75% Yeast	M05	1	2	180830_4-D1_000EV_000SN_M05_S_2
6.25% Ovary / 50% Prostate / 43.75% Yeast	M05	1	3	180830_4-D1_000EV_000ST_M05_S_3
6.25% Ovary / 50% Prostate / 43.75% Yeast	M05	3	1	180901_4-D3_000EV_000T0_M05_S_1
6.25% Ovary / 50% Prostate / 43.75% Yeast	M05	3	2	180901_4-D3_000EV_000T7_M05_S_2
6.25% Ovary / 50% Prostate / 43.75% Yeast	M05	3	3	180901_4-D3_000EV_000TD_M05_S_3
6.25% Ovary / 50% Prostate / 43.75% Yeast	M05	5	1	180903_4-D5_000EV_000TK_M05_S_1
6.25% Ovary / 50% Prostate / 43.75% Yeast	M05	5	2	180903_4-D5_000EV_000TR_M05_S_2
6.25% Ovary / 50% Prostate / 43.75% Yeast	M05	5	3	180903_4-D5_000EV_000TX_M05_S_3
6.25% Ovary / 50% Prostate / 43.75% Yeast	M05	7	1	180905_4-D7_000EV_000U4_M05_S_1
6.25% Ovary / 50% Prostate / 43.75% Yeast	M05	7	2	180905_4-D7_000EV_000UB_M05_S_2
6.25% Ovary / 50% Prostate / 43.75% Yeast	M05	7	3	180905_4-D7_000EV_000UH_M05_S_3
6.25% Ovary / 50% Prostate / 43.75% Yeast	M05	14	1	180912_4-D14_000EV_000UT_M05_S_1
6.25% Ovary / 50% Prostate / 43.75% Yeast	M05	14	2	180912_4-D14_000EV_000V0_M05_S_2
6.25% Ovary / 50% Prostate / 43.75% Yeast	M05	14	3	180912_4-D14_000EV_000V6_M05_S_3
6.25% Ovary / 50% Prostate / 43.75% Yeast	M05	21	1	180919_4-D21_000EV_000VI_M05_S_1
6.25% Ovary / 50% Prostate / 43.75% Yeast	M05	21	2	180919_4-D21_000EV_000VP_M05_S_2
6.25% Ovary / 50% Prostate / 43.75% Yeast	M05	21	3	180919_4-D21_000EV_000VV_M05_S_3
6.25% Ovary / 50% Prostate / 43.75% Yeast	M05	28	1	180926_4-D28_000EV_000W7_M05_S_1
6.25% Ovary / 50% Prostate / 43.75% Yeast	M05	28	2	180926_4-D28_000EV_000WE_M05_S_2
6.25% Ovary / 50% Prostate / 43.75% Yeast	M05	28	3	180926_4-D28_000EV_000WK_M05_S_3
6.25% Ovary / 50% Prostate / 43.75% Yeast	M05	56	1	181024_4-D56_000EV_000WW_M05_S_1
6.25% Ovary / 50% Prostate / 43.75% Yeast	M05	56	2	181024_4-D56_000EV_000X3_M05_S_2
6.25% Ovary / 50% Prostate / 43.75% Yeast	M05	56	3	181024_4-D56_000EV_000X9_M05_S_3
6.25% Ovary / 50% Prostate / 43.75% Yeast	M05	84	1	181121_4-D84_000EV_000XL_M05_S_1
6.25% Ovary / 50% Prostate / 43.75% Yeast	M05	84	2	181121_4-D84_000EV_000XS_M05_S_2
6.25% Ovary / 50% Prostate / 43.75% Yeast	M05	84	3	181121_4-D84_000EV_000XY_M05_S_3
6.25% Ovary / 50% Prostate / 43.75% Yeast	M05	101	1	181208_4-D101_000EV_000YA_M05_S_1
6.25% Ovary / 50% Prostate / 43.75% Yeast	M05	101	2	181208_4-D101_000EV_000YH_M05_S_2
6.25% Ovary / 50% Prostate / 43.75% Yeast	M05	101	3	181208_4-D101_000EV_000YN_M05_S_3
6.25% Ovary / 50% Prostate / 43.75% Yeast	M05	103	1	181210_4-D103_000EV_000YU_M05_S_1
6.25% Ovary / 50% Prostate / 43.75% Yeast	M05	103	2	181210_4-D103_000EV_000Z1_M05_S_2
6.25% Ovary / 50% Prostate / 43.75% Yeast	M05	103	3	181210_4-D103_000EV_000Z7_M05_S_3
6.25% Ovary / 50% Prostate / 43.75% Yeast	M05	105	1	181212_4-D105_000EV_000ZE_M05_S_1
6.25% Ovary / 50% Prostate / 43.75% Yeast	M05	105	2	181212_4-D105_000EV_000ZL_M05_S_2
6.25% Ovary / 50% Prostate / 43.75% Yeast	M05	105	3	181212_4-D105_000EV_000ZR_M05_S_3
6.25% Ovary / 50% Prostate / 43.75% Yeast	M05	107	1	181214_4-D107_000EV_000ZY_M05_S_1
6.25% Ovary / 50% Prostate / 43.75% Yeast	M05	107	2	181214_4-D107_000EV_00105_M05_S_2
6.25% Ovary / 50% Prostate / 43.75% Yeast	M05	107	3	181214_4-D107_000EV_0010B_M05_S_3
6.25% Ovary / 50% Prostate / 43.75% Yeast	M06	1	1	180809_4-D1_000EV_000F6_M06_S_1
6.25% Ovary / 50% Prostate / 43.75% Yeast	M06	1	2	180809_4-D1_000EV_000FD_M06_S_2
6.25% Ovary / 50% Prostate / 43.75% Yeast	M06	1	3	180809_4-D1_000EV_000FJ_M06_S_3
6.25% Ovary / 50% Prostate / 43.75% Yeast	M06	3	1	180811_4-D3_000EV_000FQ_M06_S_1
6.25% Ovary / 50% Prostate / 43.75% Yeast	M06	3	2	180811_4-D3_000EV_000FX_M06_S_2
6.25% Ovary / 50% Prostate / 43.75% Yeast	M06	3	3	180811_4-D3_000EV_000G3_M06_S_3
6.25% Ovary / 50% Prostate / 43.75% Yeast	M06	5	1	180813_4-D5_000EV_000GA_M06_S_1
6.25% Ovary / 50% Prostate / 43.75% Yeast	M06	5	2	180813_4-D5_000EV_000GH_M06_S_2
6.25% Ovary / 50% Prostate / 43.75% Yeast	M06	5	3	180813_4-D5_000EV_000GN_M06_S_3
6.25% Ovary / 50% Prostate / 43.75% Yeast	M06	7	1	180815_4-D7_000EV_000GU_M06_S_1
6.25% Ovary / 50% Prostate / 43.75% Yeast	M06	7	2	180815_4-D7_000EV_000H1_M06_S_2
6.25% Ovary / 50% Prostate / 43.75% Yeast	M06	7	3	180815_4-D7_000EV_000H7_M06_S_3
6.25% Ovary / 50% Prostate / 43.75% Yeast	M06	14	1	180822_4-D14_000EV_000HL_M06_S_1
6.25% Ovary / 50% Prostate / 43.75% Yeast	M06	14	2	180822_4-D14_000EV_000HS_M06_S_2
6.25% Ovary / 50% Prostate / 43.75% Yeast	M06	14	3	180822_4-D14_000EV_000HY_M06_S_3
6.25% Ovary / 50% Prostate / 43.75% Yeast	M06	21	1	180829_4-D21_000EV_000IC_M06_S_1
6.25% Ovary / 50% Prostate / 43.75% Yeast	M06	21	2	180829_4-D21_000EV_000IJ_M06_S_2
6.25% Ovary / 50% Prostate / 43.75% Yeast	M06	21	3	180829_4-D21_000EV_000IP_M06_S_3
6.25% Ovary / 50% Prostate / 43.75% Yeast	M06	28	1	180905_4-D28_000EV_000J3_M06_S_1
6.25% Ovary / 50% Prostate / 43.75% Yeast	M06	28	2	180905_4-D28_000EV_000JA_M06_S_2
6.25% Ovary / 50% Prostate / 43.75% Yeast	M06	28	3	180905_4-D28_000EV_000JG_M06_S_3
6.25% Ovary / 50% Prostate / 43.75% Yeast	M06	56	1	Did not pass processed data quality control
6.25% Ovary / 50% Prostate / 43.75% Yeast	M06	56	2	181003_4-D56_000EV_000K1_M06_S_2
6.25% Ovary / 50% Prostate / 43.75% Yeast	M06	56	3	181003_4-D56_000EV_000K7_M06_S_3
6.25% Ovary / 50% Prostate / 43.75% Yeast	M06	84	1	181031_4-D84_000EV_000KL_M06_S_1
6.25% Ovary / 50% Prostate / 43.75% Yeast	M06	84	2	181031_4-D84_000EV_000KS_M06_S_2
6.25% Ovary / 50% Prostate / 43.75% Yeast	M06	84	3	181031_4-D84_000EV_000KY_M06_S_3
6.25% Ovary / 50% Prostate / 43.75% Yeast	M06	101	1	181117_4-D101_000EV_000LC_M06_S_1
6.25% Ovary / 50% Prostate / 43.75% Yeast	M06	101	2	181117_4-D101_000EV_000LJ_M06_S_2
6.25% Ovary / 50% Prostate / 43.75% Yeast	M06	101	3	181117_4-D101_000EV_000LP_M06_S_3
6.25% Ovary / 50% Prostate / 43.75% Yeast	M06	103	1	181119_4-D103_000EV_000MG_M06_S_1
6.25% Ovary / 50% Prostate / 43.75% Yeast	M06	103	2	181119_4-D103_000EV_000MN_M06_S_2
6.25% Ovary / 50% Prostate / 43.75% Yeast	M06	103	3	181119_4-D103_000EV_000MT_M06_S_3
6.25% Ovary / 50% Prostate / 43.75% Yeast	M06	105	1	181121_4-D105_000EV_000N0_M06_S_1
6.25% Ovary / 50% Prostate / 43.75% Yeast	M06	105	2	181121_4-D105_000EV_000N7_M06_S_2
6.25% Ovary / 50% Prostate / 43.75% Yeast	M06	105	3	181121_4-D105_000EV_000ND_M06_S_3
6.25% Ovary / 50% Prostate / 43.75% Yeast	M06	107	1	181123_4-D107_000EV_000NK_M06_S_1
6.25% Ovary / 50% Prostate / 43.75% Yeast	M06	107	2	181123_4-D107_000EV_000NR_M06_S_2
6.25% Ovary / 50% Prostate / 43.75% Yeast	M06	107	3	181123_4-D107_000EV_000NX_M06_S_3
12.5% Ovary / 50% Prostate / 37.5% Yeast	M01	1	1	180828_5-D1_000EW_001P9_M01_S_1
12.5% Ovary / 50% Prostate / 37.5% Yeast	M01	1	2	180828_5-D1_000EW_001PG_M01_S_2
12.5% Ovary / 50% Prostate / 37.5% Yeast	M01	1	3	180828_5-D1_000EW_001PM_M01_S_3
12.5% Ovary / 50% Prostate / 37.5% Yeast	M01	3	1	180830_5-D3_000EW_001PT_M01_S_1
12.5% Ovary / 50% Prostate / 37.5% Yeast	M01	3	2	180830_5-D3_000EW_001Q0_M01_S_2
12.5% Ovary / 50% Prostate / 37.5% Yeast	M01	3	3	180830_5-D3_000EW_001Q6_M01_S_3
12.5% Ovary / 50% Prostate / 37.5% Yeast	M01	5	1	180901_5-D5_000EW_001QD_M01_S_1
12.5% Ovary / 50% Prostate / 37.5% Yeast	M01	5	2	180901_5-D5_000EW_001QK_M01_S_2
12.5% Ovary / 50% Prostate / 37.5% Yeast	M01	5	3	180901_5-D5_000EW_001QQ_M01_S_3
12.5% Ovary / 50% Prostate / 37.5% Yeast	M01	7	1	180903_5-D7_000EW_001QX_M01_S_1
12.5% Ovary / 50% Prostate / 37.5% Yeast	M01	7	2	180903_5-D7_000EW_001R4_M01_S_2
12.5% Ovary / 50% Prostate / 37.5% Yeast	M01	7	3	180903_5-D7_000EW_001RA_M01_S_3
12.5% Ovary / 50% Prostate / 37.5% Yeast	M01	14	1	180910_5-D14_000EW_001RM_M01_S_1
12.5% Ovary / 50% Prostate / 37.5% Yeast	M01	14	2	180910_5-D14_000EW_001RT_M01_S_2
12.5% Ovary / 50% Prostate / 37.5% Yeast	M01	14	3	180910_5-D14_000EW_001RZ_M01_S_3
12.5% Ovary / 50% Prostate / 37.5% Yeast	M01	21	1	180917_5-D21_000EW_001SB_M01_S_1
12.5% Ovary / 50% Prostate / 37.5% Yeast	M01	21	2	180917_5-D21_000EW_001SI_M01_S_2
12.5% Ovary / 50% Prostate / 37.5% Yeast	M01	21	3	180917_5-D21_000EW_001SO_M01_S_3
12.5% Ovary / 50% Prostate / 37.5% Yeast	M01	28	1	180924_5-D28_000EW_001T0_M01_S_1
12.5% Ovary / 50% Prostate / 37.5% Yeast	M01	28	2	180924_5-D28_000EW_001T7_M01_S_2
12.5% Ovary / 50% Prostate / 37.5% Yeast	M01	28	3	180924_5-D28_000EW_001TD_M01_S_3
12.5% Ovary / 50% Prostate / 37.5% Yeast	M01	56	1	181022_5-D56_000EW_001TP_M01_S_1
12.5% Ovary / 50% Prostate / 37.5% Yeast	M01	56	2	181022_5-D56_000EW_001TW_M01_S_2
12.5% Ovary / 50% Prostate / 37.5% Yeast	M01	56	3	181022_5-D56_000EW_001U2_M01_S_3
12.5% Ovary / 50% Prostate / 37.5% Yeast	M01	84	1	181119_5-D84_000EW_001UE_M01_S_1
12.5% Ovary / 50% Prostate / 37.5% Yeast	M01	84	2	181119_5-D84_000EW_001UL_M01_S_2
12.5% Ovary / 50% Prostate / 37.5% Yeast	M01	84	3	181119_5-D84_000EW_001UR_M01_S_3
12.5% Ovary / 50% Prostate / 37.5% Yeast	M01	101	1	181208_5-D103_000EW_001V3_M01_S_1
12.5% Ovary / 50% Prostate / 37.5% Yeast	M01	101	2	181208_5-D103_000EW_001VA_M01_S_2
12.5% Ovary / 50% Prostate / 37.5% Yeast	M01	101	3	181208_5-D103_000EW_001VG_M01_S_3
12.5% Ovary / 50% Prostate / 37.5% Yeast	M01	103	1	181210_5-D105_000EW_001VN_M01_S_1
12.5% Ovary / 50% Prostate / 37.5% Yeast	M01	103	2	181210_5-D105_000EW_001VU_M01_S_2
12.5% Ovary / 50% Prostate / 37.5% Yeast	M01	103	3	181210_5-D105_000EW_001W0_M01_S_3
12.5% Ovary / 50% Prostate / 37.5% Yeast	M01	105	1	181212_5-D107_000EW_001W7_M01_S_1
12.5% Ovary / 50% Prostate / 37.5% Yeast	M01	105	2	181212_5-D107_000EW_001WE_M01_S_2
12.5% Ovary / 50% Prostate / 37.5% Yeast	M01	105	3	181212_5-D107_000EW_001WK_M01_S_3
12.5% Ovary / 50% Prostate / 37.5% Yeast	M01	107	1	181214_5-D109_000EW_001WR_M01_S_1
12.5% Ovary / 50% Prostate / 37.5% Yeast	M01	107	2	181214_5-D109_000EW_001WY_M01_S_2
12.5% Ovary / 50% Prostate / 37.5% Yeast	M01	107	3	181214_5-D109_000EW_001X4_M01_S_3
12.5% Ovary / 50% Prostate / 37.5% Yeast	M02	1	1	180823_5-D1_000EW_0022Q_M02_S_1
12.5% Ovary / 50% Prostate / 37.5% Yeast	M02	1	2	180823_5-D1_000EW_00231_M02_S_2
12.5% Ovary / 50% Prostate / 37.5% Yeast	M02	1	3	180823_5-D1_000EW_00237_M02_S_3
12.5% Ovary / 50% Prostate / 37.5% Yeast	M02	3	1	180825_5-D3_000EW_0023E_M02_S_1
12.5% Ovary / 50% Prostate / 37.5% Yeast	M02	3	2	180825_5-D3_000EW_0023L_M02_S_2
12.5% Ovary / 50% Prostate / 37.5% Yeast	M02	3	3	180825_5-D3_000EW_0023R_M02_S_3
12.5% Ovary / 50% Prostate / 37.5% Yeast	M02	5	1	180827_5-D5_000EW_001I6_M02_S_1
12.5% Ovary / 50% Prostate / 37.5% Yeast	M02	5	2	180827_5-D5_000EW_001ID_M02_S_2
12.5% Ovary / 50% Prostate / 37.5% Yeast	M02	5	3	180827_5-D5_000EW_001IJ_M02_S_3
12.5% Ovary / 50% Prostate / 37.5% Yeast	M02	7	1	180829_5-D7_000EW_001IQ_M02_S_1
12.5% Ovary / 50% Prostate / 37.5% Yeast	M02	7	2	180829_5-D7_000EW_001IX_M02_S_2
12.5% Ovary / 50% Prostate / 37.5% Yeast	M02	7	3	180829_5-D7_000EW_001J3_M02_S_3
12.5% Ovary / 50% Prostate / 37.5% Yeast	M02	14	1	180905_5-D14_000EW_001JF_M02_S_1
12.5% Ovary / 50% Prostate / 37.5% Yeast	M02	14	2	180905_5-D14_000EW_001JM_M02_S_2
12.5% Ovary / 50% Prostate / 37.5% Yeast	M02	14	3	180905_5-D14_000EW_001JS_M02_S_3
12.5% Ovary / 50% Prostate / 37.5% Yeast	M02	21	1	180912_5-D21_000EW_001K4_M02_S_1
12.5% Ovary / 50% Prostate / 37.5% Yeast	M02	21	2	180912_5-D21_000EW_001KB_M02_S_2
12.5% Ovary / 50% Prostate / 37.5% Yeast	M02	21	3	180912_5-D21_000EW_001KH_M02_S_3
12.5% Ovary / 50% Prostate / 37.5% Yeast	M02	28	1	180919_5-D28_000EW_001KT_M02_S_1
12.5% Ovary / 50% Prostate / 37.5% Yeast	M02	28	2	180919_5-D28_000EW_001L0_M02_S_2
12.5% Ovary / 50% Prostate / 37.5% Yeast	M02	28	3	180919_5-D28_000EW_001L6_M02_S_3
12.5% Ovary / 50% Prostate / 37.5% Yeast	M02	56	1	181017_5-D56_000EW_001LI_M02_S_1
12.5% Ovary / 50% Prostate / 37.5% Yeast	M02	56	2	181017_5-D56_000EW_001LP_M02_S_2
12.5% Ovary / 50% Prostate / 37.5% Yeast	M02	56	3	181017_5-D56_000EW_001LV_M02_S_3
12.5% Ovary / 50% Prostate / 37.5% Yeast	M02	84	1	181114_5-D84_000EW_001M7_M02_S_1
12.5% Ovary / 50% Prostate / 37.5% Yeast	M02	84	2	181114_5-D84_000EW_001ME_M02_S_2
12.5% Ovary / 50% Prostate / 37.5% Yeast	M02	84	3	181114_5-D84_000EW_001MK_M02_S_3
12.5% Ovary / 50% Prostate / 37.5% Yeast	M02	101	1	181201_5-D101_000EW_001MW_M02_S_1
12.5% Ovary / 50% Prostate / 37.5% Yeast	M02	101	2	181201_5-D101_000EW_001N3_M02_S_2
12.5% Ovary / 50% Prostate / 37.5% Yeast	M02	101	3	181201_5-D101_000EW_001N9_M02_S_3
12.5% Ovary / 50% Prostate / 37.5% Yeast	M02	103	1	181203_5-D103_000EW_001NG_M02_S_1
12.5% Ovary / 50% Prostate / 37.5% Yeast	M02	103	2	181203_5-D103_000EW_001NN_M02_S_2
12.5% Ovary / 50% Prostate / 37.5% Yeast	M02	103	3	181203_5-D103_000EW_001NT_M02_S_3
12.5% Ovary / 50% Prostate / 37.5% Yeast	M02	105	1	181205_5-D105_000EW_001O0_M02_S_1
12.5% Ovary / 50% Prostate / 37.5% Yeast	M02	105	2	181205_5-D105_000EW_001O7_M02_S_2
12.5% Ovary / 50% Prostate / 37.5% Yeast	M02	105	3	181205_5-D105_000EW_001OD_M02_S_3
12.5% Ovary / 50% Prostate / 37.5% Yeast	M02	107	1	181207_5-D107_000EW_001OK_M02_S_1
12.5% Ovary / 50% Prostate / 37.5% Yeast	M02	107	2	181207_5-D107_000EW_001OR_M02_S_2
12.5% Ovary / 50% Prostate / 37.5% Yeast	M02	107	3	181207_5-D107_000EW_001OX_M02_S_3
12.5% Ovary / 50% Prostate / 37.5% Yeast	M03	1	1	180821_5-D1_000EW_0018V_M03_S_1
12.5% Ovary / 50% Prostate / 37.5% Yeast	M03	1	2	180821_5-D1_000EW_00192_M03_S_2
12.5% Ovary / 50% Prostate / 37.5% Yeast	M03	1	3	180821_5-D1_000EW_00198_M03_S_3
12.5% Ovary / 50% Prostate / 37.5% Yeast	M03	3	1	180823_5-D3_000EW_0019F_M03_S_1
12.5% Ovary / 50% Prostate / 37.5% Yeast	M03	3	2	180823_5-D3_000EW_0019M_M03_S_2
12.5% Ovary / 50% Prostate / 37.5% Yeast	M03	3	3	180823_5-D3_000EW_0019S_M03_S_3
12.5% Ovary / 50% Prostate / 37.5% Yeast	M03	5	1	180825_5-D5_000EW_0019Z_M03_S_1
12.5% Ovary / 50% Prostate / 37.5% Yeast	M03	5	2	180825_5-D5_000EW_001A6_M03_S_2
12.5% Ovary / 50% Prostate / 37.5% Yeast	M03	5	3	180825_5-D5_000EW_001AC_M03_S_3
12.5% Ovary / 50% Prostate / 37.5% Yeast	M03	7	1	180827_5-D7_000EW_001AJ_M03_S_1
12.5% Ovary / 50% Prostate / 37.5% Yeast	M03	7	2	180827_5-D7_000EW_001AQ_M03_S_2
12.5% Ovary / 50% Prostate / 37.5% Yeast	M03	7	3	180827_5-D7_000EW_001AW_M03_S_3
12.5% Ovary / 50% Prostate / 37.5% Yeast	M03	14	1	180903_5-D14_000EW_001B8_M03_S_1
12.5% Ovary / 50% Prostate / 37.5% Yeast	M03	14	2	180903_5-D14_000EW_001BF_M03_S_2
12.5% Ovary / 50% Prostate / 37.5% Yeast	M03	14	3	180903_5-D14_000EW_001BL_M03_S_3
12.5% Ovary / 50% Prostate / 37.5% Yeast	M03	21	1	180910_5-D21_000EW_001BX_M03_S_1
12.5% Ovary / 50% Prostate / 37.5% Yeast	M03	21	2	180910_5-D21_000EW_001C4_M03_S_2
12.5% Ovary / 50% Prostate / 37.5% Yeast	M03	21	3	180910_5-D21_000EW_001CA_M03_S_3
12.5% Ovary / 50% Prostate / 37.5% Yeast	M03	28	1	180917_5-D28_000EW_001CM_M03_S_1
12.5% Ovary / 50% Prostate / 37.5% Yeast	M03	28	2	180917_5-D28_000EW_001CT_M03_S_2
12.5% Ovary / 50% Prostate / 37.5% Yeast	M03	28	3	180917_5-D28_000EW_001CZ_M03_S_3
12.5% Ovary / 50% Prostate / 37.5% Yeast	M03	56	1	181015_5-D56_000EW_001DB_M03_S_1
12.5% Ovary / 50% Prostate / 37.5% Yeast	M03	56	2	181015_5-D56_000EW_001DI_M03_S_2
12.5% Ovary / 50% Prostate / 37.5% Yeast	M03	56	3	181015_5-D56_000EW_001DO_M03_S_3
12.5% Ovary / 50% Prostate / 37.5% Yeast	M03	84	1	181112_5-D84_000EW_001E0_M03_S_1
12.5% Ovary / 50% Prostate / 37.5% Yeast	M03	84	2	181112_5-D84_000EW_001E7_M03_S_2
12.5% Ovary / 50% Prostate / 37.5% Yeast	M03	84	3	181112_5-D84_000EW_001ED_M03_S_3
12.5% Ovary / 50% Prostate / 37.5% Yeast	M03	101	1	181129_5-D101_000EW_001EP_M03_S_1
12.5% Ovary / 50% Prostate / 37.5% Yeast	M03	101	2	181129_5-D101_000EW_001EW_M03_S_2
12.5% Ovary / 50% Prostate / 37.5% Yeast	M03	101	3	181129_5-D101_000EW_001F2_M03_S_3
12.5% Ovary / 50% Prostate / 37.5% Yeast	M03	103	1	181201_5-D103_000EW_001F9_M03_S_1
12.5% Ovary / 50% Prostate / 37.5% Yeast	M03	103	2	181201_5-D103_000EW_001FG_M03_S_2
12.5% Ovary / 50% Prostate / 37.5% Yeast	M03	103	3	181201_5-D103_000EW_001FM_M03_S_3
12.5% Ovary / 50% Prostate / 37.5% Yeast	M03	105	1	181203_5-D105_000EW_001FT_M03_S_1
12.5% Ovary / 50% Prostate / 37.5% Yeast	M03	105	2	181203_5-D105_000EW_001G0_M03_S_2
12.5% Ovary / 50% Prostate / 37.5% Yeast	M03	105	3	181203_5-D105_000EW_001G6_M03_S_3
12.5% Ovary / 50% Prostate / 37.5% Yeast	M03	107	1	181205_5-D107_000EW_001GD_M03_S_1
12.5% Ovary / 50% Prostate / 37.5% Yeast	M03	107	2	181205_5-D107_000EW_001GK_M03_S_2
12.5% Ovary / 50% Prostate / 37.5% Yeast	M03	107	3	181205_5-D107_000EW_001GQ_M03_S_3
12.5% Ovary / 50% Prostate / 37.5% Yeast	M04	1	1	180807_5-D1_000EW_0010O_M04_S_1
12.5% Ovary / 50% Prostate / 37.5% Yeast	M04	1	2	180807_5-D1_000EW_0010V_M04_S_2
12.5% Ovary / 50% Prostate / 37.5% Yeast	M04	1	3	180807_5-D1_000EW_00111_M04_S_3
12.5% Ovary / 50% Prostate / 37.5% Yeast	M04	3	1	180809_5-D3_000EW_00118_M04_S_1
12.5% Ovary / 50% Prostate / 37.5% Yeast	M04	3	2	180809_5-D3_000EW_0011F_M04_S_2
12.5% Ovary / 50% Prostate / 37.5% Yeast	M04	3	3	180809_5-D3_000EW_0011L_M04_S_3
12.5% Ovary / 50% Prostate / 37.5% Yeast	M04	5	1	180811_5-D5_000EW_0011S_M04_S_1
12.5% Ovary / 50% Prostate / 37.5% Yeast	M04	5	2	180811_5-D5_000EW_0011Z_M04_S_2
12.5% Ovary / 50% Prostate / 37.5% Yeast	M04	5	3	180811_5-D5_000EW_00125_M04_S_3
12.5% Ovary / 50% Prostate / 37.5% Yeast	M04	7	1	Did not pass computational pipeline quality control
12.5% Ovary / 50% Prostate / 37.5% Yeast	M04	7	2	180813_5-D7_000EW_0012J_M04_S_2
12.5% Ovary / 50% Prostate / 37.5% Yeast	M04	7	3	180813_5-D7_000EW_0012P_M04_S_3
12.5% Ovary / 50% Prostate / 37.5% Yeast	M04	14	1	180820_5-D14_000EW_00131_M04_S_1
12.5% Ovary / 50% Prostate / 37.5% Yeast	M04	14	2	180820_5-D14_000EW_00138_M04_S_2
12.5% Ovary / 50% Prostate / 37.5% Yeast	M04	14	3	180820_5-D14_000EW_0013E_M04_S_3
12.5% Ovary / 50% Prostate / 37.5% Yeast	M04	21	1	180827_5-D21_000EW_0013Q_M04_S_1
12.5% Ovary / 50% Prostate / 37.5% Yeast	M04	21	2	180827_5-D21_000EW_0013X_M04_S_2
12.5% Ovary / 50% Prostate / 37.5% Yeast	M04	21	3	180827_5-D21_000EW_00143_M04_S_3
12.5% Ovary / 50% Prostate / 37.5% Yeast	M04	28	1	180912_5-D37_000EW_0014F_M04_S_1
12.5% Ovary / 50% Prostate / 37.5% Yeast	M04	28	2	180912_5-D37_000EW_0014M_M04_S_2
12.5% Ovary / 50% Prostate / 37.5% Yeast	M04	28	3	180912_5-D37_000EW_0014S_M04_S_3
12.5% Ovary / 50% Prostate / 37.5% Yeast	M04	56	1	181001_5-D56_000EW_00154_M04_S_1
12.5% Ovary / 50% Prostate / 37.5% Yeast	M04	56	2	181001_5-D56_000EW_0015B_M04_S_2
12.5% Ovary / 50% Prostate / 37.5% Yeast	M04	56	3	181001_5-D56_000EW_0015H_M04_S_3
12.5% Ovary / 50% Prostate / 37.5% Yeast	M04	84	1	181029_5-D84_000EW_0015T_M04_S_1
12.5% Ovary / 50% Prostate / 37.5% Yeast	M04	84	2	181029_5-D84_000EW_00160_M04_S_2
12.5% Ovary / 50% Prostate / 37.5% Yeast	M04	84	3	181029_5-D84_000EW_00166_M04_S_3
12.5% Ovary / 50% Prostate / 37.5% Yeast	M04	101	1	181115_5-D101_000EW_0016I_M04_S_1
12.5% Ovary / 50% Prostate / 37.5% Yeast	M04	101	2	181115_5-D101_000EW_0016P_M04_S_2
12.5% Ovary / 50% Prostate / 37.5% Yeast	M04	101	3	181115_5-D101_000EW_0016V_M04_S_3
12.5% Ovary / 50% Prostate / 37.5% Yeast	M04	103	1	181117_5-D103_000EW_00172_M04_S_1
12.5% Ovary / 50% Prostate / 37.5% Yeast	M04	103	2	181117_5-D103_000EW_00179_M04_S_2
12.5% Ovary / 50% Prostate / 37.5% Yeast	M04	103	3	181117_5-D103_000EW_0017F_M04_S_3
12.5% Ovary / 50% Prostate / 37.5% Yeast	M04	105	1	181121_5-D105_000EW_0017M_M04_S_1
12.5% Ovary / 50% Prostate / 37.5% Yeast	M04	105	2	181121_5-D105_000EW_0017T_M04_S_2
12.5% Ovary / 50% Prostate / 37.5% Yeast	M04	105	3	181121_5-D105_000EW_0017Z_M04_S_3
12.5% Ovary / 50% Prostate / 37.5% Yeast	M04	107	1	181123_5-D107_000EW_00186_M04_S_1
12.5% Ovary / 50% Prostate / 37.5% Yeast	M04	107	2	181123_5-D107_000EW_0018D_M04_S_2
12.5% Ovary / 50% Prostate / 37.5% Yeast	M04	107	3	181123_5-D107_000EW_0018J_M04_S_3
12.5% Ovary / 50% Prostate / 37.5% Yeast	M05	1	1	180830_5-D1_000EW_000SH_M05_S_1
12.5% Ovary / 50% Prostate / 37.5% Yeast	M05	1	2	180830_5-D1_000EW_000SO_M05_S_2
12.5% Ovary / 50% Prostate / 37.5% Yeast	M05	1	3	180830_5-D1_000EW_000SU_M05_S_3
12.5% Ovary / 50% Prostate / 37.5% Yeast	M05	3	1	180901_5-D3_000EW_000T1_M05_S_1
12.5% Ovary / 50% Prostate / 37.5% Yeast	M05	3	2	180901_5-D3_000EW_000T8_M05_S_2
12.5% Ovary / 50% Prostate / 37.5% Yeast	M05	3	3	180901_5-D3_000EW_000TE_M05_S_3
12.5% Ovary / 50% Prostate / 37.5% Yeast	M05	5	1	180903_5-D5_000EW_000TL_M05_S_1
12.5% Ovary / 50% Prostate / 37.5% Yeast	M05	5	2	180903_5-D5_000EW_000TS_M05_S_2
12.5% Ovary / 50% Prostate / 37.5% Yeast	M05	5	3	180903_5-D5_000EW_000TY_M05_S_3
12.5% Ovary / 50% Prostate / 37.5% Yeast	M05	7	1	180905_5-D7_000EW_000U5_M05_S_1
12.5% Ovary / 50% Prostate / 37.5% Yeast	M05	7	2	180905_5-D7_000EW_000UC_M05_S_2
12.5% Ovary / 50% Prostate / 37.5% Yeast	M05	7	3	180905_5-D7_000EW_000UI_M05_S_3
12.5% Ovary / 50% Prostate / 37.5% Yeast	M05	14	1	180912_5-D14_000EW_000UU_M05_S_1
12.5% Ovary / 50% Prostate / 37.5% Yeast	M05	14	2	180912_5-D14_000EW_000V1_M05_S_2
12.5% Ovary / 50% Prostate / 37.5% Yeast	M05	14	3	180912_5-D14_000EW_000V7_M05_S_3
12.5% Ovary / 50% Prostate / 37.5% Yeast	M05	21	1	180919_5-D21_000EW_000VJ_M05_S_1
12.5% Ovary / 50% Prostate / 37.5% Yeast	M05	21	2	180919_5-D21_000EW_000VQ_M05_S_2
12.5% Ovary / 50% Prostate / 37.5% Yeast	M05	21	3	180919_5-D21_000EW_000VW_M05_S_3
12.5% Ovary / 50% Prostate / 37.5% Yeast	M05	28	1	180926_5-D28_000EW_000W8_M05_S_1
12.5% Ovary / 50% Prostate / 37.5% Yeast	M05	28	2	180926_5-D28_000EW_000WF_M05_S_2
12.5% Ovary / 50% Prostate / 37.5% Yeast	M05	28	3	180926_5-D28_000EW_000WL_M05_S_3
12.5% Ovary / 50% Prostate / 37.5% Yeast	M05	56	1	181024_5-D56_000EW_000WX_M05_S_1
12.5% Ovary / 50% Prostate / 37.5% Yeast	M05	56	2	181024_5-D56_000EW_000X4_M05_S_2
12.5% Ovary / 50% Prostate / 37.5% Yeast	M05	56	3	181024_5-D56_000EW_000XA_M05_S_3
12.5% Ovary / 50% Prostate / 37.5% Yeast	M05	84	1	181121_5-D84_000EW_000XM_M05_S_1
12.5% Ovary / 50% Prostate / 37.5% Yeast	M05	84	2	181121_5-D84_000EW_000XT_M05_S_2
12.5% Ovary / 50% Prostate / 37.5% Yeast	M05	84	3	181121_5-D84_000EW_000XZ_M05_S_3
12.5% Ovary / 50% Prostate / 37.5% Yeast	M05	101	1	181208_5-D101_000EW_000YB_M05_S_1
12.5% Ovary / 50% Prostate / 37.5% Yeast	M05	101	2	181208_5-D101_000EW_000YI_M05_S_2
12.5% Ovary / 50% Prostate / 37.5% Yeast	M05	101	3	181208_5-D101_000EW_000YO_M05_S_3
12.5% Ovary / 50% Prostate / 37.5% Yeast	M05	103	1	181210_5-D103_000EW_000YV_M05_S_1
12.5% Ovary / 50% Prostate / 37.5% Yeast	M05	103	2	181210_5-D103_000EW_000Z2_M05_S_2
12.5% Ovary / 50% Prostate / 37.5% Yeast	M05	103	3	181210_5-D103_000EW_000Z8_M05_S_3
12.5% Ovary / 50% Prostate / 37.5% Yeast	M05	105	1	181212_5-D105_000EW_000ZF_M05_S_1
12.5% Ovary / 50% Prostate / 37.5% Yeast	M05	105	2	181212_5-D105_000EW_000ZM_M05_S_2
12.5% Ovary / 50% Prostate / 37.5% Yeast	M05	105	3	181212_5-D105_000EW_000ZS_M05_S_3
12.5% Ovary / 50% Prostate / 37.5% Yeast	M05	107	1	181214_5-D107_000EW_000ZZ_M05_S_1
12.5% Ovary / 50% Prostate / 37.5% Yeast	M05	107	2	181214_5-D107_000EW_00106_M05_S_2
12.5% Ovary / 50% Prostate / 37.5% Yeast	M05	107	3	181214_5-D107_000EW_0010C_M05_S_3
12.5% Ovary / 50% Prostate / 37.5% Yeast	M06	1	1	180809_5-D1_000EW_000F7_M06_S_1
12.5% Ovary / 50% Prostate / 37.5% Yeast	M06	1	2	180809_5-D1_000EW_000FE_M06_S_2
12.5% Ovary / 50% Prostate / 37.5% Yeast	M06	1	3	180809_5-D1_000EW_000FK_M06_S_3
12.5% Ovary / 50% Prostate / 37.5% Yeast	M06	3	1	180811_5-D3_000EW_000FR_M06_S_1
12.5% Ovary / 50% Prostate / 37.5% Yeast	M06	3	2	180811_5-D3_000EW_000FY_M06_S_2
12.5% Ovary / 50% Prostate / 37.5% Yeast	M06	3	3	180811_5-D3_000EW_000G4_M06_S_3
12.5% Ovary / 50% Prostate / 37.5% Yeast	M06	5	1	180813_5-D5_000EW_000GB_M06_S_1
12.5% Ovary / 50% Prostate / 37.5% Yeast	M06	5	2	180813_5-D5_000EW_000GI_M06_S_2
12.5% Ovary / 50% Prostate / 37.5% Yeast	M06	5	3	180813_5-D5_000EW_000GO_M06_S_3
12.5% Ovary / 50% Prostate / 37.5% Yeast	M06	7	1	180815_5-D7_000EW_000GV_M06_S_1
12.5% Ovary / 50% Prostate / 37.5% Yeast	M06	7	2	180815_5-D7_000EW_000H2_M06_S_2
12.5% Ovary / 50% Prostate / 37.5% Yeast	M06	7	3	180815_5-D7_000EW_000H8_M06_S_3
12.5% Ovary / 50% Prostate / 37.5% Yeast	M06	14	1	180822_5-D14_000EW_000HM_M06_S_1
12.5% Ovary / 50% Prostate / 37.5% Yeast	M06	14	2	180822_5-D14_000EW_000HT_M06_S_2
12.5% Ovary / 50% Prostate / 37.5% Yeast	M06	14	3	180822_5-D14_000EW_000HZ_M06_S_3
12.5% Ovary / 50% Prostate / 37.5% Yeast	M06	21	1	180829_5-D21_000EW_000ID_M06_S_1
12.5% Ovary / 50% Prostate / 37.5% Yeast	M06	21	2	180829_5-D21_000EW_000IK_M06_S_2
12.5% Ovary / 50% Prostate / 37.5% Yeast	M06	21	3	180829_5-D21_000EW_000IQ_M06_S_3
12.5% Ovary / 50% Prostate / 37.5% Yeast	M06	28	1	180905_5-D28_000EW_000J4_M06_S_1
12.5% Ovary / 50% Prostate / 37.5% Yeast	M06	28	2	180905_5-D28_000EW_000JB_M06_S_2
12.5% Ovary / 50% Prostate / 37.5% Yeast	M06	28	3	180905_5-D28_000EW_000JH_M06_S_3
12.5% Ovary / 50% Prostate / 37.5% Yeast	M06	56	1	181003_5-D56_000EW_000JV_M06_S_1
12.5% Ovary / 50% Prostate / 37.5% Yeast	M06	56	2	181003_5-D56_000EW_000K2_M06_S_2
12.5% Ovary / 50% Prostate / 37.5% Yeast	M06	56	3	181003_5-D56_000EW_000K8_M06_S_3
12.5% Ovary / 50% Prostate / 37.5% Yeast	M06	84	1	181031_5-D84_000EW_000KM_M06_S_1
12.5% Ovary / 50% Prostate / 37.5% Yeast	M06	84	2	181031_5-D84_000EW_000KT_M06_S_2
12.5% Ovary / 50% Prostate / 37.5% Yeast	M06	84	3	181031_5-D84_000EW_000KZ_M06_S_3
12.5% Ovary / 50% Prostate / 37.5% Yeast	M06	101	1	181117_5-D101_000EW_000LD_M06_S_1
12.5% Ovary / 50% Prostate / 37.5% Yeast	M06	101	2	181117_5-D101_000EW_000LK_M06_S_2
12.5% Ovary / 50% Prostate / 37.5% Yeast	M06	101	3	181117_5-D101_000EW_000LQ_M06_S_3
12.5% Ovary / 50% Prostate / 37.5% Yeast	M06	103	1	181119_5-D103_000EW_000MH_M06_S_1
12.5% Ovary / 50% Prostate / 37.5% Yeast	M06	103	2	181119_5-D103_000EW_000MO_M06_S_2
12.5% Ovary / 50% Prostate / 37.5% Yeast	M06	103	3	181119_5-D103_000EW_000MU_M06_S_3
12.5% Ovary / 50% Prostate / 37.5% Yeast	M06	105	1	181121_5-D105_000EW_000N1_M06_S_1
12.5% Ovary / 50% Prostate / 37.5% Yeast	M06	105	2	181121_5-D105_000EW_000N8_M06_S_2
12.5% Ovary / 50% Prostate / 37.5% Yeast	M06	105	3	181121_5-D105_000EW_000NE_M06_S_3
12.5% Ovary / 50% Prostate / 37.5% Yeast	M06	107	1	181123_5-D107_000EW_000NL_M06_S_1
12.5% Ovary / 50% Prostate / 37.5% Yeast	M06	107	2	181123_5-D107_000EW_000NS_M06_S_2
12.5% Ovary / 50% Prostate / 37.5% Yeast	M06	107	3	181123_5-D107_000EW_000NY_M06_S_3
25% Ovary / 50% Prostate / 25% Yeast	M01	1	1	180828_6-D1_000EX_001PA_M01_S_1
25% Ovary / 50% Prostate / 25% Yeast	M01	1	2	180828_6-D1_000EX_001PH_M01_S_2
25% Ovary / 50% Prostate / 25% Yeast	M01	1	3	180828_6-D1_000EX_001PN_M01_S_3
25% Ovary / 50% Prostate / 25% Yeast	M01	3	1	180830_6-D3_000EX_001PU_M01_S_1
25% Ovary / 50% Prostate / 25% Yeast	M01	3	2	Did not pass processed data quality control
25% Ovary / 50% Prostate / 25% Yeast	M01	3	3	180830_6-D3_000EX_001Q7_M01_S_3
25% Ovary / 50% Prostate / 25% Yeast	M01	5	1	180901_6-D5_000EX_001QE_M01_S_1
25% Ovary / 50% Prostate / 25% Yeast	M01	5	2	180901_6-D5_000EX_001QL_M01_S_2
25% Ovary / 50% Prostate / 25% Yeast	M01	5	3	180901_6-D5_000EX_001QR_M01_S_3
25% Ovary / 50% Prostate / 25% Yeast	M01	7	1	180903_6-D7_000EX_001QY_M01_S_1
25% Ovary / 50% Prostate / 25% Yeast	M01	7	2	180903_6-D7_000EX_001R5_M01_S_2
25% Ovary / 50% Prostate / 25% Yeast	M01	7	3	180903_6-D7_000EX_001RB_M01_S_3
25% Ovary / 50% Prostate / 25% Yeast	M01	14	1	180910_6-D14_000EX_001RN_M01_S_1
25% Ovary / 50% Prostate / 25% Yeast	M01	14	2	180910_6-D14_000EX_001RU_M01_S_2
25% Ovary / 50% Prostate / 25% Yeast	M01	14	3	180910_6-D14_000EX_001S0_M01_S_3
25% Ovary / 50% Prostate / 25% Yeast	M01	21	1	180917_6-D21_000EX_001SC_M01_S_1
25% Ovary / 50% Prostate / 25% Yeast	M01	21	2	180917_6-D21_000EX_001SJ_M01_S_2
25% Ovary / 50% Prostate / 25% Yeast	M01	21	3	180917_6-D21_000EX_001SP_M01_S_3
25% Ovary / 50% Prostate / 25% Yeast	M01	28	1	Did not pass processed data quality control
25% Ovary / 50% Prostate / 25% Yeast	M01	28	2	180924_6-D28_000EX_001T8_M01_S_2
25% Ovary / 50% Prostate / 25% Yeast	M01	28	3	180924_6-D28_000EX_001TE_M01_S_3
25% Ovary / 50% Prostate / 25% Yeast	M01	56	1	181022_6-D56_000EX_001TQ_M01_S_1
25% Ovary / 50% Prostate / 25% Yeast	M01	56	2	181022_6-D56_000EX_001TX_M01_S_2
25% Ovary / 50% Prostate / 25% Yeast	M01	56	3	181022_6-D56_000EX_001U3_M01_S_3
25% Ovary / 50% Prostate / 25% Yeast	M01	84	1	181119_6-D84_000EX_001UF_M01_S_1
25% Ovary / 50% Prostate / 25% Yeast	M01	84	2	181119_6-D84_000EX_001UM_M01_S_2
25% Ovary / 50% Prostate / 25% Yeast	M01	84	3	181119_6-D84_000EX_001US_M01_S_3
25% Ovary / 50% Prostate / 25% Yeast	M01	101	1	181208_6-D103_000EX_001V4_M01_S_1
25% Ovary / 50% Prostate / 25% Yeast	M01	101	2	181208_6-D103_000EX_001VB_M01_S_2
25% Ovary / 50% Prostate / 25% Yeast	M01	101	3	181208_6-D103_000EX_001VH_M01_S_3
25% Ovary / 50% Prostate / 25% Yeast	M01	103	1	181210_6-D105_000EX_001VO_M01_S_1
25% Ovary / 50% Prostate / 25% Yeast	M01	103	2	181210_6-D105_000EX_001VV_M01_S_2
25% Ovary / 50% Prostate / 25% Yeast	M01	103	3	181210_6-D105_000EX_001W1_M01_S_3
25% Ovary / 50% Prostate / 25% Yeast	M01	105	1	181212_6-D107_000EX_001W8_M01_S_1
25% Ovary / 50% Prostate / 25% Yeast	M01	105	2	181212_6-D107_000EX_001WF_M01_S_2
25% Ovary / 50% Prostate / 25% Yeast	M01	105	3	181212_6-D107_000EX_001WL_M01_S_3
25% Ovary / 50% Prostate / 25% Yeast	M01	107	1	181214_6-D109_000EX_001WS_M01_S_1
25% Ovary / 50% Prostate / 25% Yeast	M01	107	2	181214_6-D109_000EX_001WZ_M01_S_2
25% Ovary / 50% Prostate / 25% Yeast	M01	107	3	181214_6-D109_000EX_001X5_M01_S_3
25% Ovary / 50% Prostate / 25% Yeast	M02	1	1	180823_6-D1_000EX_0022V_M02_S_1
25% Ovary / 50% Prostate / 25% Yeast	M02	1	2	180823_6-D1_000EX_00232_M02_S_2
25% Ovary / 50% Prostate / 25% Yeast	M02	1	3	180823_6-D1_000EX_00238_M02_S_3
25% Ovary / 50% Prostate / 25% Yeast	M02	3	1	180825_6-D3_000EX_0023F_M02_S_1
25% Ovary / 50% Prostate / 25% Yeast	M02	3	2	180825_6-D3_000EX_0023M_M02_S_2
25% Ovary / 50% Prostate / 25% Yeast	M02	3	3	180825_6-D3_000EX_0023S_M02_S_3
25% Ovary / 50% Prostate / 25% Yeast	M02	5	1	180827_6-D5_000EX_001I7_M02_S_1
25% Ovary / 50% Prostate / 25% Yeast	M02	5	2	180827_6-D5_000EX_001IE_M02_S_2
25% Ovary / 50% Prostate / 25% Yeast	M02	5	3	180827_6-D5_000EX_001IK_M02_S_3
25% Ovary / 50% Prostate / 25% Yeast	M02	7	1	180829_6-D7_000EX_001IR_M02_S_1
25% Ovary / 50% Prostate / 25% Yeast	M02	7	2	180829_6-D7_000EX_001IY_M02_S_2
25% Ovary / 50% Prostate / 25% Yeast	M02	7	3	180829_6-D7_000EX_001J4_M02_S_3
25% Ovary / 50% Prostate / 25% Yeast	M02	14	1	180905_6-D14_000EX_001JG_M02_S_1
25% Ovary / 50% Prostate / 25% Yeast	M02	14	2	180905_6-D14_000EX_001JN_M02_S_2
25% Ovary / 50% Prostate / 25% Yeast	M02	14	3	180905_6-D14_000EX_001JT_M02_S_3
25% Ovary / 50% Prostate / 25% Yeast	M02	21	1	180912_6-D21_000EX_001K5_M02_S_1
25% Ovary / 50% Prostate / 25% Yeast	M02	21	2	180912_6-D21_000EX_001KC_M02_S_2
25% Ovary / 50% Prostate / 25% Yeast	M02	21	3	180912_6-D21_000EX_001KI_M02_S_3
25% Ovary / 50% Prostate / 25% Yeast	M02	28	1	180919_6-D28_000EX_001KU_M02_S_1
25% Ovary / 50% Prostate / 25% Yeast	M02	28	2	180919_6-D28_000EX_001L1_M02_S_2
25% Ovary / 50% Prostate / 25% Yeast	M02	28	3	180919_6-D28_000EX_001L7_M02_S_3
25% Ovary / 50% Prostate / 25% Yeast	M02	56	1	181017_6-D56_000EX_001LJ_M02_S_1
25% Ovary / 50% Prostate / 25% Yeast	M02	56	2	181017_6-D56_000EX_001LQ_M02_S_2
25% Ovary / 50% Prostate / 25% Yeast	M02	56	3	181017_6-D56_000EX_001LW_M02_S_3
25% Ovary / 50% Prostate / 25% Yeast	M02	84	1	181114_6-D84_000EX_001M8_M02_S_1
25% Ovary / 50% Prostate / 25% Yeast	M02	84	2	181114_6-D84_000EX_001MF_M02_S_2
25% Ovary / 50% Prostate / 25% Yeast	M02	84	3	181114_6-D84_000EX_001ML_M02_S_3
25% Ovary / 50% Prostate / 25% Yeast	M02	101	1	181201_6-D101_000EX_001MX_M02_S_1
25% Ovary / 50% Prostate / 25% Yeast	M02	101	2	181201_6-D101_000EX_001N4_M02_S_2
25% Ovary / 50% Prostate / 25% Yeast	M02	101	3	181201_6-D101_000EX_001NA_M02_S_3
25% Ovary / 50% Prostate / 25% Yeast	M02	103	1	181203_6-D103_000EX_001NH_M02_S_1
25% Ovary / 50% Prostate / 25% Yeast	M02	103	2	181203_6-D103_000EX_001NO_M02_S_2
25% Ovary / 50% Prostate / 25% Yeast	M02	103	3	181203_6-D103_000EX_001NU_M02_S_3
25% Ovary / 50% Prostate / 25% Yeast	M02	105	1	181205_6-D105_000EX_001O1_M02_S_1
25% Ovary / 50% Prostate / 25% Yeast	M02	105	2	181205_6-D105_000EX_001O8_M02_S_2
25% Ovary / 50% Prostate / 25% Yeast	M02	105	3	181205_6-D105_000EX_001OE_M02_S_3
25% Ovary / 50% Prostate / 25% Yeast	M02	107	1	181207_6-D107_000EX_001OL_M02_S_1
25% Ovary / 50% Prostate / 25% Yeast	M02	107	2	181207_6-D107_000EX_001OS_M02_S_2
25% Ovary / 50% Prostate / 25% Yeast	M02	107	3	181207_6-D107_000EX_001OY_M02_S_3
25% Ovary / 50% Prostate / 25% Yeast	M03	1	1	180821_6-D1_000EX_0018W_M03_S_1
25% Ovary / 50% Prostate / 25% Yeast	M03	1	2	180821_6-D1_000EX_00193_M03_S_2
25% Ovary / 50% Prostate / 25% Yeast	M03	1	3	180821_6-D1_000EX_00199_M03_S_3
25% Ovary / 50% Prostate / 25% Yeast	M03	3	1	180823_6-D3_000EX_0019G_M03_S_1
25% Ovary / 50% Prostate / 25% Yeast	M03	3	2	180823_6-D3_000EX_0019N_M03_S_2
25% Ovary / 50% Prostate / 25% Yeast	M03	3	3	180823_6-D3_000EX_0019T_M03_S_3
25% Ovary / 50% Prostate / 25% Yeast	M03	5	1	180825_6-D5_000EX_001A0_M03_S_1
25% Ovary / 50% Prostate / 25% Yeast	M03	5	2	180825_6-D5_000EX_001A7_M03_S_2
25% Ovary / 50% Prostate / 25% Yeast	M03	5	3	180825_6-D5_000EX_001AD_M03_S_3
25% Ovary / 50% Prostate / 25% Yeast	M03	7	1	180827_6-D7_000EX_001AK_M03_S_1
25% Ovary / 50% Prostate / 25% Yeast	M03	7	2	180827_6-D7_000EX_001AR_M03_S_2
25% Ovary / 50% Prostate / 25% Yeast	M03	7	3	180827_6-D7_000EX_001AX_M03_S_3
25% Ovary / 50% Prostate / 25% Yeast	M03	14	1	180903_6-D14_000EX_001B9_M03_S_1
25% Ovary / 50% Prostate / 25% Yeast	M03	14	2	180903_6-D14_000EX_001BG_M03_S_2
25% Ovary / 50% Prostate / 25% Yeast	M03	14	3	180903_6-D14_000EX_001BM_M03_S_3
25% Ovary / 50% Prostate / 25% Yeast	M03	21	1	180910_6-D21_000EX_001BY_M03_S_1
25% Ovary / 50% Prostate / 25% Yeast	M03	21	2	180910_6-D21_000EX_001C5_M03_S_2
25% Ovary / 50% Prostate / 25% Yeast	M03	21	3	180910_6-D21_000EX_001CB_M03_S_3
25% Ovary / 50% Prostate / 25% Yeast	M03	28	1	180917_6-D28_000EX_001CN_M03_S_1
25% Ovary / 50% Prostate / 25% Yeast	M03	28	2	180917_6-D28_000EX_001CU_M03_S_2
25% Ovary / 50% Prostate / 25% Yeast	M03	28	3	180917_6-D28_000EX_001D0_M03_S_3
25% Ovary / 50% Prostate / 25% Yeast	M03	56	1	181015_6-D56_000EX_001DC_M03_S_1
25% Ovary / 50% Prostate / 25% Yeast	M03	56	2	181015_6-D56_000EX_001DJ_M03_S_2
25% Ovary / 50% Prostate / 25% Yeast	M03	56	3	181015_6-D56_000EX_001DP_M03_S_3
25% Ovary / 50% Prostate / 25% Yeast	M03	84	1	181112_6-D84_000EX_001E1_M03_S_1
25% Ovary / 50% Prostate / 25% Yeast	M03	84	2	181112_6-D84_000EX_001E8_M03_S_2
25% Ovary / 50% Prostate / 25% Yeast	M03	84	3	181112_6-D84_000EX_001EE_M03_S_3
25% Ovary / 50% Prostate / 25% Yeast	M03	101	1	181129_6-D101_000EX_001EQ_M03_S_1
25% Ovary / 50% Prostate / 25% Yeast	M03	101	2	181129_6-D101_000EX_001EX_M03_S_2
25% Ovary / 50% Prostate / 25% Yeast	M03	101	3	181129_6-D101_000EX_001F3_M03_S_3
25% Ovary / 50% Prostate / 25% Yeast	M03	103	1	181201_6-D103_000EX_001FA_M03_S_1
25% Ovary / 50% Prostate / 25% Yeast	M03	103	2	181201_6-D103_000EX_001FH_M03_S_2
25% Ovary / 50% Prostate / 25% Yeast	M03	103	3	181201_6-D103_000EX_001FN_M03_S_3
25% Ovary / 50% Prostate / 25% Yeast	M03	105	1	181203_6-D105_000EX_001FU_M03_S_1
25% Ovary / 50% Prostate / 25% Yeast	M03	105	2	181203_6-D105_000EX_001G1_M03_S_2
25% Ovary / 50% Prostate / 25% Yeast	M03	105	3	181203_6-D105_000EX_001G7_M03_S_3
25% Ovary / 50% Prostate / 25% Yeast	M03	107	1	181205_6-D107_000EX_001GE_M03_S_1
25% Ovary / 50% Prostate / 25% Yeast	M03	107	2	181205_6-D107_000EX_001GL_M03_S_2
25% Ovary / 50% Prostate / 25% Yeast	M03	107	3	181205_6-D107_000EX_001GR_M03_S_3
25% Ovary / 50% Prostate / 25% Yeast	M04	1	1	180807_6-D1_000EX_0010P_M04_S_1
25% Ovary / 50% Prostate / 25% Yeast	M04	1	2	180807_6-D1_000EX_0010W_M04_S_2
25% Ovary / 50% Prostate / 25% Yeast	M04	1	3	180807_6-D1_000EX_00112_M04_S_3
25% Ovary / 50% Prostate / 25% Yeast	M04	3	1	180809_6-D3_000EX_00119_M04_S_1
25% Ovary / 50% Prostate / 25% Yeast	M04	3	2	180809_6-D3_000EX_0011G_M04_S_2
25% Ovary / 50% Prostate / 25% Yeast	M04	3	3	180809_6-D3_000EX_0011M_M04_S_3
25% Ovary / 50% Prostate / 25% Yeast	M04	5	1	180811_6-D5_000EX_0011T_M04_S_1
25% Ovary / 50% Prostate / 25% Yeast	M04	5	2	180811_6-D5_000EX_00120_M04_S_2
25% Ovary / 50% Prostate / 25% Yeast	M04	5	3	180811_6-D5_000EX_00126_M04_S_3
25% Ovary / 50% Prostate / 25% Yeast	M04	7	1	180813_6-D7_000EX_0012D_M04_S_1
25% Ovary / 50% Prostate / 25% Yeast	M04	7	2	180813_6-D7_000EX_0012K_M04_S_2
25% Ovary / 50% Prostate / 25% Yeast	M04	7	3	180813_6-D7_000EX_0012Q_M04_S_3
25% Ovary / 50% Prostate / 25% Yeast	M04	14	1	180820_6-D14_000EX_00132_M04_S_1
25% Ovary / 50% Prostate / 25% Yeast	M04	14	2	180820_6-D14_000EX_00139_M04_S_2
25% Ovary / 50% Prostate / 25% Yeast	M04	14	3	180820_6-D14_000EX_0013F_M04_S_3
25% Ovary / 50% Prostate / 25% Yeast	M04	21	1	180827_6-D21_000EX_0013R_M04_S_1
25% Ovary / 50% Prostate / 25% Yeast	M04	21	2	180827_6-D21_000EX_0013Y_M04_S_2
25% Ovary / 50% Prostate / 25% Yeast	M04	21	3	180827_6-D21_000EX_00144_M04_S_3
25% Ovary / 50% Prostate / 25% Yeast	M04	28	1	180912_6-D37_000EX_0014G_M04_S_1
25% Ovary / 50% Prostate / 25% Yeast	M04	28	2	180912_6-D37_000EX_0014N_M04_S_2
25% Ovary / 50% Prostate / 25% Yeast	M04	28	3	180912_6-D37_000EX_0014T_M04_S_3
25% Ovary / 50% Prostate / 25% Yeast	M04	56	1	181001_6-D56_000EX_00155_M04_S_1
25% Ovary / 50% Prostate / 25% Yeast	M04	56	2	181001_6-D56_000EX_0015C_M04_S_2
25% Ovary / 50% Prostate / 25% Yeast	M04	56	3	181001_6-D56_000EX_0015I_M04_S_3
25% Ovary / 50% Prostate / 25% Yeast	M04	84	1	181029_6-D84_000EX_0015U_M04_S_1
25% Ovary / 50% Prostate / 25% Yeast	M04	84	2	181029_6-D84_000EX_00161_M04_S_2
25% Ovary / 50% Prostate / 25% Yeast	M04	84	3	181029_6-D84_000EX_00167_M04_S_3
25% Ovary / 50% Prostate / 25% Yeast	M04	101	1	181115_6-D101_000EX_0016J_M04_S_1
25% Ovary / 50% Prostate / 25% Yeast	M04	101	2	181115_6-D101_000EX_0016Q_M04_S_2
25% Ovary / 50% Prostate / 25% Yeast	M04	101	3	181115_6-D101_000EX_0016W_M04_S_3
25% Ovary / 50% Prostate / 25% Yeast	M04	103	1	181117_6-D103_000EX_00173_M04_S_1
25% Ovary / 50% Prostate / 25% Yeast	M04	103	2	181117_6-D103_000EX_0017A_M04_S_2
25% Ovary / 50% Prostate / 25% Yeast	M04	103	3	181117_6-D103_000EX_0017G_M04_S_3
25% Ovary / 50% Prostate / 25% Yeast	M04	105	1	181121_6-D105_000EX_0017N_M04_S_1
25% Ovary / 50% Prostate / 25% Yeast	M04	105	2	181121_6-D105_000EX_0017U_M04_S_2
25% Ovary / 50% Prostate / 25% Yeast	M04	105	3	181121_6-D105_000EX_00180_M04_S_3
25% Ovary / 50% Prostate / 25% Yeast	M04	107	1	181123_6-D107_000EX_00187_M04_S_1
25% Ovary / 50% Prostate / 25% Yeast	M04	107	2	181123_6-D107_000EX_0018E_M04_S_2
25% Ovary / 50% Prostate / 25% Yeast	M04	107	3	181123_6-D107_000EX_0018K_M04_S_3
25% Ovary / 50% Prostate / 25% Yeast	M05	1	1	180830_6-D1_000EX_000SI_M05_S_1
25% Ovary / 50% Prostate / 25% Yeast	M05	1	2	180830_6-D1_000EX_000SP_M05_S_2
25% Ovary / 50% Prostate / 25% Yeast	M05	1	3	180830_6-D1_000EX_000SV_M05_S_3
25% Ovary / 50% Prostate / 25% Yeast	M05	3	1	180901_6-D3_000EX_000T2_M05_S_1
25% Ovary / 50% Prostate / 25% Yeast	M05	3	2	180901_6-D3_000EX_000T9_M05_S_2
25% Ovary / 50% Prostate / 25% Yeast	M05	3	3	180901_6-D3_000EX_000TF_M05_S_3
25% Ovary / 50% Prostate / 25% Yeast	M05	5	1	180903_6-D5_000EX_000TM_M05_S_1
25% Ovary / 50% Prostate / 25% Yeast	M05	5	2	180903_6-D5_000EX_000TT_M05_S_2
25% Ovary / 50% Prostate / 25% Yeast	M05	5	3	180903_6-D5_000EX_000TZ_M05_S_3
25% Ovary / 50% Prostate / 25% Yeast	M05	7	1	180905_6-D7_000EX_000U6_M05_S_1
25% Ovary / 50% Prostate / 25% Yeast	M05	7	2	180905_6-D7_000EX_000UD_M05_S_2
25% Ovary / 50% Prostate / 25% Yeast	M05	7	3	180905_6-D7_000EX_000UJ_M05_S_3
25% Ovary / 50% Prostate / 25% Yeast	M05	14	1	180912_6-D14_000EX_000UV_M05_S_1
25% Ovary / 50% Prostate / 25% Yeast	M05	14	2	180912_6-D14_000EX_000V2_M05_S_2
25% Ovary / 50% Prostate / 25% Yeast	M05	14	3	180912_6-D14_000EX_000V8_M05_S_3
25% Ovary / 50% Prostate / 25% Yeast	M05	21	1	180919_6-D21_000EX_000VK_M05_S_1
25% Ovary / 50% Prostate / 25% Yeast	M05	21	2	180919_6-D21_000EX_000VR_M05_S_2
25% Ovary / 50% Prostate / 25% Yeast	M05	21	3	180919_6-D21_000EX_000VX_M05_S_3
25% Ovary / 50% Prostate / 25% Yeast	M05	28	1	180926_6-D28_000EX_000W9_M05_S_1
25% Ovary / 50% Prostate / 25% Yeast	M05	28	2	180926_6-D28_000EX_000WG_M05_S_2
25% Ovary / 50% Prostate / 25% Yeast	M05	28	3	180926_6-D28_000EX_000WM_M05_S_3
25% Ovary / 50% Prostate / 25% Yeast	M05	56	1	181024_6-D56_000EX_000WY_M05_S_1
25% Ovary / 50% Prostate / 25% Yeast	M05	56	2	181024_6-D56_000EX_000X5_M05_S_2
25% Ovary / 50% Prostate / 25% Yeast	M05	56	3	181024_6-D56_000EX_000XB_M05_S_3
25% Ovary / 50% Prostate / 25% Yeast	M05	84	1	181121_6-D84_000EX_000XN_M05_S_1
25% Ovary / 50% Prostate / 25% Yeast	M05	84	2	181121_6-D84_000EX_000XU_M05_S_2
25% Ovary / 50% Prostate / 25% Yeast	M05	84	3	181121_6-D84_000EX_000Y0_M05_S_3
25% Ovary / 50% Prostate / 25% Yeast	M05	101	1	181208_6-D101_000EX_000YC_M05_S_1
25% Ovary / 50% Prostate / 25% Yeast	M05	101	2	181208_6-D101_000EX_000YJ_M05_S_2
25% Ovary / 50% Prostate / 25% Yeast	M05	101	3	181208_6-D101_000EX_000YP_M05_S_3
25% Ovary / 50% Prostate / 25% Yeast	M05	103	1	181210_6-D103_000EX_000YW_M05_S_1
25% Ovary / 50% Prostate / 25% Yeast	M05	103	2	181210_6-D103_000EX_000Z3_M05_S_2
25% Ovary / 50% Prostate / 25% Yeast	M05	103	3	181210_6-D103_000EX_000Z9_M05_S_3
25% Ovary / 50% Prostate / 25% Yeast	M05	105	1	181212_6-D105_000EX_000ZG_M05_S_1
25% Ovary / 50% Prostate / 25% Yeast	M05	105	2	181212_6-D105_000EX_000ZN_M05_S_2
25% Ovary / 50% Prostate / 25% Yeast	M05	105	3	181212_6-D105_000EX_000ZT_M05_S_3
25% Ovary / 50% Prostate / 25% Yeast	M05	107	1	181214_6-D107_000EX_00100_M05_S_1
25% Ovary / 50% Prostate / 25% Yeast	M05	107	2	181214_6-D107_000EX_00107_M05_S_2
25% Ovary / 50% Prostate / 25% Yeast	M05	107	3	181214_6-D107_000EX_0010D_M05_S_3
25% Ovary / 50% Prostate / 25% Yeast	M06	1	1	180809_6-D1_000EX_000F8_M06_S_1
25% Ovary / 50% Prostate / 25% Yeast	M06	1	2	180809_6-D1_000EX_000FF_M06_S_2
25% Ovary / 50% Prostate / 25% Yeast	M06	1	3	180809_6-D1_000EX_000FL_M06_S_3
25% Ovary / 50% Prostate / 25% Yeast	M06	3	1	180811_6-D3_000EX_000FS_M06_S_1
25% Ovary / 50% Prostate / 25% Yeast	M06	3	2	180811_6-D3_000EX_000FZ_M06_S_2
25% Ovary / 50% Prostate / 25% Yeast	M06	3	3	180811_6-D3_000EX_000G5_M06_S_3
25% Ovary / 50% Prostate / 25% Yeast	M06	5	1	180813_6-D5_000EX_000GC_M06_S_1
25% Ovary / 50% Prostate / 25% Yeast	M06	5	2	180813_6-D5_000EX_000GJ_M06_S_2
25% Ovary / 50% Prostate / 25% Yeast	M06	5	3	180813_6-D5_000EX_000GP_M06_S_3
25% Ovary / 50% Prostate / 25% Yeast	M06	7	1	180815_6-D7_000EX_000GW_M06_S_1
25% Ovary / 50% Prostate / 25% Yeast	M06	7	2	180815_6-D7_000EX_000H3_M06_S_2
25% Ovary / 50% Prostate / 25% Yeast	M06	7	3	180815_6-D7_000EX_000H9_M06_S_3
25% Ovary / 50% Prostate / 25% Yeast	M06	14	1	180822_6-D14_000EX_000HN_M06_S_1
25% Ovary / 50% Prostate / 25% Yeast	M06	14	2	180822_6-D14_000EX_000HU_M06_S_2
25% Ovary / 50% Prostate / 25% Yeast	M06	14	3	180822_6-D14_000EX_000I0_M06_S_3
25% Ovary / 50% Prostate / 25% Yeast	M06	21	1	180829_6-D21_000EX_000IE_M06_S_1
25% Ovary / 50% Prostate / 25% Yeast	M06	21	2	180829_6-D21_000EX_000IL_M06_S_2
25% Ovary / 50% Prostate / 25% Yeast	M06	21	3	180829_6-D21_000EX_000IR_M06_S_3
25% Ovary / 50% Prostate / 25% Yeast	M06	28	1	180905_6-D28_000EX_000J5_M06_S_1
25% Ovary / 50% Prostate / 25% Yeast	M06	28	2	180905_6-D28_000EX_000JC_M06_S_2
25% Ovary / 50% Prostate / 25% Yeast	M06	28	3	180905_6-D28_000EX_000JI_M06_S_3
25% Ovary / 50% Prostate / 25% Yeast	M06	56	1	181003_6-D56_000EX_000JW_M06_S_1
25% Ovary / 50% Prostate / 25% Yeast	M06	56	2	181003_6-D56_000EX_000K3_M06_S_2
25% Ovary / 50% Prostate / 25% Yeast	M06	56	3	181003_6-D56_000EX_000K9_M06_S_3
25% Ovary / 50% Prostate / 25% Yeast	M06	84	1	181031_6-D84_000EX_000KN_M06_S_1
25% Ovary / 50% Prostate / 25% Yeast	M06	84	2	181031_6-D84_000EX_000KU_M06_S_2
25% Ovary / 50% Prostate / 25% Yeast	M06	84	3	181031_6-D84_000EX_000L0_M06_S_3
25% Ovary / 50% Prostate / 25% Yeast	M06	101	1	181117_6-D101_000EX_000LE_M06_S_1
25% Ovary / 50% Prostate / 25% Yeast	M06	101	2	181117_6-D101_000EX_000LL_M06_S_2
25% Ovary / 50% Prostate / 25% Yeast	M06	101	3	181117_6-D101_000EX_000LR_M06_S_3
25% Ovary / 50% Prostate / 25% Yeast	M06	103	1	181119_6-D103_000EX_000MI_M06_S_1
25% Ovary / 50% Prostate / 25% Yeast	M06	103	2	181119_6-D103_000EX_000MP_M06_S_2
25% Ovary / 50% Prostate / 25% Yeast	M06	103	3	181119_6-D103_000EX_000MV_M06_S_3
25% Ovary / 50% Prostate / 25% Yeast	M06	105	1	181121_6-D105_000EX_000N2_M06_S_1
25% Ovary / 50% Prostate / 25% Yeast	M06	105	2	181121_6-D105_000EX_000N9_M06_S_2
25% Ovary / 50% Prostate / 25% Yeast	M06	105	3	181121_6-D105_000EX_000NF_M06_S_3
25% Ovary / 50% Prostate / 25% Yeast	M06	107	1	181123_6-D107_000EX_000NM_M06_S_1
25% Ovary / 50% Prostate / 25% Yeast	M06	107	2	181123_6-D107_000EX_000NT_M06_S_2
25% Ovary / 50% Prostate / 25% Yeast	M06	107	3	181123_6-D107_000EX_000NZ_M06_S_3
50% Ovary / 50% Prostate / 0% Yeast	M01	1	1	180828_7-D1_000EY_001PB_M01_S_1
50% Ovary / 50% Prostate / 0% Yeast	M01	1	2	180828_7-D1_000EY_001PI_M01_S_2
50% Ovary / 50% Prostate / 0% Yeast	M01	3	1	180830_7-D3_000EY_001PV_M01_S_1
50% Ovary / 50% Prostate / 0% Yeast	M01	3	2	Did not pass processed data quality control
50% Ovary / 50% Prostate / 0% Yeast	M01	5	1	180901_7-D5_000EY_001QF_M01_S_1
50% Ovary / 50% Prostate / 0% Yeast	M01	5	2	180901_7-D5_000EY_001QM_M01_S_2
50% Ovary / 50% Prostate / 0% Yeast	M01	7	1	180903_7-D7_000EY_001QZ_M01_S_1
50% Ovary / 50% Prostate / 0% Yeast	M01	7	2	Did not pass processed data quality control
50% Ovary / 50% Prostate / 0% Yeast	M01	14	1	180910_7-D14_000EY_001RO_M01_S_1
50% Ovary / 50% Prostate / 0% Yeast	M01	14	2	180910_7-D14_000EY_001RV_M01_S_2
50% Ovary / 50% Prostate / 0% Yeast	M01	21	1	180917_7-D21_000EY_001SD_M01_S_1
50% Ovary / 50% Prostate / 0% Yeast	M01	21	2	180917_7-D21_000EY_001SK_M01_S_2
50% Ovary / 50% Prostate / 0% Yeast	M01	28	1	180924_7-D28_000EY_001T2_M01_S_1
50% Ovary / 50% Prostate / 0% Yeast	M01	28	2	180924_7-D28_000EY_001T9_M01_S_2
50% Ovary / 50% Prostate / 0% Yeast	M01	56	1	181022_7-D56_000EY_001TR_M01_S_1
50% Ovary / 50% Prostate / 0% Yeast	M01	56	2	181022_7-D56_000EY_001TY_M01_S_2
50% Ovary / 50% Prostate / 0% Yeast	M01	84	1	181119_7-D84_000EY_001UG_M01_S_1
50% Ovary / 50% Prostate / 0% Yeast	M01	84	2	181119_7-D84_000EY_001UN_M01_S_2
50% Ovary / 50% Prostate / 0% Yeast	M01	101	1	181208_7-D103_000EY_001V5_M01_S_1
50% Ovary / 50% Prostate / 0% Yeast	M01	101	2	181208_7-D103_000EY_001VC_M01_S_2
50% Ovary / 50% Prostate / 0% Yeast	M01	103	1	181210_7-D105_000EY_001VP_M01_S_1
50% Ovary / 50% Prostate / 0% Yeast	M01	103	2	181210_7-D105_000EY_001VW_M01_S_2
50% Ovary / 50% Prostate / 0% Yeast	M01	105	1	181212_7-D107_000EY_001W9_M01_S_1
50% Ovary / 50% Prostate / 0% Yeast	M01	105	2	181212_7-D107_000EY_001WG_M01_S_2
50% Ovary / 50% Prostate / 0% Yeast	M01	107	1	181214_7-D109_000EY_001WT_M01_S_1
50% Ovary / 50% Prostate / 0% Yeast	M01	107	2	181214_7-D109_000EY_001X0_M01_S_2
50% Ovary / 50% Prostate / 0% Yeast	M02	1	1	180823_7-D1_000EY_0022W_M02_S_1
50% Ovary / 50% Prostate / 0% Yeast	M02	1	2	180823_7-D1_000EY_00233_M02_S_2
50% Ovary / 50% Prostate / 0% Yeast	M02	3	1	180825_7-D3_000EY_0023G_M02_S_1
50% Ovary / 50% Prostate / 0% Yeast	M02	3	2	180825_7-D3_000EY_0023N_M02_S_2
50% Ovary / 50% Prostate / 0% Yeast	M02	5	1	180827_7-D5_000EY_001I8_M02_S_1
50% Ovary / 50% Prostate / 0% Yeast	M02	5	2	180827_7-D5_000EY_001IF_M02_S_2
50% Ovary / 50% Prostate / 0% Yeast	M02	7	1	180829_7-D7_000EY_001IS_M02_S_1
50% Ovary / 50% Prostate / 0% Yeast	M02	7	2	180829_7-D7_000EY_001IZ_M02_S_2
50% Ovary / 50% Prostate / 0% Yeast	M02	14	1	180905_7-D14_000EY_001JH_M02_S_1
50% Ovary / 50% Prostate / 0% Yeast	M02	14	2	180905_7-D14_000EY_001JO_M02_S_2
50% Ovary / 50% Prostate / 0% Yeast	M02	21	1	180912_7-D21_000EY_001K6_M02_S_1
50% Ovary / 50% Prostate / 0% Yeast	M02	21	2	180912_7-D21_000EY_001KD_M02_S_2
50% Ovary / 50% Prostate / 0% Yeast	M02	28	1	180919_7-D28_000EY_001KV_M02_S_1
50% Ovary / 50% Prostate / 0% Yeast	M02	28	2	180919_7-D28_000EY_001L2_M02_S_2
50% Ovary / 50% Prostate / 0% Yeast	M02	56	1	181017_7-D56_000EY_001LK_M02_S_1
50% Ovary / 50% Prostate / 0% Yeast	M02	56	2	181017_7-D56_000EY_001LR_M02_S_2
50% Ovary / 50% Prostate / 0% Yeast	M02	84	1	181114_7-D84_000EY_001M9_M02_S_1
50% Ovary / 50% Prostate / 0% Yeast	M02	84	2	181114_7-D84_000EY_001MG_M02_S_2
50% Ovary / 50% Prostate / 0% Yeast	M02	101	1	181201_7-D101_000EY_001MY_M02_S_1
50% Ovary / 50% Prostate / 0% Yeast	M02	101	2	181201_7-D101_000EY_001N5_M02_S_2
50% Ovary / 50% Prostate / 0% Yeast	M02	103	1	181203_7-D103_000EY_001NI_M02_S_1
50% Ovary / 50% Prostate / 0% Yeast	M02	103	2	181203_7-D103_000EY_001NP_M02_S_2
50% Ovary / 50% Prostate / 0% Yeast	M02	105	1	181205_7-D105_000EY_001O2_M02_S_1
50% Ovary / 50% Prostate / 0% Yeast	M02	105	2	181205_7-D105_000EY_001O9_M02_S_2
50% Ovary / 50% Prostate / 0% Yeast	M02	107	1	181207_7-D107_000EY_001OM_M02_S_1
50% Ovary / 50% Prostate / 0% Yeast	M02	107	2	181207_7-D107_000EY_001OT_M02_S_2
50% Ovary / 50% Prostate / 0% Yeast	M03	1	1	180821_7-D1_000EY_0018X_M03_S_1
50% Ovary / 50% Prostate / 0% Yeast	M03	1	2	180821_7-D1_000EY_00194_M03_S_2
50% Ovary / 50% Prostate / 0% Yeast	M03	3	1	180823_7-D3_000EY_0019H_M03_S_1
50% Ovary / 50% Prostate / 0% Yeast	M03	3	2	180823_7-D3_000EY_0019O_M03_S_2
50% Ovary / 50% Prostate / 0% Yeast	M03	5	1	180825_7-D5_000EY_001A1_M03_S_1
50% Ovary / 50% Prostate / 0% Yeast	M03	5	2	180825_7-D5_000EY_001A8_M03_S_2
50% Ovary / 50% Prostate / 0% Yeast	M03	7	1	180827_7-D7_000EY_001AL_M03_S_1
50% Ovary / 50% Prostate / 0% Yeast	M03	7	2	180827_7-D7_000EY_001AS_M03_S_2
50% Ovary / 50% Prostate / 0% Yeast	M03	14	1	180903_7-D14_000EY_001BA_M03_S_1
50% Ovary / 50% Prostate / 0% Yeast	M03	14	2	180903_7-D14_000EY_001BH_M03_S_2
50% Ovary / 50% Prostate / 0% Yeast	M03	21	1	180910_7-D21_000EY_001BZ_M03_S_1
50% Ovary / 50% Prostate / 0% Yeast	M03	21	2	180910_7-D21_000EY_001C6_M03_S_2
50% Ovary / 50% Prostate / 0% Yeast	M03	28	1	180917_7-D28_000EY_001CO_M03_S_1
50% Ovary / 50% Prostate / 0% Yeast	M03	28	2	180917_7-D28_000EY_001CV_M03_S_2
50% Ovary / 50% Prostate / 0% Yeast	M03	56	1	181015_7-D56_000EY_001DD_M03_S_1
50% Ovary / 50% Prostate / 0% Yeast	M03	56	2	181015_7-D56_000EY_001DK_M03_S_2
50% Ovary / 50% Prostate / 0% Yeast	M03	84	1	181112_7-D84_000EY_001E2_M03_S_1
50% Ovary / 50% Prostate / 0% Yeast	M03	84	2	181112_7-D84_000EY_001E9_M03_S_2
50% Ovary / 50% Prostate / 0% Yeast	M03	101	1	181129_7-D101_000EY_001ER_M03_S_1
50% Ovary / 50% Prostate / 0% Yeast	M03	101	2	181129_7-D101_000EY_001EY_M03_S_2
50% Ovary / 50% Prostate / 0% Yeast	M03	103	1	181201_7-D103_000EY_001FB_M03_S_1
50% Ovary / 50% Prostate / 0% Yeast	M03	103	2	181201_7-D103_000EY_001FI_M03_S_2
50% Ovary / 50% Prostate / 0% Yeast	M03	105	1	181203_7-D105_000EY_001FV_M03_S_1
50% Ovary / 50% Prostate / 0% Yeast	M03	105	2	181203_7-D105_000EY_001G2_M03_S_2
50% Ovary / 50% Prostate / 0% Yeast	M03	107	1	181205_7-D107_000EY_001GF_M03_S_1
50% Ovary / 50% Prostate / 0% Yeast	M03	107	2	181205_7-D107_000EY_001GM_M03_S_2
50% Ovary / 50% Prostate / 0% Yeast	M04	1	1	180807_7-D1_000EY_0010Q_M04_S_1
50% Ovary / 50% Prostate / 0% Yeast	M04	1	2	180807_7-D1_000EY_0010X_M04_S_2
50% Ovary / 50% Prostate / 0% Yeast	M04	3	1	180809_7-D3_000EY_0011A_M04_S_1
50% Ovary / 50% Prostate / 0% Yeast	M04	3	2	180809_7-D3_000EY_0011H_M04_S_2
50% Ovary / 50% Prostate / 0% Yeast	M04	5	1	180811_7-D5_000EY_0011U_M04_S_1
50% Ovary / 50% Prostate / 0% Yeast	M04	5	2	180811_7-D5_000EY_00121_M04_S_2
50% Ovary / 50% Prostate / 0% Yeast	M04	7	1	180813_7-D7_000EY_0012E_M04_S_1
50% Ovary / 50% Prostate / 0% Yeast	M04	7	2	180813_7-D7_000EY_0012L_M04_S_2
50% Ovary / 50% Prostate / 0% Yeast	M04	14	1	180820_7-D14_000EY_00133_M04_S_1
50% Ovary / 50% Prostate / 0% Yeast	M04	14	2	180820_7-D14_000EY_0013A_M04_S_2
50% Ovary / 50% Prostate / 0% Yeast	M04	21	1	180827_7-D21_000EY_0013S_M04_S_1
50% Ovary / 50% Prostate / 0% Yeast	M04	21	2	180827_7-D21_000EY_0013Z_M04_S_2
50% Ovary / 50% Prostate / 0% Yeast	M04	28	1	180912_7-D37_000EY_0014H_M04_S_1
50% Ovary / 50% Prostate / 0% Yeast	M04	28	2	180912_7-D37_000EY_0014O_M04_S_2
50% Ovary / 50% Prostate / 0% Yeast	M04	56	1	181001_7-D56_000EY_00156_M04_S_1
50% Ovary / 50% Prostate / 0% Yeast	M04	56	2	181001_7-D56_000EY_0015D_M04_S_2
50% Ovary / 50% Prostate / 0% Yeast	M04	84	1	181029_7-D84_000EY_0015V_M04_S_1
50% Ovary / 50% Prostate / 0% Yeast	M04	84	2	181029_7-D84_000EY_00162_M04_S_2
50% Ovary / 50% Prostate / 0% Yeast	M04	101	1	181115_7-D101_000EY_0016K_M04_S_1
50% Ovary / 50% Prostate / 0% Yeast	M04	101	2	181115_7-D101_000EY_0016R_M04_S_2
50% Ovary / 50% Prostate / 0% Yeast	M04	103	1	181117_7-D103_000EY_00174_M04_S_1
50% Ovary / 50% Prostate / 0% Yeast	M04	103	2	181117_7-D103_000EY_0017B_M04_S_2
50% Ovary / 50% Prostate / 0% Yeast	M04	105	1	181121_7-D105_000EY_0017O_M04_S_1
50% Ovary / 50% Prostate / 0% Yeast	M04	105	2	181121_7-D105_000EY_0017V_M04_S_2
50% Ovary / 50% Prostate / 0% Yeast	M04	107	1	181123_7-D107_000EY_00188_M04_S_1
50% Ovary / 50% Prostate / 0% Yeast	M04	107	2	181123_7-D107_000EY_0018F_M04_S_2
50% Ovary / 50% Prostate / 0% Yeast	M05	1	1	180830_7-D1_000EY_000SJ_M05_S_1
50% Ovary / 50% Prostate / 0% Yeast	M05	1	2	180830_7-D1_000EY_000SQ_M05_S_2
50% Ovary / 50% Prostate / 0% Yeast	M05	3	1	180901_7-D3_000EY_000T3_M05_S_1
50% Ovary / 50% Prostate / 0% Yeast	M05	3	2	180901_7-D3_000EY_000TA_M05_S_2
50% Ovary / 50% Prostate / 0% Yeast	M05	5	1	180903_7-D5_000EY_000TN_M05_S_1
50% Ovary / 50% Prostate / 0% Yeast	M05	5	2	180903_7-D5_000EY_000TU_M05_S_2
50% Ovary / 50% Prostate / 0% Yeast	M05	7	1	180905_7-D7_000EY_000U7_M05_S_1
50% Ovary / 50% Prostate / 0% Yeast	M05	7	2	180905_7-D7_000EY_000UE_M05_S_2
50% Ovary / 50% Prostate / 0% Yeast	M05	14	1	180912_7-D14_000EY_000UW_M05_S_1
50% Ovary / 50% Prostate / 0% Yeast	M05	14	2	180912_7-D14_000EY_000V3_M05_S_2
50% Ovary / 50% Prostate / 0% Yeast	M05	21	1	180919_7-D21_000EY_000VL_M05_S_1
50% Ovary / 50% Prostate / 0% Yeast	M05	21	2	180919_7-D21_000EY_000VS_M05_S_2
50% Ovary / 50% Prostate / 0% Yeast	M05	28	1	180926_7-D28_000EY_000WA_M05_S_1
50% Ovary / 50% Prostate / 0% Yeast	M05	28	2	180926_7-D28_000EY_000WH_M05_S_2
50% Ovary / 50% Prostate / 0% Yeast	M05	56	1	181024_7-D56_000EY_000WZ_M05_S_1
50% Ovary / 50% Prostate / 0% Yeast	M05	56	2	181024_7-D56_000EY_000X6_M05_S_2
50% Ovary / 50% Prostate / 0% Yeast	M05	84	1	181121_7-D84_000EY_000XO_M05_S_1
50% Ovary / 50% Prostate / 0% Yeast	M05	84	2	181121_7-D84_000EY_000XV_M05_S_2
50% Ovary / 50% Prostate / 0% Yeast	M05	101	1	181208_7-D101_000EY_000YD_M05_S_1
50% Ovary / 50% Prostate / 0% Yeast	M05	101	2	181208_7-D101_000EY_000YK_M05_S_2
50% Ovary / 50% Prostate / 0% Yeast	M05	103	1	181210_7-D103_000EY_000YX_M05_S_1
50% Ovary / 50% Prostate / 0% Yeast	M05	103	2	181210_7-D103_000EY_000Z4_M05_S_2
50% Ovary / 50% Prostate / 0% Yeast	M05	105	1	181212_7-D105_000EY_000ZH_M05_S_1
50% Ovary / 50% Prostate / 0% Yeast	M05	105	2	181212_7-D105_000EY_000ZO_M05_S_2
50% Ovary / 50% Prostate / 0% Yeast	M05	107	1	181214_7-D107_000EY_00101_M05_S_1
50% Ovary / 50% Prostate / 0% Yeast	M05	107	2	181214_7-D107_000EY_00108_M05_S_2
50% Ovary / 50% Prostate / 0% Yeast	M06	1	1	180809_7-D1_000EY_000F9_M06_S_1
50% Ovary / 50% Prostate / 0% Yeast	M06	1	2	180809_7-D1_000EY_000FG_M06_S_2
50% Ovary / 50% Prostate / 0% Yeast	M06	3	1	180811_7-D3_000EY_000FT_M06_S_1
50% Ovary / 50% Prostate / 0% Yeast	M06	3	2	180811_7-D3_000EY_000G0_M06_S_2
50% Ovary / 50% Prostate / 0% Yeast	M06	5	1	180813_7-D5_000EY_000GD_M06_S_1
50% Ovary / 50% Prostate / 0% Yeast	M06	5	2	180813_7-D5_000EY_000GK_M06_S_2
50% Ovary / 50% Prostate / 0% Yeast	M06	7	1	180815_7-D7_000EY_000GX_M06_S_1
50% Ovary / 50% Prostate / 0% Yeast	M06	7	2	180815_7-D7_000EY_000H4_M06_S_2
50% Ovary / 50% Prostate / 0% Yeast	M06	14	1	180822_7-D14_000EY_000HO_M06_S_1
50% Ovary / 50% Prostate / 0% Yeast	M06	14	2	180822_7-D14_000EY_000HV_M06_S_2
50% Ovary / 50% Prostate / 0% Yeast	M06	21	1	180829_7-D21_000EY_000IF_M06_S_1
50% Ovary / 50% Prostate / 0% Yeast	M06	21	2	180829_7-D21_000EY_000IM_M06_S_2
50% Ovary / 50% Prostate / 0% Yeast	M06	28	1	180905_7-D28_000EY_000J6_M06_S_1
50% Ovary / 50% Prostate / 0% Yeast	M06	28	2	180905_7-D28_000EY_000JD_M06_S_2
50% Ovary / 50% Prostate / 0% Yeast	M06	56	1	181003_7-D56_000EY_000JX_M06_S_1
50% Ovary / 50% Prostate / 0% Yeast	M06	56	2	181003_7-D56_000EY_000K4_M06_S_2
50% Ovary / 50% Prostate / 0% Yeast	M06	84	1	181031_7-D84_000EY_000KO_M06_S_1
50% Ovary / 50% Prostate / 0% Yeast	M06	84	2	181031_7-D84_000EY_000KV_M06_S_2
50% Ovary / 50% Prostate / 0% Yeast	M06	101	1	181117_7-D101_000EY_000LF_M06_S_1
50% Ovary / 50% Prostate / 0% Yeast	M06	101	2	181117_7-D101_000EY_000LM_M06_S_2
50% Ovary / 50% Prostate / 0% Yeast	M06	103	1	181119_7-D103_000EY_000MJ_M06_S_1
50% Ovary / 50% Prostate / 0% Yeast	M06	103	2	181119_7-D103_000EY_000MQ_M06_S_2
50% Ovary / 50% Prostate / 0% Yeast	M06	105	1	181121_7-D105_000EY_000N3_M06_S_1
50% Ovary / 50% Prostate / 0% Yeast	M06	105	2	181121_7-D105_000EY_000NA_M06_S_2
50% Ovary / 50% Prostate / 0% Yeast	M06	107	1	181123_7-D107_000EY_000NN_M06_S_1
50% Ovary / 50% Prostate / 0% Yeast	M06	107	2	181123_7-D107_000EY_000NU_M06_S_2
50% Ovary / 0% Prostate / 50% Yeast	M01	1	1	180828_8-D1_000EZ_001PC_M01_S_1
50% Ovary / 0% Prostate / 50% Yeast	M01	1	2	180828_8-D1_000EZ_001PJ_M01_S_2
50% Ovary / 0% Prostate / 50% Yeast	M01	3	1	180830_8-D3_000EZ_001PW_M01_S_1
50% Ovary / 0% Prostate / 50% Yeast	M01	3	2	Did not pass processed data quality control
50% Ovary / 0% Prostate / 50% Yeast	M01	5	1	180901_8-D5_000EZ_001QG_M01_S_1
50% Ovary / 0% Prostate / 50% Yeast	M01	5	2	180901_8-D5_000EZ_001QN_M01_S_2
50% Ovary / 0% Prostate / 50% Yeast	M01	7	1	180903_8-D7_000EZ_001R0_M01_S_1
50% Ovary / 0% Prostate / 50% Yeast	M01	7	2	Did not pass computational pipeline quality control
50% Ovary / 0% Prostate / 50% Yeast	M01	14	1	180910_8-D14_000EZ_001RP_M01_S_1
50% Ovary / 0% Prostate / 50% Yeast	M01	14	2	180910_8-D14_000EZ_001RW_M01_S_2
50% Ovary / 0% Prostate / 50% Yeast	M01	21	1	180917_8-D21_000EZ_001SE_M01_S_1
50% Ovary / 0% Prostate / 50% Yeast	M01	21	2	180917_8-D21_000EZ_001SL_M01_S_2
50% Ovary / 0% Prostate / 50% Yeast	M01	28	1	180924_8-D28_000EZ_001T3_M01_S_1
50% Ovary / 0% Prostate / 50% Yeast	M01	28	2	180924_8-D28_000EZ_001TA_M01_S_2
50% Ovary / 0% Prostate / 50% Yeast	M01	56	1	181022_8-D56_000EZ_001TS_M01_S_1
50% Ovary / 0% Prostate / 50% Yeast	M01	56	2	181022_8-D56_000EZ_001TZ_M01_S_2
50% Ovary / 0% Prostate / 50% Yeast	M01	84	1	181119_8-D84_000EZ_001UH_M01_S_1
50% Ovary / 0% Prostate / 50% Yeast	M01	84	2	181119_8-D84_000EZ_001UO_M01_S_2
50% Ovary / 0% Prostate / 50% Yeast	M01	101	1	181208_8-D103_000EZ_001V6_M01_S_1
50% Ovary / 0% Prostate / 50% Yeast	M01	101	2	181208_8-D103_000EZ_001VD_M01_S_2
50% Ovary / 0% Prostate / 50% Yeast	M01	103	1	181210_8-D105_000EZ_001VQ_M01_S_1
50% Ovary / 0% Prostate / 50% Yeast	M01	103	2	181210_8-D105_000EZ_001VX_M01_S_2
50% Ovary / 0% Prostate / 50% Yeast	M01	105	1	181212_8-D107_000EZ_001WA_M01_S_1
50% Ovary / 0% Prostate / 50% Yeast	M01	105	2	181212_8-D107_000EZ_001WH_M01_S_2
50% Ovary / 0% Prostate / 50% Yeast	M01	107	1	181214_8-D109_000EZ_001WU_M01_S_1
50% Ovary / 0% Prostate / 50% Yeast	M01	107	2	Did not pass processed data quality control
50% Ovary / 0% Prostate / 50% Yeast	M02	1	1	180823_8-D1_000EZ_0022X_M02_S_1
50% Ovary / 0% Prostate / 50% Yeast	M02	1	2	180823_8-D1_000EZ_00234_M02_S_2
50% Ovary / 0% Prostate / 50% Yeast	M02	3	1	180825_8-D3_000EZ_0023H_M02_S_1
50% Ovary / 0% Prostate / 50% Yeast	M02	3	2	180825_8-D3_000EZ_0023O_M02_S_2
50% Ovary / 0% Prostate / 50% Yeast	M02	5	1	180827_8-D5_000EZ_001I9_M02_S_1
50% Ovary / 0% Prostate / 50% Yeast	M02	5	2	180827_8-D5_000EZ_001IG_M02_S_2
50% Ovary / 0% Prostate / 50% Yeast	M02	7	1	180829_8-D7_000EZ_001IT_M02_S_1
50% Ovary / 0% Prostate / 50% Yeast	M02	7	2	180829_8-D7_000EZ_001J0_M02_S_2
50% Ovary / 0% Prostate / 50% Yeast	M02	14	1	180905_8-D14_000EZ_001JI_M02_S_1
50% Ovary / 0% Prostate / 50% Yeast	M02	14	2	180905_8-D14_000EZ_001JP_M02_S_2
50% Ovary / 0% Prostate / 50% Yeast	M02	21	1	180912_8-D21_000EZ_001K7_M02_S_1
50% Ovary / 0% Prostate / 50% Yeast	M02	21	2	180912_8-D21_000EZ_001KE_M02_S_2
50% Ovary / 0% Prostate / 50% Yeast	M02	28	1	180919_8-D28_000EZ_001KW_M02_S_1
50% Ovary / 0% Prostate / 50% Yeast	M02	28	2	180919_8-D28_000EZ_001L3_M02_S_2
50% Ovary / 0% Prostate / 50% Yeast	M02	56	1	181017_8-D56_000EZ_001LL_M02_S_1
50% Ovary / 0% Prostate / 50% Yeast	M02	56	2	181017_8-D56_000EZ_001LS_M02_S_2
50% Ovary / 0% Prostate / 50% Yeast	M02	84	1	181114_8-D84_000EZ_001MA_M02_S_1
50% Ovary / 0% Prostate / 50% Yeast	M02	84	2	181114_8-D84_000EZ_001MH_M02_S_2
50% Ovary / 0% Prostate / 50% Yeast	M02	101	1	181201_8-D101_000EZ_001MZ_M02_S_1
50% Ovary / 0% Prostate / 50% Yeast	M02	101	2	181201_8-D101_000EZ_001N6_M02_S_2
50% Ovary / 0% Prostate / 50% Yeast	M02	103	1	181203_8-D103_000EZ_001NJ_M02_S_1
50% Ovary / 0% Prostate / 50% Yeast	M02	103	2	181203_8-D103_000EZ_001NQ_M02_S_2
50% Ovary / 0% Prostate / 50% Yeast	M02	105	1	181205_8-D105_000EZ_001O3_M02_S_1
50% Ovary / 0% Prostate / 50% Yeast	M02	105	2	181205_8-D105_000EZ_001OA_M02_S_2
50% Ovary / 0% Prostate / 50% Yeast	M02	107	1	181207_8-D107_000EZ_001ON_M02_S_1
50% Ovary / 0% Prostate / 50% Yeast	M02	107	2	181207_8-D107_000EZ_001OU_M02_S_2
50% Ovary / 0% Prostate / 50% Yeast	M03	1	1	180821_8-D1_000EZ_0018Y_M03_S_1
50% Ovary / 0% Prostate / 50% Yeast	M03	1	2	180821_8-D1_000EZ_00195_M03_S_2
50% Ovary / 0% Prostate / 50% Yeast	M03	3	1	180823_8-D3_000EZ_0019I_M03_S_1
50% Ovary / 0% Prostate / 50% Yeast	M03	3	2	180823_8-D3_000EZ_0019P_M03_S_2
50% Ovary / 0% Prostate / 50% Yeast	M03	5	1	180825_8-D5_000EZ_001A2_M03_S_1
50% Ovary / 0% Prostate / 50% Yeast	M03	5	2	180825_8-D5_000EZ_001A9_M03_S_2
50% Ovary / 0% Prostate / 50% Yeast	M03	7	1	180827_8-D7_000EZ_001AM_M03_S_1
50% Ovary / 0% Prostate / 50% Yeast	M03	7	2	180827_8-D7_000EZ_001AT_M03_S_2
50% Ovary / 0% Prostate / 50% Yeast	M03	14	1	180903_8-D14_000EZ_001BB_M03_S_1
50% Ovary / 0% Prostate / 50% Yeast	M03	14	2	180903_8-D14_000EZ_001BI_M03_S_2
50% Ovary / 0% Prostate / 50% Yeast	M03	21	1	180910_8-D21_000EZ_001C0_M03_S_1
50% Ovary / 0% Prostate / 50% Yeast	M03	21	2	180910_8-D21_000EZ_001C7_M03_S_2
50% Ovary / 0% Prostate / 50% Yeast	M03	28	1	180917_8-D28_000EZ_001CP_M03_S_1
50% Ovary / 0% Prostate / 50% Yeast	M03	28	2	180917_8-D28_000EZ_001CW_M03_S_2
50% Ovary / 0% Prostate / 50% Yeast	M03	56	1	181015_8-D56_000EZ_001DE_M03_S_1
50% Ovary / 0% Prostate / 50% Yeast	M03	56	2	181015_8-D56_000EZ_001DL_M03_S_2
50% Ovary / 0% Prostate / 50% Yeast	M03	84	1	181112_8-D84_000EZ_001E3_M03_S_1
50% Ovary / 0% Prostate / 50% Yeast	M03	84	2	181112_8-D84_000EZ_001EA_M03_S_2
50% Ovary / 0% Prostate / 50% Yeast	M03	101	1	181129_8-D101_000EZ_001ES_M03_S_1
50% Ovary / 0% Prostate / 50% Yeast	M03	101	2	181129_8-D101_000EZ_001EZ_M03_S_2
50% Ovary / 0% Prostate / 50% Yeast	M03	103	1	181201_8-D103_000EZ_001FC_M03_S_1
50% Ovary / 0% Prostate / 50% Yeast	M03	103	2	181201_8-D103_000EZ_001FJ_M03_S_2
50% Ovary / 0% Prostate / 50% Yeast	M03	105	1	181203_8-D105_000EZ_001FW_M03_S_1
50% Ovary / 0% Prostate / 50% Yeast	M03	105	2	181203_8-D105_000EZ_001G3_M03_S_2
50% Ovary / 0% Prostate / 50% Yeast	M03	107	1	181205_8-D107_000EZ_001GG_M03_S_1
50% Ovary / 0% Prostate / 50% Yeast	M03	107	2	181205_8-D107_000EZ_001GN_M03_S_2
50% Ovary / 0% Prostate / 50% Yeast	M04	1	1	180807_8-D1_000EZ_0010R_M04_S_1
50% Ovary / 0% Prostate / 50% Yeast	M04	1	2	180807_8-D1_000EZ_0010Y_M04_S_2
50% Ovary / 0% Prostate / 50% Yeast	M04	3	1	180809_8-D3_000EZ_0011B_M04_S_1
50% Ovary / 0% Prostate / 50% Yeast	M04	3	2	180809_8-D3_000EZ_0011I_M04_S_2
50% Ovary / 0% Prostate / 50% Yeast	M04	5	1	180811_8-D5_000EZ_0011V_M04_S_1
50% Ovary / 0% Prostate / 50% Yeast	M04	5	2	180811_8-D5_000EZ_00122_M04_S_2
50% Ovary / 0% Prostate / 50% Yeast	M04	7	1	180813_8-D7_000EZ_0012F_M04_S_1
50% Ovary / 0% Prostate / 50% Yeast	M04	7	2	180813_8-D7_000EZ_0012M_M04_S_2
50% Ovary / 0% Prostate / 50% Yeast	M04	14	1	180820_8-D14_000EZ_00134_M04_S_1
50% Ovary / 0% Prostate / 50% Yeast	M04	14	2	180820_8-D14_000EZ_0013B_M04_S_2
50% Ovary / 0% Prostate / 50% Yeast	M04	21	1	180827_8-D21_000EZ_0013T_M04_S_1
50% Ovary / 0% Prostate / 50% Yeast	M04	21	2	180827_8-D21_000EZ_00140_M04_S_2
50% Ovary / 0% Prostate / 50% Yeast	M04	28	1	180912_8-D37_000EZ_0014I_M04_S_1
50% Ovary / 0% Prostate / 50% Yeast	M04	28	2	180912_8-D37_000EZ_0014P_M04_S_2
50% Ovary / 0% Prostate / 50% Yeast	M04	56	1	181001_8-D56_000EZ_00157_M04_S_1
50% Ovary / 0% Prostate / 50% Yeast	M04	56	2	181001_8-D56_000EZ_0015E_M04_S_2
50% Ovary / 0% Prostate / 50% Yeast	M04	84	1	181029_8-D84_000EZ_0015W_M04_S_1
50% Ovary / 0% Prostate / 50% Yeast	M04	84	2	181029_8-D84_000EZ_00163_M04_S_2
50% Ovary / 0% Prostate / 50% Yeast	M04	101	1	181115_8-D101_000EZ_0016L_M04_S_1
50% Ovary / 0% Prostate / 50% Yeast	M04	101	2	181115_8-D101_000EZ_0016S_M04_S_2
50% Ovary / 0% Prostate / 50% Yeast	M04	103	1	181117_8-D103_000EZ_00175_M04_S_1
50% Ovary / 0% Prostate / 50% Yeast	M04	103	2	181117_8-D103_000EZ_0017C_M04_S_2
50% Ovary / 0% Prostate / 50% Yeast	M04	105	1	181121_8-D105_000EZ_0017P_M04_S_1
50% Ovary / 0% Prostate / 50% Yeast	M04	105	2	181121_8-D105_000EZ_0017W_M04_S_2
50% Ovary / 0% Prostate / 50% Yeast	M04	107	1	181123_8-D107_000EZ_00189_M04_S_1
50% Ovary / 0% Prostate / 50% Yeast	M04	107	2	181123_8-D107_000EZ_0018G_M04_S_2
50% Ovary / 0% Prostate / 50% Yeast	M05	1	1	180830_8-D1_000EZ_000SK_M05_S_1
50% Ovary / 0% Prostate / 50% Yeast	M05	1	2	180830_8-D1_000EZ_000SR_M05_S_2
50% Ovary / 0% Prostate / 50% Yeast	M05	3	1	180901_8-D3_000EZ_000T4_M05_S_1
50% Ovary / 0% Prostate / 50% Yeast	M05	3	2	180901_8-D3_000EZ_000TB_M05_S_2
50% Ovary / 0% Prostate / 50% Yeast	M05	5	1	180903_8-D5_000EZ_000TO_M05_S_1
50% Ovary / 0% Prostate / 50% Yeast	M05	5	2	180903_8-D5_000EZ_000TV_M05_S_2
50% Ovary / 0% Prostate / 50% Yeast	M05	7	1	180905_8-D7_000EZ_000U8_M05_S_1
50% Ovary / 0% Prostate / 50% Yeast	M05	7	2	180905_8-D7_000EZ_000UF_M05_S_2
50% Ovary / 0% Prostate / 50% Yeast	M05	14	1	180912_8-D14_000EZ_000UX_M05_S_1
50% Ovary / 0% Prostate / 50% Yeast	M05	14	2	180912_8-D14_000EZ_000V4_M05_S_2
50% Ovary / 0% Prostate / 50% Yeast	M05	21	1	180919_8-D21_000EZ_000VM_M05_S_1
50% Ovary / 0% Prostate / 50% Yeast	M05	21	2	180919_8-D21_000EZ_000VT_M05_S_2
50% Ovary / 0% Prostate / 50% Yeast	M05	28	1	180926_8-D28_000EZ_000WB_M05_S_1
50% Ovary / 0% Prostate / 50% Yeast	M05	28	2	180926_8-D28_000EZ_000WI_M05_S_2
50% Ovary / 0% Prostate / 50% Yeast	M05	56	1	181024_8-D56_000EZ_000X0_M05_S_1
50% Ovary / 0% Prostate / 50% Yeast	M05	56	2	181024_8-D56_000EZ_000X7_M05_S_2
50% Ovary / 0% Prostate / 50% Yeast	M05	84	1	181121_8-D84_000EZ_000XP_M05_S_1
50% Ovary / 0% Prostate / 50% Yeast	M05	84	2	181121_8-D84_000EZ_000XW_M05_S_2
50% Ovary / 0% Prostate / 50% Yeast	M05	101	1	181208_8-D101_000EZ_000YE_M05_S_1
50% Ovary / 0% Prostate / 50% Yeast	M05	101	2	181208_8-D101_000EZ_000YL_M05_S_2
50% Ovary / 0% Prostate / 50% Yeast	M05	103	1	181210_8-D103_000EZ_000YY_M05_S_1
50% Ovary / 0% Prostate / 50% Yeast	M05	103	2	181210_8-D103_000EZ_000Z5_M05_S_2
50% Ovary / 0% Prostate / 50% Yeast	M05	105	1	181212_8-D105_000EZ_000ZI_M05_S_1
50% Ovary / 0% Prostate / 50% Yeast	M05	105	2	181212_8-D105_000EZ_000ZP_M05_S_2
50% Ovary / 0% Prostate / 50% Yeast	M05	107	1	181214_8-D107_000EZ_00102_M05_S_1
50% Ovary / 0% Prostate / 50% Yeast	M05	107	2	181214_8-D107_000EZ_00109_M05_S_2
50% Ovary / 0% Prostate / 50% Yeast	M06	1	1	180809_8-D1_000EZ_000FA_M06_S_1
50% Ovary / 0% Prostate / 50% Yeast	M06	1	2	180809_8-D1_000EZ_000FH_M06_S_2
50% Ovary / 0% Prostate / 50% Yeast	M06	3	1	180811_8-D3_000EZ_000FU_M06_S_1
50% Ovary / 0% Prostate / 50% Yeast	M06	3	2	180811_8-D3_000EZ_000G1_M06_S_2
50% Ovary / 0% Prostate / 50% Yeast	M06	5	1	180813_8-D5_000EZ_000GE_M06_S_1
50% Ovary / 0% Prostate / 50% Yeast	M06	5	2	180813_8-D5_000EZ_000GL_M06_S_2
50% Ovary / 0% Prostate / 50% Yeast	M06	7	1	180815_8-D7_000EZ_000GY_M06_S_1
50% Ovary / 0% Prostate / 50% Yeast	M06	7	2	180815_8-D7_000EZ_000H5_M06_S_2
50% Ovary / 0% Prostate / 50% Yeast	M06	14	1	180822_8-D14_000EZ_000HP_M06_S_1
50% Ovary / 0% Prostate / 50% Yeast	M06	14	2	180822_8-D14_000EZ_000HW_M06_S_2
50% Ovary / 0% Prostate / 50% Yeast	M06	21	1	180829_8-D21_000EZ_000IG_M06_S_1
50% Ovary / 0% Prostate / 50% Yeast	M06	21	2	180829_8-D21_000EZ_000IN_M06_S_2
50% Ovary / 0% Prostate / 50% Yeast	M06	28	1	180905_8-D28_000EZ_000J7_M06_S_1
50% Ovary / 0% Prostate / 50% Yeast	M06	28	2	180905_8-D28_000EZ_000JE_M06_S_2
50% Ovary / 0% Prostate / 50% Yeast	M06	56	1	181003_8-D56_000EZ_000JY_M06_S_1
50% Ovary / 0% Prostate / 50% Yeast	M06	56	2	181003_8-D56_000EZ_000K5_M06_S_2
50% Ovary / 0% Prostate / 50% Yeast	M06	84	1	181031_8-D84_000EZ_000KP_M06_S_1
50% Ovary / 0% Prostate / 50% Yeast	M06	84	2	181031_8-D84_000EZ_000KW_M06_S_2
50% Ovary / 0% Prostate / 50% Yeast	M06	101	1	181117_8-D101_000EZ_000LG_M06_S_1
50% Ovary / 0% Prostate / 50% Yeast	M06	101	2	181117_8-D101_000EZ_000LN_M06_S_2
50% Ovary / 0% Prostate / 50% Yeast	M06	103	1	181119_8-D103_000EZ_000MK_M06_S_1
50% Ovary / 0% Prostate / 50% Yeast	M06	103	2	181119_8-D103_000EZ_000MR_M06_S_2
50% Ovary / 0% Prostate / 50% Yeast	M06	105	1	181121_8-D105_000EZ_000N4_M06_S_1
50% Ovary / 0% Prostate / 50% Yeast	M06	105	2	181121_8-D105_000EZ_000NB_M06_S_2
50% Ovary / 0% Prostate / 50% Yeast	M06	107	1	181123_8-D107_000EZ_000NO_M06_S_1
50% Ovary / 0% Prostate / 50% Yeast	M06	107	2	181123_8-D107_000EZ_000NV_M06_S_2
HEK control cells	M01	1	1	180828_HEK-QCS_000F2_001P5_M01_S_1
HEK control cells	M01	1	2	180828_HEK-QCS_000F2_001PO_M01_S_2
HEK control cells	M01	3	1	180830_HEK-QCS_000F2_001PP_M01_S_1
HEK control cells	M01	3	2	180830_HEK-QCS_000F2_001Q8_M01_S_2
HEK control cells	M01	5	1	180901_HEK-QCS_000F2_001Q9_M01_S_1
HEK control cells	M01	5	2	180901_HEK-QCS_000F2_001QS_M01_S_2
HEK control cells	M01	7	1	180903_HEK-QCS_000F2_001QT_M01_S_1
HEK control cells	M01	7	2	180903_HEK-QCS_000F2_001RC_M01_S_2
HEK control cells	M01	14	1	180910_HEK-QCS_000F2_001RI_M01_S_1
HEK control cells	M01	14	2	180910_HEK-QCS_000F2_001S1_M01_S_2
HEK control cells	M01	21	1	180917_HEK-QCS_000F2_001S7_M01_S_1
HEK control cells	M01	21	2	180917_HEK-QCS_000F2_001SQ_M01_S_2
HEK control cells	M01	28	1	180924_HEK-QCS_000F2_001SW_M01_S_1
HEK control cells	M01	28	2	180924_HEK-QCS_000F2_001TF_M01_S_2
HEK control cells	M01	56	1	181022_HEK-QCS_000F2_001TL_M01_S_1
HEK control cells	M01	56	2	181022_HEK-QCS_000F2_001U4_M01_S_2
HEK control cells	M01	84	1	181119_HEK-QCS_000F2_001UA_M01_S_1
HEK control cells	M01	84	2	181119_HEK-QCS_000F2_001UT_M01_S_2
HEK control cells	M01	101	1	181208_HEK-QCS_000F2_001UZ_M01_S_1
HEK control cells	M01	101	2	181208_HEK-QCS_000F2_001VI_M01_S_2
HEK control cells	M01	103	1	181210_HEK-QCS_000F2_001VJ_M01_S_1
HEK control cells	M01	103	2	181210_HEK-QCS_000F2_001W2_M01_S_2
HEK control cells	M01	105	1	181212_HEK-QCS_000F2_001W3_M01_S_1
HEK control cells	M01	105	2	181212_HEK-QCS_000F2_001WM_M01_S_2
HEK control cells	M01	107	1	181214_HEK-QCS_000F2_001WN_M01_S_1
HEK control cells	M01	107	2	181214_HEK-QCS_000F2_001X6_M01_S_2
HEK control cells	M02	1	1	180823_HEK-QCS_000F2_0022R_M02_S_1
HEK control cells	M02	1	2	180823_HEK-QCS_000F2_00239_M02_S_2
HEK control cells	M02	3	1	180825_HEK-QCS_000F2_0023A_M02_S_1
HEK control cells	M02	3	2	180825_HEK-QCS_000F2_0023T_M02_S_2
HEK control cells	M02	5	1	180827_HEK-QCS_000F2_001I2_M02_S_1
HEK control cells	M02	5	2	180827_HEK-QCS_000F2_001IL_M02_S_2
HEK control cells	M02	7	1	180829_HEK-QCS_000F2_001IM_M02_S_1
HEK control cells	M02	7	2	180829_HEK-QCS_000F2_001J5_M02_S_2
HEK control cells	M02	14	1	180905_HEK-QCS_000F2_001JB_M02_S_1
HEK control cells	M02	14	2	180905_HEK-QCS_000F2_001JU_M02_S_2
HEK control cells	M02	21	1	180912_HEK-QCS_000F2_001K0_M02_S_1
HEK control cells	M02	21	2	180912_HEK-QCS_000F2_001KJ_M02_S_2
HEK control cells	M02	28	1	180919_HEK-QCS_000F2_001KP_M02_S_1
HEK control cells	M02	28	2	180919_HEK-QCS_000F2_001L8_M02_S_2
HEK control cells	M02	56	1	181017_HEK-QCS_000F2_001LE_M02_S_1
HEK control cells	M02	56	2	181017_HEK-QCS_000F2_001LX_M02_S_2
HEK control cells	M02	84	1	181114_HEK-QCS_000F2_001M3_M02_S_1
HEK control cells	M02	84	2	181114_HEK-QCS_000F2_001MM_M02_S_2
HEK control cells	M02	101	1	181201_HEK-QCS_000F2_001MS_M02_S_1
HEK control cells	M02	101	2	181201_HEK-QCS_000F2_001NB_M02_S_2
HEK control cells	M02	103	1	181203_HEK-QCS_000F2_001NC_M02_S_1
HEK control cells	M02	103	2	181203_HEK-QCS_000F2_001NV_M02_S_2
HEK control cells	M02	105	1	181205_HEK-QCS_000F2_001NW_M02_S_1
HEK control cells	M02	105	2	181205_HEK-QCS_000F2_001OF_M02_S_2
HEK control cells	M02	107	1	181207_HEK-QCS_000F2_001OG_M02_S_1
HEK control cells	M02	107	2	181207_HEK-QCS_000F2_001OZ_M02_S_2
HEK control cells	M03	1	1	180821_HEK-QCS_000F2_0018R_M03_S_1
HEK control cells	M03	1	2	180821_HEK-QCS_000F2_0019A_M03_S_2
HEK control cells	M03	3	1	180823_HEK-QCS_000F2_0019B_M03_S_1
HEK control cells	M03	3	2	180823_HEK-QCS_000F2_0019U_M03_S_2
HEK control cells	M03	5	1	180825_HEK-QCS_000F2_0019V_M03_S_1
HEK control cells	M03	5	2	180825_HEK-QCS_000F2_001AE_M03_S_2
HEK control cells	M03	7	1	180827_HEK-QCS_000F2_001AF_M03_S_1
HEK control cells	M03	7	2	180827_HEK-QCS_000F2_001AY_M03_S_2
HEK control cells	M03	14	1	180903_HEK-QCS_000F2_001B4_M03_S_1
HEK control cells	M03	14	2	180903_HEK-QCS_000F2_001BN_M03_S_2
HEK control cells	M03	21	1	180910_HEK-QCS_000F2_001BT_M03_S_1
HEK control cells	M03	21	2	180910_HEK-QCS_000F2_001CC_M03_S_2
HEK control cells	M03	28	1	180917_HEK-QCS_000F2_001CI_M03_S_1
HEK control cells	M03	28	2	180917_HEK-QCS_000F2_001D1_M03_S_2
HEK control cells	M03	56	1	181015_HEK-QCS_000F2_001D7_M03_S_1
HEK control cells	M03	56	2	181015_HEK-QCS_000F2_001DQ_M03_S_2
HEK control cells	M03	84	1	181112_HEK-QCS_000F2_001DW_M03_S_1
HEK control cells	M03	84	2	181112_HEK-QCS_000F2_001EF_M03_S_2
HEK control cells	M03	101	1	181129_HEK-QCS_000F2_001EL_M03_S_1
HEK control cells	M03	101	2	Did not pass processed data quality control
HEK control cells	M03	103	1	181201_HEK-QCS_000F2_001F5_M03_S_1
HEK control cells	M03	103	2	Did not pass processed data quality control
HEK control cells	M03	105	1	181203_HEK-QCS_000F2_001FP_M03_S_1
HEK control cells	M03	105	2	181203_HEK-QCS_000F2_001G8_M03_S_2
HEK control cells	M03	107	1	181205_HEK-QCS_000F2_001G9_M03_S_1
HEK control cells	M03	107	2	181205_HEK-QCS_000F2_001GS_M03_S_2
HEK control cells	M04	1	1	180807_HEK-QCS_000F2_0010K_M04_S_1
HEK control cells	M04	1	2	180807_HEK-QCS_000F2_00113_M04_S_2
HEK control cells	M04	3	1	180809_HEK-QCS_000F2_00114_M04_S_1
HEK control cells	M04	3	2	180809_HEK-QCS_000F2_0011N_M04_S_2
HEK control cells	M04	5	1	180811_HEK-QCS_000F2_0011O_M04_S_1
HEK control cells	M04	5	2	180811_HEK-QCS_000F2_00127_M04_S_2
HEK control cells	M04	7	1	180813_HEK-QCS_000F2_00128_M04_S_1
HEK control cells	M04	7	2	180813_HEK-QCS_000F2_0012R_M04_S_2
HEK control cells	M04	14	1	180820_HEK-QCS_000F2_0012X_M04_S_1
HEK control cells	M04	14	2	180820_HEK-QCS_000F2_0013G_M04_S_2
HEK control cells	M04	21	1	180827_HEK-QCS_000F2_0013M_M04_S_1
HEK control cells	M04	21	2	180827_HEK-QCS_000F2_00145_M04_S_2
HEK control cells	M04	28	1	Did not pass processed data quality control
HEK control cells	M04	28	2	Did not pass processed data quality control
HEK control cells	M04	56	1	181001_HEK-QCS_000F2_00150_M04_S_1
HEK control cells	M04	56	2	181001_HEK-QCS_000F2_0015J_M04_S_2
HEK control cells	M04	84	1	181029_HEK-QCS_000F2_0015P_M04_S_1
HEK control cells	M04	84	2	181029_HEK-QCS_000F2_00168_M04_S_2
HEK control cells	M04	101	1	181115_HEK-QCS_000F2_0016E_M04_S_1
HEK control cells	M04	101	2	181115_HEK-QCS_000F2_0016X_M04_S_2
HEK control cells	M04	103	1	181117_HEK-QCS_000F2_0016Y_M04_S_1
HEK control cells	M04	103	2	181117_HEK-QCS_000F2_0017H_M04_S_2
HEK control cells	M04	105	1	181121_HEK-QCS_000F2_0017I_M04_S_1
HEK control cells	M04	105	2	181121_HEK-QCS_000F2_00181_M04_S_2
HEK control cells	M04	107	1	181123_HEK-QCS_000F2_00182_M04_S_1
HEK control cells	M04	107	2	181123_HEK-QCS_000F2_0018L_M04_S_2
HEK control cells	M05	1	1	180830_HEK-QCS_000F2_000SD_M05_S_1
HEK control cells	M05	1	2	180830_HEK-QCS_000F2_000SW_M05_S_2
HEK control cells	M05	3	1	180901_HEK-QCS_000F2_000SX_M05_S_1
HEK control cells	M05	3	2	180901_HEK-QCS_000F2_000TG_M05_S_2
HEK control cells	M05	5	1	180903_HEK-QCS_000F2_000TH_M05_S_1
HEK control cells	M05	5	2	180903_HEK-QCS_000F2_000U0_M05_S_2
HEK control cells	M05	7	1	180905_HEK-QCS_000F2_000U1_M05_S_1
HEK control cells	M05	7	2	180905_HEK-QCS_000F2_000UK_M05_S_2
HEK control cells	M05	14	1	180912_HEK-QCS_000F2_000UQ_M05_S_1
HEK control cells	M05	14	2	180912_HEK-QCS_000F2_000V9_M05_S_2
HEK control cells	M05	21	1	180919_HEK-QCS_000F2_000VF_M05_S_1
HEK control cells	M05	21	2	180919_HEK-QCS_000F2_000VY_M05_S_2
HEK control cells	M05	28	1	180926_HEK-QCS_000F2_000W4_M05_S_1
HEK control cells	M05	28	2	180926_HEK-QCS_000F2_000WN_M05_S_2
HEK control cells	M05	56	1	181024_HEK-QCS_000F2_000WT_M05_S_1
HEK control cells	M05	56	2	181024_HEK-QCS_000F2_000XC_M05_S_2
HEK control cells	M05	84	1	181121_HEK-QCS_000F2_000XI_M05_S_1
HEK control cells	M05	84	2	181121_HEK-QCS_000F2_000Y1_M05_S_2
HEK control cells	M05	101	1	181208_HEK-QCS_000F2_000Y7_M05_S_1
HEK control cells	M05	101	2	181208_HEK-QCS_000F2_000YQ_M05_S_2
HEK control cells	M05	103	1	181210_HEK-QCS_000F2_000YR_M05_S_1
HEK control cells	M05	103	2	181210_HEK-QCS_000F2_000ZA_M05_S_2
HEK control cells	M05	105	1	181212_HEK-QCS_000F2_000ZB_M05_S_1
HEK control cells	M05	105	2	181212_HEK-QCS_000F2_000ZU_M05_S_2
HEK control cells	M05	107	1	Did not pass computational pipeline quality control
HEK control cells	M05	107	2	181214_HEK-QCS_000F2_0010E_M05_S_2
HEK control cells	M06	1	1	180809_HEK-QCS_000F2_000F3_M06_S_1
HEK control cells	M06	1	2	180809_HEK-QCS_000F2_000FM_M06_S_2
HEK control cells	M06	3	1	180811_HEK-QCS_000F2_000FN_M06_S_1
HEK control cells	M06	3	2	180811_HEK-QCS_000F2_000G6_M06_S_2
HEK control cells	M06	5	1	180813_HEK-QCS_000F2_000G7_M06_S_1
HEK control cells	M06	5	2	180813_HEK-QCS_000F2_000GQ_M06_S_2
HEK control cells	M06	7	1	180815_HEK-QCS_000F2_000GR_M06_S_1
HEK control cells	M06	7	2	180815_HEK-QCS_000F2_000HA_M06_S_2
HEK control cells	M06	14	1	180822_HEK-QCS_000F2_000HI_M06_S_1
HEK control cells	M06	14	2	180822_HEK-QCS_000F2_000I1_M06_S_2
HEK control cells	M06	21	1	180829_HEK-QCS_000F2_000I9_M06_S_1
HEK control cells	M06	21	2	180829_HEK-QCS_000F2_000IS_M06_S_2
HEK control cells	M06	28	1	180905_HEK-QCS_000F2_000J0_M06_S_1
HEK control cells	M06	28	2	180905_HEK-QCS_000F2_000JJ_M06_S_2
HEK control cells	M06	56	1	181003_HEK-QCS_000F2_000JR_M06_S_1
HEK control cells	M06	56	2	181003_HEK-QCS_000F2_000KA_M06_S_2
HEK control cells	M06	84	1	181031_HEK-QCS_000F2_000KI_M06_S_1
HEK control cells	M06	84	2	181031_HEK-QCS_000F2_000L1_M06_S_2
HEK control cells	M06	101	1	181117_HEK-QCS_000F2_000L9_M06_S_1
HEK control cells	M06	101	2	181117_HEK-QCS_000F2_000LS_M06_S_2
HEK control cells	M06	103	1	181119_HEK-QCS_000F2_000MD_M06_S_1
HEK control cells	M06	103	2	181119_HEK-QCS_000F2_000MW_M06_S_2
HEK control cells	M06	105	1	181121_HEK-QCS_000F2_000MX_M06_S_1
HEK control cells	M06	105	2	181121_HEK-QCS_000F2_000NG_M06_S_2
HEK control cells	M06	107	1	181123_HEK-QCS_000F2_000NH_M06_S_1
HEK control cells	M06	107	2	181123_HEK-QCS_000F2_000O0_M06_S_2
