# Supplementary material for: Strategies to enable large-scale proteomics for reproducible research
Source: Nat Commun. 2020 Jul 30;11:3793. doi: 10.1038/s41467-020-17641-3 (PMC7393074; doi:10.1038/s41467-020-17641-3)
Supplement: Supplementary file 5 — Supplementary Data 2 [file 41467_2020_17641_MOESM5_ESM.xlsx]

## Sheet: Supplementary_Data_2
Supplementary Data 2. Metadata for each of 1,527 samples analysed in this study. PseudoReplicate indicates the replicate group (numbered) to which the sample was randomly assigned for the purposes of RUV-III-C or technical replacement. M01 indicates instrument number one.
File Name	Date	Sample	Instrument	Replicate	Day	PseudoReplicate_2	PseudoReplicate_3	PseudoReplicate_4	PseudoReplicate_5	PseudoReplicate_6
180807_2-D1_000ET_0010L_M04_S_1	180807	1. 0% Ovary / 50% Prostate / 50% Yeast	M04	1	1	50	33	21	21	17
180807_2-D1_000ET_0010S_M04_S_2	180807	1. 0% Ovary / 50% Prostate / 50% Yeast	M04	2	1	2	2	1	1	1
180807_3-D1_000EU_0010M_M04_S_1	180807	2. 3.125% Ovary / 50% Prostate / 46.875% Yeast	M04	1	1	189	126	93	77	63
180807_3-D1_000EU_0010T_M04_S_2	180807	2. 3.125% Ovary / 50% Prostate / 46.875% Yeast	M04	2	1	190	127	94	78	64
180807_3-D1_000EU_0010Z_M04_S_3	180807	2. 3.125% Ovary / 50% Prostate / 46.875% Yeast	M04	3	1	103	69	54	43	35
180807_4-D1_000EV_0010N_M04_S_1	180807	3. 6.25% Ovary / 50% Prostate / 43.75% Yeast	M04	1	1	234	156	117	95	78
180807_4-D1_000EV_0010U_M04_S_2	180807	3. 6.25% Ovary / 50% Prostate / 43.75% Yeast	M04	2	1	247	165	126	101	83
180807_4-D1_000EV_00110_M04_S_3	180807	3. 6.25% Ovary / 50% Prostate / 43.75% Yeast	M04	3	1	286	191	145	116	96
180807_5-D1_000EW_0010O_M04_S_1	180807	4. 12.5% Ovary / 50% Prostate / 37.5% Yeast	M04	1	1	359	240	180	145	120
180807_5-D1_000EW_0010V_M04_S_2	180807	4. 12.5% Ovary / 50% Prostate / 37.5% Yeast	M04	2	1	317	212	159	128	106
180807_5-D1_000EW_00111_M04_S_3	180807	4. 12.5% Ovary / 50% Prostate / 37.5% Yeast	M04	3	1	340	227	169	138	114
180807_6-D1_000EX_0010P_M04_S_1	180807	5. 25% Ovary / 50% Prostate / 25% Yeast	M04	1	1	483	322	242	195	161
180807_6-D1_000EX_0010W_M04_S_2	180807	5. 25% Ovary / 50% Prostate / 25% Yeast	M04	2	1	434	290	220	175	145
180807_6-D1_000EX_00112_M04_S_3	180807	5. 25% Ovary / 50% Prostate / 25% Yeast	M04	3	1	524	349	260	212	175
180807_7-D1_000EY_0010Q_M04_S_1	180807	6. 50% Ovary / 50% Prostate / 0% Yeast	M04	1	1	568	379	283	230	190
180807_7-D1_000EY_0010X_M04_S_2	180807	6. 50% Ovary / 50% Prostate / 0% Yeast	M04	2	1	552	368	277	222	184
180807_8-D1_000EZ_0010R_M04_S_1	180807	7. 50% Ovary / 0% Prostate / 50% Yeast	M04	1	1	649	433	327	263	217
180807_8-D1_000EZ_0010Y_M04_S_2	180807	7. 50% Ovary / 0% Prostate / 50% Yeast	M04	2	1	644	430	325	261	215
180807_HEK-QCS_000F2_0010K_M04_S_1	180807	8. HEK control cells	M04	1	1	712	475	358	289	238
180807_HEK-QCS_000F2_00113_M04_S_2	180807	8. HEK control cells	M04	2	1	741	494	373	300	247
180809_2-D1_000ET_000F4_M06_S_1	180809	1. 0% Ovary / 50% Prostate / 50% Yeast	M06	1	1	6	4	2	3	2
180809_2-D1_000ET_000FB_M06_S_2	180809	1. 0% Ovary / 50% Prostate / 50% Yeast	M06	2	1	74	50	38	31	25
180809_2-D3_000ET_00115_M04_S_1	180809	1. 0% Ovary / 50% Prostate / 50% Yeast	M04	1	3	13	9	5	6	5
180809_2-D3_000ET_0011C_M04_S_2	180809	1. 0% Ovary / 50% Prostate / 50% Yeast	M04	2	3	52	35	25	22	18
180809_3-D1_000EU_000F5_M06_S_1	180809	2. 3.125% Ovary / 50% Prostate / 46.875% Yeast	M06	1	1	134	90	67	55	45
180809_3-D1_000EU_000FC_M06_S_2	180809	2. 3.125% Ovary / 50% Prostate / 46.875% Yeast	M06	2	1	89	59	44	37	30
180809_3-D1_000EU_000FI_M06_S_3	180809	2. 3.125% Ovary / 50% Prostate / 46.875% Yeast	M06	3	1	91	61	45	38	31
180809_3-D3_000EU_00116_M04_S_1	180809	2. 3.125% Ovary / 50% Prostate / 46.875% Yeast	M04	1	3	161	108	77	66	54
180809_3-D3_000EU_0011D_M04_S_2	180809	2. 3.125% Ovary / 50% Prostate / 46.875% Yeast	M04	2	3	134	89	67	55	45
180809_3-D3_000EU_0011J_M04_S_3	180809	2. 3.125% Ovary / 50% Prostate / 46.875% Yeast	M04	3	3	80	53	40	33	27
180809_4-D1_000EV_000F6_M06_S_1	180809	3. 6.25% Ovary / 50% Prostate / 43.75% Yeast	M06	1	1	229	153	116	94	77
180809_4-D1_000EV_000FD_M06_S_2	180809	3. 6.25% Ovary / 50% Prostate / 43.75% Yeast	M06	2	1	265	177	131	108	89
180809_4-D1_000EV_000FJ_M06_S_3	180809	3. 6.25% Ovary / 50% Prostate / 43.75% Yeast	M06	3	1	286	191	146	117	96
180809_4-D3_000EV_00117_M04_S_1	180809	3. 6.25% Ovary / 50% Prostate / 43.75% Yeast	M04	1	3	198	132	99	80	66
180809_4-D3_000EV_0011E_M04_S_2	180809	3. 6.25% Ovary / 50% Prostate / 43.75% Yeast	M04	2	3	243	162	121	98	81
180809_4-D3_000EV_0011K_M04_S_3	180809	3. 6.25% Ovary / 50% Prostate / 43.75% Yeast	M04	3	3	236	158	118	96	79
180809_5-D1_000EW_000F7_M06_S_1	180809	4. 12.5% Ovary / 50% Prostate / 37.5% Yeast	M06	1	1	326	218	164	133	109
180809_5-D1_000EW_000FE_M06_S_2	180809	4. 12.5% Ovary / 50% Prostate / 37.5% Yeast	M06	2	1	328	219	166	134	110
180809_5-D1_000EW_000FK_M06_S_3	180809	4. 12.5% Ovary / 50% Prostate / 37.5% Yeast	M06	3	1	409	273	205	166	137
180809_5-D3_000EW_00118_M04_S_1	180809	4. 12.5% Ovary / 50% Prostate / 37.5% Yeast	M04	1	3	367	245	185	149	123
180809_5-D3_000EW_0011F_M04_S_2	180809	4. 12.5% Ovary / 50% Prostate / 37.5% Yeast	M04	2	3	314	209	158	127	105
180809_5-D3_000EW_0011L_M04_S_3	180809	4. 12.5% Ovary / 50% Prostate / 37.5% Yeast	M04	3	3	384	256	194	155	128
180809_6-D1_000EX_000F8_M06_S_1	180809	5. 25% Ovary / 50% Prostate / 25% Yeast	M06	1	1	544	363	275	220	182
180809_6-D1_000EX_000FF_M06_S_2	180809	5. 25% Ovary / 50% Prostate / 25% Yeast	M06	2	1	440	294	222	178	147
180809_6-D1_000EX_000FL_M06_S_3	180809	5. 25% Ovary / 50% Prostate / 25% Yeast	M06	3	1	489	326	245	197	163
180809_6-D3_000EX_00119_M04_S_1	180809	5. 25% Ovary / 50% Prostate / 25% Yeast	M04	1	3	496	331	248	201	166
180809_6-D3_000EX_0011G_M04_S_2	180809	5. 25% Ovary / 50% Prostate / 25% Yeast	M04	2	3	450	300	227	181	150
180809_6-D3_000EX_0011M_M04_S_3	180809	5. 25% Ovary / 50% Prostate / 25% Yeast	M04	3	3	535	357	265	216	179
180809_7-D1_000EY_000F9_M06_S_1	180809	6. 50% Ovary / 50% Prostate / 0% Yeast	M06	1	1	549	366	276	222	183
180809_7-D1_000EY_000FG_M06_S_2	180809	6. 50% Ovary / 50% Prostate / 0% Yeast	M06	2	1	563	375	283	228	188
180809_7-D3_000EY_0011A_M04_S_1	180809	6. 50% Ovary / 50% Prostate / 0% Yeast	M04	1	3	579	386	287	233	193
180809_7-D3_000EY_0011H_M04_S_2	180809	6. 50% Ovary / 50% Prostate / 0% Yeast	M04	2	3	593	396	294	240	198
180809_8-D1_000EZ_000FA_M06_S_1	180809	7. 50% Ovary / 0% Prostate / 50% Yeast	M06	1	1	699	466	352	283	233
180809_8-D1_000EZ_000FH_M06_S_2	180809	7. 50% Ovary / 0% Prostate / 50% Yeast	M06	2	1	626	418	318	254	209
180809_8-D3_000EZ_0011B_M04_S_1	180809	7. 50% Ovary / 0% Prostate / 50% Yeast	M04	1	3	635	423	322	257	212
180809_8-D3_000EZ_0011I_M04_S_2	180809	7. 50% Ovary / 0% Prostate / 50% Yeast	M04	2	3	678	452	340	274	226
180809_HEK-QCS_000F2_000F3_M06_S_1	180809	8. HEK control cells	M06	1	1	733	489	365	298	245
180809_HEK-QCS_000F2_000FM_M06_S_2	180809	8. HEK control cells	M06	2	1	731	487	364	297	244
180809_HEK-QCS_000F2_00114_M04_S_1	180809	8. HEK control cells	M04	1	3	717	478	360	290	239
180809_HEK-QCS_000F2_0011N_M04_S_2	180809	8. HEK control cells	M04	2	3	705	470	354	285	235
180811_2-D3_000ET_000FO_M06_S_1	180811	1. 0% Ovary / 50% Prostate / 50% Yeast	M06	1	3	33	22	15	14	11
180811_2-D3_000ET_000FV_M06_S_2	180811	1. 0% Ovary / 50% Prostate / 50% Yeast	M06	2	3	9	6	3	4	3
180811_2-D5_000ET_0011P_M04_S_1	180811	1. 0% Ovary / 50% Prostate / 50% Yeast	M04	1	5	77	51	34	32	26
180811_2-D5_000ET_0011W_M04_S_2	180811	1. 0% Ovary / 50% Prostate / 50% Yeast	M04	2	5	57	38	26	23	19
180811_3-D3_000EU_000FP_M06_S_1	180811	2. 3.125% Ovary / 50% Prostate / 46.875% Yeast	M06	1	3	83	56	41	35	28
180811_3-D3_000EU_000FW_M06_S_2	180811	2. 3.125% Ovary / 50% Prostate / 46.875% Yeast	M06	2	3	109	73	53	46	37
180811_3-D3_000EU_000G2_M06_S_3	180811	2. 3.125% Ovary / 50% Prostate / 46.875% Yeast	M06	3	3	102	68	48	42	34
180811_3-D5_000EU_0011Q_M04_S_1	180811	2. 3.125% Ovary / 50% Prostate / 46.875% Yeast	M04	1	5	166	111	85	68	56
180811_3-D5_000EU_0011X_M04_S_2	180811	2. 3.125% Ovary / 50% Prostate / 46.875% Yeast	M04	2	5	91	61	49	38	31
180811_3-D5_000EU_00123_M04_S_3	180811	2. 3.125% Ovary / 50% Prostate / 46.875% Yeast	M04	3	5	82	55	42	34	28
180811_4-D3_000EV_000FQ_M06_S_1	180811	3. 6.25% Ovary / 50% Prostate / 43.75% Yeast	M06	1	3	292	195	151	119	98
180811_4-D3_000EV_000FX_M06_S_2	180811	3. 6.25% Ovary / 50% Prostate / 43.75% Yeast	M06	2	3	216	144	110	88	72
180811_4-D3_000EV_000G3_M06_S_3	180811	3. 6.25% Ovary / 50% Prostate / 43.75% Yeast	M06	3	3	270	180	132	110	90
180811_4-D5_000EV_0011R_M04_S_1	180811	3. 6.25% Ovary / 50% Prostate / 43.75% Yeast	M04	1	5	305	204	154	124	102
180811_4-D5_000EV_0011Y_M04_S_2	180811	3. 6.25% Ovary / 50% Prostate / 43.75% Yeast	M04	2	5	199	133	100	81	67
180811_4-D5_000EV_00124_M04_S_3	180811	3. 6.25% Ovary / 50% Prostate / 43.75% Yeast	M04	3	5	310	207	157	126	104
180811_5-D3_000EW_000FR_M06_S_1	180811	4. 12.5% Ovary / 50% Prostate / 37.5% Yeast	M06	1	3	406	271	204	165	136
180811_5-D3_000EW_000FY_M06_S_2	180811	4. 12.5% Ovary / 50% Prostate / 37.5% Yeast	M06	2	3	419	280	208	170	140
180811_5-D3_000EW_000G4_M06_S_3	180811	4. 12.5% Ovary / 50% Prostate / 37.5% Yeast	M06	3	3	384	256	193	155	128
180811_5-D5_000EW_0011S_M04_S_1	180811	4. 12.5% Ovary / 50% Prostate / 37.5% Yeast	M04	1	5	337	225	168	137	113
180811_5-D5_000EW_0011Z_M04_S_2	180811	4. 12.5% Ovary / 50% Prostate / 37.5% Yeast	M04	2	5	355	237	179	144	119
180811_5-D5_000EW_00125_M04_S_3	180811	4. 12.5% Ovary / 50% Prostate / 37.5% Yeast	M04	3	5	415	277	211	168	139
180811_6-D3_000EX_000FS_M06_S_1	180811	5. 25% Ovary / 50% Prostate / 25% Yeast	M06	1	3	492	328	247	199	164
180811_6-D3_000EX_000FZ_M06_S_2	180811	5. 25% Ovary / 50% Prostate / 25% Yeast	M06	2	3	444	296	223	179	148
180811_6-D3_000EX_000G5_M06_S_3	180811	5. 25% Ovary / 50% Prostate / 25% Yeast	M06	3	3	468	312	234	189	156
180811_6-D5_000EX_0011T_M04_S_1	180811	5. 25% Ovary / 50% Prostate / 25% Yeast	M04	1	5	510	340	252	205	170
180811_6-D5_000EX_00120_M04_S_2	180811	5. 25% Ovary / 50% Prostate / 25% Yeast	M04	2	5	469	313	238	190	157
180811_6-D5_000EX_00126_M04_S_3	180811	5. 25% Ovary / 50% Prostate / 25% Yeast	M04	3	5	499	333	249	202	167
180811_7-D3_000EY_000FT_M06_S_1	180811	6. 50% Ovary / 50% Prostate / 0% Yeast	M06	1	3	611	408	309	248	204
180811_7-D3_000EY_000G0_M06_S_2	180811	6. 50% Ovary / 50% Prostate / 0% Yeast	M06	2	3	598	399	300	243	200
180811_7-D5_000EY_0011U_M04_S_1	180811	6. 50% Ovary / 50% Prostate / 0% Yeast	M04	1	5	587	391	291	237	196
180811_7-D5_000EY_00121_M04_S_2	180811	6. 50% Ovary / 50% Prostate / 0% Yeast	M04	2	5	574	383	285	232	192
180811_8-D3_000EZ_000FU_M06_S_1	180811	7. 50% Ovary / 0% Prostate / 50% Yeast	M06	1	3	670	447	340	272	224
180811_8-D3_000EZ_000G1_M06_S_2	180811	7. 50% Ovary / 0% Prostate / 50% Yeast	M06	2	3	648	432	330	262	216
180811_8-D5_000EZ_0011V_M04_S_1	180811	7. 50% Ovary / 0% Prostate / 50% Yeast	M04	1	5	668	446	336	271	223
180811_8-D5_000EZ_00122_M04_S_2	180811	7. 50% Ovary / 0% Prostate / 50% Yeast	M04	2	5	690	460	349	279	230
180811_HEK-QCS_000F2_000FN_M06_S_1	180811	8. HEK control cells	M06	1	3	718	479	360	292	240
180811_HEK-QCS_000F2_000G6_M06_S_2	180811	8. HEK control cells	M06	2	3	715	477	359	290	239
180811_HEK-QCS_000F2_0011O_M04_S_1	180811	8. HEK control cells	M04	1	5	768	512	385	311	256
180811_HEK-QCS_000F2_00127_M04_S_2	180811	8. HEK control cells	M04	2	5	776	517	389	315	259
180813_2-D5_000ET_000G8_M06_S_1	180813	1. 0% Ovary / 50% Prostate / 50% Yeast	M06	1	5	76	51	39	32	26
180813_2-D5_000ET_000GF_M06_S_2	180813	1. 0% Ovary / 50% Prostate / 50% Yeast	M06	2	5	14	9	5	6	5
180813_2-D7_000ET_00129_M04_S_1	180813	1. 0% Ovary / 50% Prostate / 50% Yeast	M04	1	7	32	22	13	14	11
180813_2-D7_000ET_0012G_M04_S_2	180813	1. 0% Ovary / 50% Prostate / 50% Yeast	M04	2	7	8	6	3	4	3
180813_3-D5_000EU_000G9_M06_S_1	180813	2. 3.125% Ovary / 50% Prostate / 46.875% Yeast	M06	1	5	131	87	66	54	44
180813_3-D5_000EU_000GG_M06_S_2	180813	2. 3.125% Ovary / 50% Prostate / 46.875% Yeast	M06	2	5	149	100	74	61	50
180813_3-D5_000EU_000GM_M06_S_3	180813	2. 3.125% Ovary / 50% Prostate / 46.875% Yeast	M06	3	5	121	81	61	51	41
180813_3-D7_000EU_0012A_M04_S_1	180813	2. 3.125% Ovary / 50% Prostate / 46.875% Yeast	M04	1	7	145	97	71	60	49
180813_3-D7_000EU_0012H_M04_S_2	180813	2. 3.125% Ovary / 50% Prostate / 46.875% Yeast	M04	2	7	165	110	83	67	55
180813_3-D7_000EU_0012N_M04_S_3	180813	2. 3.125% Ovary / 50% Prostate / 46.875% Yeast	M04	3	7	193	129	95	79	65
180813_4-D5_000EV_000GA_M06_S_1	180813	3. 6.25% Ovary / 50% Prostate / 43.75% Yeast	M06	1	5	205	137	107	84	69
180813_4-D5_000EV_000GH_M06_S_2	180813	3. 6.25% Ovary / 50% Prostate / 43.75% Yeast	M06	2	5	227	151	115	93	76
180813_4-D5_000EV_000GN_M06_S_3	180813	3. 6.25% Ovary / 50% Prostate / 43.75% Yeast	M06	3	5	218	146	111	89	73
180813_4-D7_000EV_0012I_M04_S_2	180813	3. 6.25% Ovary / 50% Prostate / 43.75% Yeast	M04	2	7	251	168	128	102	84
180813_4-D7_000EV_0012O_M04_S_3	180813	3. 6.25% Ovary / 50% Prostate / 43.75% Yeast	M04	3	7	281	187	143	114	94
180813_5-D5_000EW_000GB_M06_S_1	180813	4. 12.5% Ovary / 50% Prostate / 37.5% Yeast	M06	1	5	322	215	163	131	108
180813_5-D5_000EW_000GI_M06_S_2	180813	4. 12.5% Ovary / 50% Prostate / 37.5% Yeast	M06	2	5	399	266	199	161	133
180813_5-D5_000EW_000GO_M06_S_3	180813	4. 12.5% Ovary / 50% Prostate / 37.5% Yeast	M06	3	5	369	246	187	149	123
180813_5-D7_000EW_0012J_M04_S_2	180813	4. 12.5% Ovary / 50% Prostate / 37.5% Yeast	M04	2	7	403	269	205	163	135
180813_5-D7_000EW_0012P_M04_S_3	180813	4. 12.5% Ovary / 50% Prostate / 37.5% Yeast	M04	3	7	351	234	175	142	117
180813_6-D5_000EX_000GC_M06_S_1	180813	5. 25% Ovary / 50% Prostate / 25% Yeast	M06	1	5	529	353	268	214	177
180813_6-D5_000EX_000GJ_M06_S_2	180813	5. 25% Ovary / 50% Prostate / 25% Yeast	M06	2	5	462	308	229	187	154
180813_6-D5_000EX_000GP_M06_S_3	180813	5. 25% Ovary / 50% Prostate / 25% Yeast	M06	3	5	475	317	238	193	159
180813_6-D7_000EX_0012D_M04_S_1	180813	5. 25% Ovary / 50% Prostate / 25% Yeast	M04	1	7	475	317	240	192	159
180813_6-D7_000EX_0012K_M04_S_2	180813	5. 25% Ovary / 50% Prostate / 25% Yeast	M04	2	7	447	298	225	180	149
180813_6-D7_000EX_0012Q_M04_S_3	180813	5. 25% Ovary / 50% Prostate / 25% Yeast	M04	3	7	456	304	230	184	152
180813_7-D5_000EY_000GD_M06_S_1	180813	6. 50% Ovary / 50% Prostate / 0% Yeast	M06	1	5	595	397	299	241	199
180813_7-D5_000EY_000GK_M06_S_2	180813	6. 50% Ovary / 50% Prostate / 0% Yeast	M06	2	5	603	402	304	244	201
180813_7-D7_000EY_0012E_M04_S_1	180813	6. 50% Ovary / 50% Prostate / 0% Yeast	M04	1	7	614	409	303	248	205
180813_7-D7_000EY_0012L_M04_S_2	180813	6. 50% Ovary / 50% Prostate / 0% Yeast	M04	2	7	609	406	299	246	203
180813_8-D5_000EZ_000GE_M06_S_1	180813	7. 50% Ovary / 0% Prostate / 50% Yeast	M06	1	5	695	463	351	282	232
180813_8-D5_000EZ_000GL_M06_S_2	180813	7. 50% Ovary / 0% Prostate / 50% Yeast	M06	2	5	633	422	321	256	211
180813_8-D7_000EZ_0012F_M04_S_1	180813	7. 50% Ovary / 0% Prostate / 50% Yeast	M04	1	7	654	436	328	264	218
180813_8-D7_000EZ_0012M_M04_S_2	180813	7. 50% Ovary / 0% Prostate / 50% Yeast	M04	2	7	701	468	353	284	234
180813_HEK-QCS_000F2_000G7_M06_S_1	180813	8. HEK control cells	M06	1	5	760	507	374	309	254
180813_HEK-QCS_000F2_000GQ_M06_S_2	180813	8. HEK control cells	M06	2	5	712	475	357	289	238
180813_HEK-QCS_000F2_00128_M04_S_1	180813	8. HEK control cells	M04	1	7	707	471	355	286	236
180813_HEK-QCS_000F2_0012R_M04_S_2	180813	8. HEK control cells	M04	2	7	737	491	372	299	246
180815_2-D7_000ET_000GS_M06_S_1	180815	1. 0% Ovary / 50% Prostate / 50% Yeast	M06	1	7	12	8	4	5	4
180815_2-D7_000ET_000GZ_M06_S_2	180815	1. 0% Ovary / 50% Prostate / 50% Yeast	M06	2	7	72	48	37	30	24
180815_3-D7_000EU_000GT_M06_S_1	180815	2. 3.125% Ovary / 50% Prostate / 46.875% Yeast	M06	1	7	176	118	84	72	59
180815_3-D7_000EU_000H0_M06_S_2	180815	2. 3.125% Ovary / 50% Prostate / 46.875% Yeast	M06	2	7	127	85	65	53	43
180815_3-D7_000EU_000H6_M06_S_3	180815	2. 3.125% Ovary / 50% Prostate / 46.875% Yeast	M06	3	7	105	70	49	43	35
180815_4-D7_000EV_000GU_M06_S_1	180815	3. 6.25% Ovary / 50% Prostate / 43.75% Yeast	M06	1	7	291	194	148	118	97
180815_4-D7_000EV_000H1_M06_S_2	180815	3. 6.25% Ovary / 50% Prostate / 43.75% Yeast	M06	2	7	276	184	134	112	92
180815_4-D7_000EV_000H7_M06_S_3	180815	3. 6.25% Ovary / 50% Prostate / 43.75% Yeast	M06	3	7	250	167	124	102	84
180815_5-D7_000EW_000GV_M06_S_1	180815	4. 12.5% Ovary / 50% Prostate / 37.5% Yeast	M06	1	7	427	285	212	173	143
180815_5-D7_000EW_000H2_M06_S_2	180815	4. 12.5% Ovary / 50% Prostate / 37.5% Yeast	M06	2	7	320	213	161	130	107
180815_5-D7_000EW_000H8_M06_S_3	180815	4. 12.5% Ovary / 50% Prostate / 37.5% Yeast	M06	3	7	421	281	209	171	141
180815_6-D7_000EX_000GW_M06_S_1	180815	5. 25% Ovary / 50% Prostate / 25% Yeast	M06	1	7	532	355	270	216	178
180815_6-D7_000EX_000H3_M06_S_2	180815	5. 25% Ovary / 50% Prostate / 25% Yeast	M06	2	7	479	319	241	194	160
180815_6-D7_000EX_000H9_M06_S_3	180815	5. 25% Ovary / 50% Prostate / 25% Yeast	M06	3	7	470	313	236	190	157
180815_7-D7_000EY_000GX_M06_S_1	180815	6. 50% Ovary / 50% Prostate / 0% Yeast	M06	1	7	620	414	312	251	207
180815_7-D7_000EY_000H4_M06_S_2	180815	6. 50% Ovary / 50% Prostate / 0% Yeast	M06	2	7	553	369	278	224	185
180815_8-D7_000EZ_000GY_M06_S_1	180815	7. 50% Ovary / 0% Prostate / 50% Yeast	M06	1	7	653	435	332	265	218
180815_8-D7_000EZ_000H5_M06_S_2	180815	7. 50% Ovary / 0% Prostate / 50% Yeast	M06	2	7	628	419	320	255	210
180815_HEK-QCS_000F2_000GR_M06_S_1	180815	8. HEK control cells	M06	1	7	751	501	371	306	251
180815_HEK-QCS_000F2_000HA_M06_S_2	180815	8. HEK control cells	M06	2	7	704	470	354	286	235
180820_2-D14_000ET_0012Y_M04_S_1	180820	1. 0% Ovary / 50% Prostate / 50% Yeast	M04	1	14	27	18	11	11	9
180820_2-D14_000ET_00135_M04_S_2	180820	1. 0% Ovary / 50% Prostate / 50% Yeast	M04	2	14	40	27	16	17	14
180820_3-D14_000EU_0012Z_M04_S_1	180820	2. 3.125% Ovary / 50% Prostate / 46.875% Yeast	M04	1	14	87	58	43	36	29
180820_3-D14_000EU_00136_M04_S_2	180820	2. 3.125% Ovary / 50% Prostate / 46.875% Yeast	M04	2	14	157	105	76	65	53
180820_3-D14_000EU_0013C_M04_S_3	180820	2. 3.125% Ovary / 50% Prostate / 46.875% Yeast	M04	3	14	143	96	70	59	48
180820_4-D14_000EV_00130_M04_S_1	180820	3. 6.25% Ovary / 50% Prostate / 43.75% Yeast	M04	1	14	309	206	156	125	103
180820_4-D14_000EV_00137_M04_S_2	180820	3. 6.25% Ovary / 50% Prostate / 43.75% Yeast	M04	2	14	271	181	140	110	91
180820_4-D14_000EV_0013D_M04_S_3	180820	3. 6.25% Ovary / 50% Prostate / 43.75% Yeast	M04	3	14	269	179	138	109	90
180820_5-D14_000EW_00131_M04_S_1	180820	4. 12.5% Ovary / 50% Prostate / 37.5% Yeast	M04	1	14	387	258	196	156	129
180820_5-D14_000EW_00138_M04_S_2	180820	4. 12.5% Ovary / 50% Prostate / 37.5% Yeast	M04	2	14	363	242	182	147	121
180820_5-D14_000EW_0013E_M04_S_3	180820	4. 12.5% Ovary / 50% Prostate / 37.5% Yeast	M04	3	14	326	217	162	132	109
180820_6-D14_000EX_00132_M04_S_1	180820	5. 25% Ovary / 50% Prostate / 25% Yeast	M04	1	14	490	327	246	198	164
180820_6-D14_000EX_00139_M04_S_2	180820	5. 25% Ovary / 50% Prostate / 25% Yeast	M04	2	14	441	294	222	178	147
180820_6-D14_000EX_0013F_M04_S_3	180820	5. 25% Ovary / 50% Prostate / 25% Yeast	M04	3	14	520	347	257	210	174
180820_7-D14_000EY_00133_M04_S_1	180820	6. 50% Ovary / 50% Prostate / 0% Yeast	M04	1	14	602	401	297	244	201
180820_7-D14_000EY_0013A_M04_S_2	180820	6. 50% Ovary / 50% Prostate / 0% Yeast	M04	2	14	591	394	292	238	197
180820_8-D14_000EZ_00134_M04_S_1	180820	7. 50% Ovary / 0% Prostate / 50% Yeast	M04	1	14	625	417	316	253	209
180820_8-D14_000EZ_0013B_M04_S_2	180820	7. 50% Ovary / 0% Prostate / 50% Yeast	M04	2	14	631	421	318	256	211
180820_HEK-QCS_000F2_0012X_M04_S_1	180820	8. HEK control cells	M04	1	14	770	513	386	312	257
180820_HEK-QCS_000F2_0013G_M04_S_2	180820	8. HEK control cells	M04	2	14	780	520	390	316	260
180821_2-D1_000ET_0018S_M03_S_1	180821	1. 0% Ovary / 50% Prostate / 50% Yeast	M03	1	1	37	25	16	16	13
180821_2-D1_000ET_0018Z_M03_S_2	180821	1. 0% Ovary / 50% Prostate / 50% Yeast	M03	2	1	31	21	14	13	11
180821_3-D1_000EU_0018T_M03_S_1	180821	2. 3.125% Ovary / 50% Prostate / 46.875% Yeast	M03	1	1	84	56	41	34	28
180821_3-D1_000EU_00190_M03_S_2	180821	2. 3.125% Ovary / 50% Prostate / 46.875% Yeast	M03	2	1	167	112	81	68	56
180821_3-D1_000EU_00196_M03_S_3	180821	2. 3.125% Ovary / 50% Prostate / 46.875% Yeast	M03	3	1	107	71	51	44	36
180821_4-D1_000EV_0018U_M03_S_1	180821	3. 6.25% Ovary / 50% Prostate / 43.75% Yeast	M03	1	1	267	178	136	108	89
180821_4-D1_000EV_00191_M03_S_2	180821	3. 6.25% Ovary / 50% Prostate / 43.75% Yeast	M03	2	1	204	136	101	82	68
180821_4-D1_000EV_00197_M03_S_3	180821	3. 6.25% Ovary / 50% Prostate / 43.75% Yeast	M03	3	1	247	165	125	100	83
180821_5-D1_000EW_0018V_M03_S_1	180821	4. 12.5% Ovary / 50% Prostate / 37.5% Yeast	M03	1	1	414	276	199	167	138
180821_5-D1_000EW_00192_M03_S_2	180821	4. 12.5% Ovary / 50% Prostate / 37.5% Yeast	M03	2	1	397	265	192	161	133
180821_5-D1_000EW_00198_M03_S_3	180821	4. 12.5% Ovary / 50% Prostate / 37.5% Yeast	M03	3	1	329	220	165	133	110
180821_6-D1_000EX_0018W_M03_S_1	180821	5. 25% Ovary / 50% Prostate / 25% Yeast	M03	1	1	443	296	222	179	148
180821_6-D1_000EX_00193_M03_S_2	180821	5. 25% Ovary / 50% Prostate / 25% Yeast	M03	2	1	510	340	256	205	170
180821_6-D1_000EX_00199_M03_S_3	180821	5. 25% Ovary / 50% Prostate / 25% Yeast	M03	3	1	441	294	221	178	147
180821_7-D1_000EY_0018X_M03_S_1	180821	6. 50% Ovary / 50% Prostate / 0% Yeast	M03	1	1	561	374	282	226	187
180821_7-D1_000EY_00194_M03_S_2	180821	6. 50% Ovary / 50% Prostate / 0% Yeast	M03	2	1	551	368	277	222	184
180821_8-D1_000EZ_0018Y_M03_S_1	180821	7. 50% Ovary / 0% Prostate / 50% Yeast	M03	1	1	694	463	348	281	232
180821_8-D1_000EZ_00195_M03_S_2	180821	7. 50% Ovary / 0% Prostate / 50% Yeast	M03	2	1	641	428	323	259	214
180821_HEK-QCS_000F2_0018R_M03_S_1	180821	8. HEK control cells	M03	1	1	710	474	358	287	237
180821_HEK-QCS_000F2_0019A_M03_S_2	180821	8. HEK control cells	M03	2	1	766	511	388	311	256
180822_2-D14_000ET_000HJ_M06_S_1	180822	1. 0% Ovary / 50% Prostate / 50% Yeast	M06	1	14	29	20	11	13	10
180822_2-D14_000ET_000HQ_M06_S_2	180822	1. 0% Ovary / 50% Prostate / 50% Yeast	M06	2	14	50	34	24	21	17
180822_3-D14_000EU_000HK_M06_S_1	180822	2. 3.125% Ovary / 50% Prostate / 46.875% Yeast	M06	1	14	113	76	57	47	38
180822_3-D14_000EU_000HR_M06_S_2	180822	2. 3.125% Ovary / 50% Prostate / 46.875% Yeast	M06	2	14	178	119	87	73	60
180822_3-D14_000EU_000HX_M06_S_3	180822	2. 3.125% Ovary / 50% Prostate / 46.875% Yeast	M06	3	14	99	66	47	41	33
180822_4-D14_000EV_000HL_M06_S_1	180822	3. 6.25% Ovary / 50% Prostate / 43.75% Yeast	M06	1	14	312	208	157	126	104
180822_4-D14_000EV_000HS_M06_S_2	180822	3. 6.25% Ovary / 50% Prostate / 43.75% Yeast	M06	2	14	273	182	133	111	91
180822_4-D14_000EV_000HY_M06_S_3	180822	3. 6.25% Ovary / 50% Prostate / 43.75% Yeast	M06	3	14	245	164	121	100	82
180822_5-D14_000EW_000HM_M06_S_1	180822	4. 12.5% Ovary / 50% Prostate / 37.5% Yeast	M06	1	14	370	247	188	151	124
180822_5-D14_000EW_000HT_M06_S_2	180822	4. 12.5% Ovary / 50% Prostate / 37.5% Yeast	M06	2	14	331	221	167	135	111
180822_5-D14_000EW_000HZ_M06_S_3	180822	4. 12.5% Ovary / 50% Prostate / 37.5% Yeast	M06	3	14	351	234	173	142	117
180822_6-D14_000EX_000HN_M06_S_1	180822	5. 25% Ovary / 50% Prostate / 25% Yeast	M06	1	14	431	288	217	175	144
180822_6-D14_000EX_000HU_M06_S_2	180822	5. 25% Ovary / 50% Prostate / 25% Yeast	M06	2	14	483	322	242	195	161
180822_6-D14_000EX_000I0_M06_S_3	180822	5. 25% Ovary / 50% Prostate / 25% Yeast	M06	3	14	448	299	225	182	150
180822_7-D14_000EY_000HO_M06_S_1	180822	6. 50% Ovary / 50% Prostate / 0% Yeast	M06	1	14	566	378	285	229	189
180822_7-D14_000EY_000HV_M06_S_2	180822	6. 50% Ovary / 50% Prostate / 0% Yeast	M06	2	14	624	416	314	252	208
180822_8-D14_000EZ_000HP_M06_S_1	180822	7. 50% Ovary / 0% Prostate / 50% Yeast	M06	1	14	662	442	336	268	221
180822_8-D14_000EZ_000HW_M06_S_2	180822	7. 50% Ovary / 0% Prostate / 50% Yeast	M06	2	14	689	459	349	280	230
180822_HEK-QCS_000F2_000HI_M06_S_1	180822	8. HEK control cells	M06	1	14	723	482	361	293	241
180822_HEK-QCS_000F2_000I1_M06_S_2	180822	8. HEK control cells	M06	2	14	758	506	373	308	253
180823_2-D1_000ET_0022S_M02_S_1	180823	1. 0% Ovary / 50% Prostate / 50% Yeast	M02	1	1	69	46	36	28	23
180823_2-D1_000ET_0022Y_M02_S_2	180823	1. 0% Ovary / 50% Prostate / 50% Yeast	M02	2	1	25	17	14	11	9
180823_2-D3_000ET_0019C_M03_S_1	180823	1. 0% Ovary / 50% Prostate / 50% Yeast	M03	1	3	48	32	19	19	16
180823_2-D3_000ET_0019J_M03_S_2	180823	1. 0% Ovary / 50% Prostate / 50% Yeast	M03	2	3	41	27	17	17	14
180823_3-D1_000EU_0022T_M02_S_1	180823	2. 3.125% Ovary / 50% Prostate / 46.875% Yeast	M02	1	1	133	89	72	55	45
180823_3-D1_000EU_0022Z_M02_S_2	180823	2. 3.125% Ovary / 50% Prostate / 46.875% Yeast	M02	2	1	150	100	78	61	50
180823_3-D1_000EU_00235_M02_S_3	180823	2. 3.125% Ovary / 50% Prostate / 46.875% Yeast	M02	3	1	146	98	77	59	49
180823_3-D3_000EU_0019D_M03_S_1	180823	2. 3.125% Ovary / 50% Prostate / 46.875% Yeast	M03	1	3	175	117	84	72	59
180823_3-D3_000EU_0019K_M03_S_2	180823	2. 3.125% Ovary / 50% Prostate / 46.875% Yeast	M03	2	3	171	114	82	69	57
180823_3-D3_000EU_0019Q_M03_S_3	180823	2. 3.125% Ovary / 50% Prostate / 46.875% Yeast	M03	3	3	86	57	42	35	29
180823_4-D1_000EV_0022U_M02_S_1	180823	3. 6.25% Ovary / 50% Prostate / 43.75% Yeast	M02	1	1	217	145	109	88	73
180823_4-D1_000EV_00230_M02_S_2	180823	3. 6.25% Ovary / 50% Prostate / 43.75% Yeast	M02	2	1	196	131	102	80	66
180823_4-D1_000EV_00236_M02_S_3	180823	3. 6.25% Ovary / 50% Prostate / 43.75% Yeast	M02	3	1	229	153	115	93	77
180823_4-D3_000EV_0019E_M03_S_1	180823	3. 6.25% Ovary / 50% Prostate / 43.75% Yeast	M03	1	3	230	154	113	93	77
180823_4-D3_000EV_0019L_M03_S_2	180823	3. 6.25% Ovary / 50% Prostate / 43.75% Yeast	M03	2	3	308	205	156	125	103
180823_4-D3_000EV_0019R_M03_S_3	180823	3. 6.25% Ovary / 50% Prostate / 43.75% Yeast	M03	3	3	279	186	141	113	93
180823_5-D1_000EW_0022Q_M02_S_1	180823	4. 12.5% Ovary / 50% Prostate / 37.5% Yeast	M02	1	1	412	275	211	167	138
180823_5-D1_000EW_00231_M02_S_2	180823	4. 12.5% Ovary / 50% Prostate / 37.5% Yeast	M02	2	1	370	247	186	150	124
180823_5-D1_000EW_00237_M02_S_3	180823	4. 12.5% Ovary / 50% Prostate / 37.5% Yeast	M02	3	1	318	212	160	128	106
180823_5-D3_000EW_0019F_M03_S_1	180823	4. 12.5% Ovary / 50% Prostate / 37.5% Yeast	M03	1	3	415	277	201	168	139
180823_5-D3_000EW_0019M_M03_S_2	180823	4. 12.5% Ovary / 50% Prostate / 37.5% Yeast	M03	2	3	335	224	168	136	112
180823_5-D3_000EW_0019S_M03_S_3	180823	4. 12.5% Ovary / 50% Prostate / 37.5% Yeast	M03	3	3	353	236	175	143	118
180823_6-D1_000EX_0022V_M02_S_1	180823	5. 25% Ovary / 50% Prostate / 25% Yeast	M02	1	1	482	321	243	194	161
180823_6-D1_000EX_00232_M02_S_2	180823	5. 25% Ovary / 50% Prostate / 25% Yeast	M02	2	1	472	315	239	191	158
180823_6-D1_000EX_00238_M02_S_3	180823	5. 25% Ovary / 50% Prostate / 25% Yeast	M02	3	1	485	323	245	195	162
180823_6-D3_000EX_0019G_M03_S_1	180823	5. 25% Ovary / 50% Prostate / 25% Yeast	M03	1	3	460	307	232	186	154
180823_6-D3_000EX_0019N_M03_S_2	180823	5. 25% Ovary / 50% Prostate / 25% Yeast	M03	2	3	457	305	231	185	153
180823_6-D3_000EX_0019T_M03_S_3	180823	5. 25% Ovary / 50% Prostate / 25% Yeast	M03	3	3	527	352	264	213	176
180823_7-D1_000EY_0022W_M02_S_1	180823	6. 50% Ovary / 50% Prostate / 0% Yeast	M02	1	1	558	372	282	224	186
180823_7-D1_000EY_00233_M02_S_2	180823	6. 50% Ovary / 50% Prostate / 0% Yeast	M02	2	1	602	402	305	243	201
180823_7-D3_000EY_0019H_M03_S_1	180823	6. 50% Ovary / 50% Prostate / 0% Yeast	M03	1	3	553	369	279	223	185
180823_7-D3_000EY_0019O_M03_S_2	180823	6. 50% Ovary / 50% Prostate / 0% Yeast	M03	2	3	556	371	281	225	186
180823_8-D1_000EZ_0022X_M02_S_1	180823	7. 50% Ovary / 0% Prostate / 50% Yeast	M02	1	1	702	468	353	284	234
180823_8-D1_000EZ_00234_M02_S_2	180823	7. 50% Ovary / 0% Prostate / 50% Yeast	M02	2	1	660	440	333	266	220
180823_8-D3_000EZ_0019I_M03_S_1	180823	7. 50% Ovary / 0% Prostate / 50% Yeast	M03	1	3	627	418	315	253	209
180823_8-D3_000EZ_0019P_M03_S_2	180823	7. 50% Ovary / 0% Prostate / 50% Yeast	M03	2	3	653	436	329	264	218
180823_HEK-QCS_000F2_0019B_M03_S_1	180823	8. HEK control cells	M03	1	3	727	485	366	295	243
180823_HEK-QCS_000F2_0019U_M03_S_2	180823	8. HEK control cells	M03	2	3	778	519	392	316	260
180823_HEK-QCS_000F2_0022R_M02_S_1	180823	8. HEK control cells	M02	1	1	757	505	384	307	253
180823_HEK-QCS_000F2_00239_M02_S_2	180823	8. HEK control cells	M02	2	1	777	518	391	314	259
180825_2-D3_000ET_0023C_M02_S_1	180825	1. 0% Ovary / 50% Prostate / 50% Yeast	M02	1	3	6	4	5	2	2
180825_2-D3_000ET_0023I_M02_S_2	180825	1. 0% Ovary / 50% Prostate / 50% Yeast	M02	2	3	71	48	37	29	24
180825_2-D5_000ET_0019W_M03_S_1	180825	1. 0% Ovary / 50% Prostate / 50% Yeast	M03	1	5	36	24	15	15	12
180825_2-D5_000ET_001A3_M03_S_2	180825	1. 0% Ovary / 50% Prostate / 50% Yeast	M03	2	5	70	47	31	29	24
180825_3-D3_000EU_0023B_M02_S_1	180825	2. 3.125% Ovary / 50% Prostate / 46.875% Yeast	M02	1	3	128	85	70	52	43
180825_3-D3_000EU_0023J_M02_S_2	180825	2. 3.125% Ovary / 50% Prostate / 46.875% Yeast	M02	2	3	164	109	85	67	55
180825_3-D3_000EU_0023P_M02_S_3	180825	2. 3.125% Ovary / 50% Prostate / 46.875% Yeast	M02	3	3	180	120	92	73	60
180825_3-D5_000EU_0019X_M03_S_1	180825	2. 3.125% Ovary / 50% Prostate / 46.875% Yeast	M03	1	5	97	65	46	40	33
180825_3-D5_000EU_001A4_M03_S_2	180825	2. 3.125% Ovary / 50% Prostate / 46.875% Yeast	M03	2	5	129	86	59	52	43
180825_3-D5_000EU_001AA_M03_S_3	180825	2. 3.125% Ovary / 50% Prostate / 46.875% Yeast	M03	3	5	135	90	61	55	45
180825_4-D3_000EV_0023D_M02_S_1	180825	3. 6.25% Ovary / 50% Prostate / 43.75% Yeast	M02	1	3	215	144	108	87	72
180825_4-D3_000EV_0023K_M02_S_2	180825	3. 6.25% Ovary / 50% Prostate / 43.75% Yeast	M02	2	3	311	207	155	126	104
180825_4-D3_000EV_0023Q_M02_S_3	180825	3. 6.25% Ovary / 50% Prostate / 43.75% Yeast	M02	3	3	223	149	113	91	75
180825_4-D5_000EV_0019Y_M03_S_1	180825	3. 6.25% Ovary / 50% Prostate / 43.75% Yeast	M03	1	5	242	161	121	98	81
180825_4-D5_000EV_001A5_M03_S_2	180825	3. 6.25% Ovary / 50% Prostate / 43.75% Yeast	M03	2	5	285	190	146	115	95
180825_4-D5_000EV_001AB_M03_S_3	180825	3. 6.25% Ovary / 50% Prostate / 43.75% Yeast	M03	3	5	258	172	129	104	86
180825_5-D3_000EW_0023E_M02_S_1	180825	4. 12.5% Ovary / 50% Prostate / 37.5% Yeast	M02	1	3	341	228	171	138	114
180825_5-D3_000EW_0023L_M02_S_2	180825	4. 12.5% Ovary / 50% Prostate / 37.5% Yeast	M02	2	3	419	279	213	169	140
180825_5-D3_000EW_0023R_M02_S_3	180825	4. 12.5% Ovary / 50% Prostate / 37.5% Yeast	M02	3	3	391	261	201	158	131
180825_5-D5_000EW_0019Z_M03_S_1	180825	4. 12.5% Ovary / 50% Prostate / 37.5% Yeast	M03	1	5	390	260	188	157	130
180825_5-D5_000EW_001A6_M03_S_2	180825	4. 12.5% Ovary / 50% Prostate / 37.5% Yeast	M03	2	5	347	231	173	140	116
180825_5-D5_000EW_001AC_M03_S_3	180825	4. 12.5% Ovary / 50% Prostate / 37.5% Yeast	M03	3	5	382	255	186	155	128
180825_6-D3_000EX_0023F_M02_S_1	180825	5. 25% Ovary / 50% Prostate / 25% Yeast	M02	1	3	535	357	271	216	179
180825_6-D3_000EX_0023M_M02_S_2	180825	5. 25% Ovary / 50% Prostate / 25% Yeast	M02	2	3	449	299	227	181	150
180825_6-D3_000EX_0023S_M02_S_3	180825	5. 25% Ovary / 50% Prostate / 25% Yeast	M02	3	3	531	354	269	214	177
180825_6-D5_000EX_001A0_M03_S_1	180825	5. 25% Ovary / 50% Prostate / 25% Yeast	M03	1	5	545	363	275	220	182
180825_6-D5_000EX_001A7_M03_S_2	180825	5. 25% Ovary / 50% Prostate / 25% Yeast	M03	2	5	446	297	224	180	149
180825_6-D5_000EX_001AD_M03_S_3	180825	5. 25% Ovary / 50% Prostate / 25% Yeast	M03	3	5	474	316	237	191	158
180825_7-D3_000EY_0023G_M02_S_1	180825	6. 50% Ovary / 50% Prostate / 0% Yeast	M02	1	3	608	406	307	246	203
180825_7-D3_000EY_0023N_M02_S_2	180825	6. 50% Ovary / 50% Prostate / 0% Yeast	M02	2	3	567	378	286	228	189
180825_7-D5_000EY_001A1_M03_S_1	180825	6. 50% Ovary / 50% Prostate / 0% Yeast	M03	1	5	569	380	288	230	190
180825_7-D5_000EY_001A8_M03_S_2	180825	6. 50% Ovary / 50% Prostate / 0% Yeast	M03	2	5	586	391	296	237	196
180825_8-D3_000EZ_0023H_M02_S_1	180825	7. 50% Ovary / 0% Prostate / 50% Yeast	M02	1	3	683	456	345	276	228
180825_8-D3_000EZ_0023O_M02_S_2	180825	7. 50% Ovary / 0% Prostate / 50% Yeast	M02	2	3	629	419	317	254	210
180825_8-D5_000EZ_001A2_M03_S_1	180825	7. 50% Ovary / 0% Prostate / 50% Yeast	M03	1	5	698	466	349	283	233
180825_8-D5_000EZ_001A9_M03_S_2	180825	7. 50% Ovary / 0% Prostate / 50% Yeast	M03	2	5	650	433	327	263	217
180825_HEK-QCS_000F2_0019V_M03_S_1	180825	8. HEK control cells	M03	1	5	708	472	355	286	236
180825_HEK-QCS_000F2_001AE_M03_S_2	180825	8. HEK control cells	M03	2	5	742	495	377	301	248
180825_HEK-QCS_000F2_0023A_M02_S_1	180825	8. HEK control cells	M02	1	3	711	474	358	287	237
180825_HEK-QCS_000F2_0023T_M02_S_2	180825	8. HEK control cells	M02	2	3	733	489	374	298	245
180827_2-D21_000ET_0013N_M04_S_1	180827	1. 0% Ovary / 50% Prostate / 50% Yeast	M04	1	21	20	14	9	8	7
180827_2-D21_000ET_0013U_M04_S_2	180827	1. 0% Ovary / 50% Prostate / 50% Yeast	M04	2	21	64	43	30	27	22
180827_2-D5_000ET_001I3_M02_S_1	180827	1. 0% Ovary / 50% Prostate / 50% Yeast	M02	1	5	45	30	24	18	15
180827_2-D5_000ET_001IA_M02_S_2	180827	1. 0% Ovary / 50% Prostate / 50% Yeast	M02	2	5	35	23	20	14	12
180827_2-D7_000ET_001AG_M03_S_1	180827	1. 0% Ovary / 50% Prostate / 50% Yeast	M03	1	7	23	16	10	9	8
180827_2-D7_000ET_001AN_M03_S_2	180827	1. 0% Ovary / 50% Prostate / 50% Yeast	M03	2	7	5	4	3	2	2
180827_3-D21_000EU_0013O_M04_S_1	180827	2. 3.125% Ovary / 50% Prostate / 46.875% Yeast	M04	1	21	100	67	53	42	34
180827_3-D21_000EU_0013V_M04_S_2	180827	2. 3.125% Ovary / 50% Prostate / 46.875% Yeast	M04	2	21	115	77	60	48	39
180827_3-D21_000EU_00141_M04_S_3	180827	2. 3.125% Ovary / 50% Prostate / 46.875% Yeast	M04	3	21	137	91	68	56	46
180827_3-D5_000EU_001I4_M02_S_1	180827	2. 3.125% Ovary / 50% Prostate / 46.875% Yeast	M02	1	5	122	81	62	50	41
180827_3-D5_000EU_001IB_M02_S_2	180827	2. 3.125% Ovary / 50% Prostate / 46.875% Yeast	M02	2	5	169	113	87	69	57
180827_3-D5_000EU_001IH_M02_S_3	180827	2. 3.125% Ovary / 50% Prostate / 46.875% Yeast	M02	3	5	93	62	48	38	31
180827_3-D7_000EU_001AH_M03_S_1	180827	2. 3.125% Ovary / 50% Prostate / 46.875% Yeast	M03	1	7	81	54	40	33	27
180827_3-D7_000EU_001AO_M03_S_2	180827	2. 3.125% Ovary / 50% Prostate / 46.875% Yeast	M03	2	7	101	67	47	42	34
180827_3-D7_000EU_001AU_M03_S_3	180827	2. 3.125% Ovary / 50% Prostate / 46.875% Yeast	M03	3	7	161	107	79	66	54
180827_4-D21_000EV_0013P_M04_S_1	180827	3. 6.25% Ovary / 50% Prostate / 43.75% Yeast	M04	1	21	298	199	152	121	100
180827_4-D21_000EV_0013W_M04_S_2	180827	3. 6.25% Ovary / 50% Prostate / 43.75% Yeast	M04	2	21	257	171	132	104	86
180827_4-D21_000EV_00142_M04_S_3	180827	3. 6.25% Ovary / 50% Prostate / 43.75% Yeast	M04	3	21	267	178	137	108	89
180827_4-D5_000EV_001I5_M02_S_1	180827	3. 6.25% Ovary / 50% Prostate / 43.75% Yeast	M02	1	5	238	159	118	97	80
180827_4-D5_000EV_001IC_M02_S_2	180827	3. 6.25% Ovary / 50% Prostate / 43.75% Yeast	M02	2	5	289	193	144	117	97
180827_4-D5_000EV_001II_M02_S_3	180827	3. 6.25% Ovary / 50% Prostate / 43.75% Yeast	M02	3	5	253	169	125	103	85
180827_4-D7_000EV_001AI_M03_S_1	180827	3. 6.25% Ovary / 50% Prostate / 43.75% Yeast	M03	1	7	271	181	138	110	91
180827_4-D7_000EV_001AP_M03_S_2	180827	3. 6.25% Ovary / 50% Prostate / 43.75% Yeast	M03	2	7	226	151	112	92	76
180827_4-D7_000EV_001AV_M03_S_3	180827	3. 6.25% Ovary / 50% Prostate / 43.75% Yeast	M03	3	7	294	196	150	119	98
180827_5-D21_000EW_0013Q_M04_S_1	180827	4. 12.5% Ovary / 50% Prostate / 37.5% Yeast	M04	1	21	352	235	178	143	118
180827_5-D21_000EW_0013X_M04_S_2	180827	4. 12.5% Ovary / 50% Prostate / 37.5% Yeast	M04	2	21	409	273	208	166	137
180827_5-D21_000EW_00143_M04_S_3	180827	4. 12.5% Ovary / 50% Prostate / 37.5% Yeast	M04	3	21	344	229	173	139	115
180827_5-D5_000EW_001I6_M02_S_1	180827	4. 12.5% Ovary / 50% Prostate / 37.5% Yeast	M02	1	5	361	241	179	146	121
180827_5-D5_000EW_001ID_M02_S_2	180827	4. 12.5% Ovary / 50% Prostate / 37.5% Yeast	M02	2	5	416	278	212	168	139
180827_5-D5_000EW_001IJ_M02_S_3	180827	4. 12.5% Ovary / 50% Prostate / 37.5% Yeast	M02	3	5	382	255	191	155	128
180827_5-D7_000EW_001AJ_M03_S_1	180827	4. 12.5% Ovary / 50% Prostate / 37.5% Yeast	M03	1	7	344	230	171	139	115
180827_5-D7_000EW_001AQ_M03_S_2	180827	4. 12.5% Ovary / 50% Prostate / 37.5% Yeast	M03	2	7	366	244	179	148	122
180827_5-D7_000EW_001AW_M03_S_3	180827	4. 12.5% Ovary / 50% Prostate / 37.5% Yeast	M03	3	7	402	268	193	162	134
180827_6-D21_000EX_0013R_M04_S_1	180827	5. 25% Ovary / 50% Prostate / 25% Yeast	M04	1	21	513	342	253	207	171
180827_6-D21_000EX_0013Y_M04_S_2	180827	5. 25% Ovary / 50% Prostate / 25% Yeast	M04	2	21	465	310	236	187	155
180827_6-D21_000EX_00144_M04_S_3	180827	5. 25% Ovary / 50% Prostate / 25% Yeast	M04	3	21	493	329	247	199	165
180827_6-D5_000EX_001I7_M02_S_1	180827	5. 25% Ovary / 50% Prostate / 25% Yeast	M02	1	5	437	291	223	176	146
180827_6-D5_000EX_001IE_M02_S_2	180827	5. 25% Ovary / 50% Prostate / 25% Yeast	M02	2	5	527	351	268	212	176
180827_6-D5_000EX_001IK_M02_S_3	180827	5. 25% Ovary / 50% Prostate / 25% Yeast	M02	3	5	469	313	238	189	157
180827_6-D7_000EX_001AK_M03_S_1	180827	5. 25% Ovary / 50% Prostate / 25% Yeast	M03	1	7	507	338	255	204	169
180827_6-D7_000EX_001AR_M03_S_2	180827	5. 25% Ovary / 50% Prostate / 25% Yeast	M03	2	7	485	324	244	196	162
180827_6-D7_000EX_001AX_M03_S_3	180827	5. 25% Ovary / 50% Prostate / 25% Yeast	M03	3	7	516	344	260	208	172
180827_7-D21_000EY_0013S_M04_S_1	180827	6. 50% Ovary / 50% Prostate / 0% Yeast	M04	1	21	618	412	306	250	206
180827_7-D21_000EY_0013Z_M04_S_2	180827	6. 50% Ovary / 50% Prostate / 0% Yeast	M04	2	21	548	366	276	221	183
180827_7-D5_000EY_001I8_M02_S_1	180827	6. 50% Ovary / 50% Prostate / 0% Yeast	M02	1	5	578	386	293	233	193
180827_7-D5_000EY_001IF_M02_S_2	180827	6. 50% Ovary / 50% Prostate / 0% Yeast	M02	2	5	619	413	313	250	207
180827_7-D7_000EY_001AL_M03_S_1	180827	6. 50% Ovary / 50% Prostate / 0% Yeast	M03	1	7	621	414	313	251	207
180827_7-D7_000EY_001AS_M03_S_2	180827	6. 50% Ovary / 50% Prostate / 0% Yeast	M03	2	7	607	405	308	246	203
180827_8-D21_000EZ_0013T_M04_S_1	180827	7. 50% Ovary / 0% Prostate / 50% Yeast	M04	1	21	697	465	352	283	233
180827_8-D21_000EZ_00140_M04_S_2	180827	7. 50% Ovary / 0% Prostate / 50% Yeast	M04	2	21	659	439	331	267	220
180827_8-D5_000EZ_001I9_M02_S_1	180827	7. 50% Ovary / 0% Prostate / 50% Yeast	M02	1	5	681	454	343	275	227
180827_8-D5_000EZ_001IG_M02_S_2	180827	7. 50% Ovary / 0% Prostate / 50% Yeast	M02	2	5	642	428	323	259	214
180827_8-D7_000EZ_001AM_M03_S_1	180827	7. 50% Ovary / 0% Prostate / 50% Yeast	M03	1	7	636	424	319	257	212
180827_8-D7_000EZ_001AT_M03_S_2	180827	7. 50% Ovary / 0% Prostate / 50% Yeast	M03	2	7	643	429	324	261	215
180827_HEK-QCS_000F2_0013M_M04_S_1	180827	8. HEK control cells	M04	1	21	759	506	381	308	253
180827_HEK-QCS_000F2_00145_M04_S_2	180827	8. HEK control cells	M04	2	21	761	507	383	309	254
180827_HEK-QCS_000F2_001AF_M03_S_1	180827	8. HEK control cells	M03	1	7	776	518	391	315	259
180827_HEK-QCS_000F2_001AY_M03_S_2	180827	8. HEK control cells	M03	2	7	735	490	371	298	245
180827_HEK-QCS_000F2_001I2_M02_S_1	180827	8. HEK control cells	M02	1	5	773	515	389	313	258
180827_HEK-QCS_000F2_001IL_M02_S_2	180827	8. HEK control cells	M02	2	5	756	504	382	306	252
180828_2-D1_000ET_001P6_M01_S_1	180828	1. 0% Ovary / 50% Prostate / 50% Yeast	M01	1	1	70	47	37	29	24
180828_2-D1_000ET_001PD_M01_S_2	180828	1. 0% Ovary / 50% Prostate / 50% Yeast	M01	2	1	7	5	6	3	3
180828_3-D1_000EU_001P7_M01_S_1	180828	2. 3.125% Ovary / 50% Prostate / 46.875% Yeast	M01	1	1	100	67	52	41	34
180828_3-D1_000EU_001PE_M01_S_2	180828	2. 3.125% Ovary / 50% Prostate / 46.875% Yeast	M01	2	1	120	80	64	48	40
180828_3-D1_000EU_001PK_M01_S_3	180828	2. 3.125% Ovary / 50% Prostate / 46.875% Yeast	M01	3	1	183	122	93	74	61
180828_4-D1_000EV_001P8_M01_S_1	180828	3. 6.25% Ovary / 50% Prostate / 43.75% Yeast	M01	1	1	250	167	126	101	84
180828_4-D1_000EV_001PF_M01_S_2	180828	3. 6.25% Ovary / 50% Prostate / 43.75% Yeast	M01	2	1	278	185	136	112	93
180828_4-D1_000EV_001PL_M01_S_3	180828	3. 6.25% Ovary / 50% Prostate / 43.75% Yeast	M01	3	1	196	131	99	80	66
180828_5-D1_000EW_001P9_M01_S_1	180828	4. 12.5% Ovary / 50% Prostate / 37.5% Yeast	M01	1	1	331	221	171	134	111
180828_5-D1_000EW_001PG_M01_S_2	180828	4. 12.5% Ovary / 50% Prostate / 37.5% Yeast	M01	2	1	424	283	215	171	142
180828_5-D1_000EW_001PM_M01_S_3	180828	4. 12.5% Ovary / 50% Prostate / 37.5% Yeast	M01	3	1	360	240	182	145	120
180828_6-D1_000EX_001PA_M01_S_1	180828	5. 25% Ovary / 50% Prostate / 25% Yeast	M01	1	1	541	361	272	218	181
180828_6-D1_000EX_001PH_M01_S_2	180828	5. 25% Ovary / 50% Prostate / 25% Yeast	M01	2	1	454	303	230	183	152
180828_6-D1_000EX_001PN_M01_S_3	180828	5. 25% Ovary / 50% Prostate / 25% Yeast	M01	3	1	546	364	273	219	182
180828_7-D1_000EY_001PB_M01_S_1	180828	6. 50% Ovary / 50% Prostate / 0% Yeast	M01	1	1	582	388	295	234	194
180828_7-D1_000EY_001PI_M01_S_2	180828	6. 50% Ovary / 50% Prostate / 0% Yeast	M01	2	1	565	377	287	228	189
180828_8-D1_000EZ_001PC_M01_S_1	180828	7. 50% Ovary / 0% Prostate / 50% Yeast	M01	1	1	651	434	327	263	217
180828_8-D1_000EZ_001PJ_M01_S_2	180828	7. 50% Ovary / 0% Prostate / 50% Yeast	M01	2	1	645	430	321	260	215
180828_HEK-QCS_000F2_001P5_M01_S_1	180828	8. HEK control cells	M01	1	1	778	519	392	315	260
180828_HEK-QCS_000F2_001PO_M01_S_2	180828	8. HEK control cells	M01	2	1	775	517	391	314	259
180829_2-D21_000ET_000IA_M06_S_1	180829	1. 0% Ovary / 50% Prostate / 50% Yeast	M06	1	21	23	15	9	10	8
180829_2-D21_000ET_000IH_M06_S_2	180829	1. 0% Ovary / 50% Prostate / 50% Yeast	M06	2	21	67	45	36	29	23
180829_2-D7_000ET_001IN_M02_S_1	180829	1. 0% Ovary / 50% Prostate / 50% Yeast	M02	1	7	20	13	12	8	7
180829_2-D7_000ET_001IU_M02_S_2	180829	1. 0% Ovary / 50% Prostate / 50% Yeast	M02	2	7	39	26	21	16	13
180829_3-D21_000EU_000IB_M06_S_1	180829	2. 3.125% Ovary / 50% Prostate / 46.875% Yeast	M06	1	21	181	121	92	75	61
180829_3-D21_000EU_000II_M06_S_2	180829	2. 3.125% Ovary / 50% Prostate / 46.875% Yeast	M06	2	21	166	111	81	69	56
180829_3-D21_000EU_000IO_M06_S_3	180829	2. 3.125% Ovary / 50% Prostate / 46.875% Yeast	M06	3	21	173	116	83	71	58
180829_3-D7_000EU_001IO_M02_S_1	180829	2. 3.125% Ovary / 50% Prostate / 46.875% Yeast	M02	1	7	182	121	93	74	61
180829_3-D7_000EU_001IV_M02_S_2	180829	2. 3.125% Ovary / 50% Prostate / 46.875% Yeast	M02	2	7	99	66	50	40	33
180829_3-D7_000EU_001J1_M02_S_3	180829	2. 3.125% Ovary / 50% Prostate / 46.875% Yeast	M02	3	7	168	112	86	68	56
180829_4-D21_000EV_000IC_M06_S_1	180829	3. 6.25% Ovary / 50% Prostate / 43.75% Yeast	M06	1	21	307	205	156	125	103
180829_4-D21_000EV_000IJ_M06_S_2	180829	3. 6.25% Ovary / 50% Prostate / 43.75% Yeast	M06	2	21	283	189	143	116	95
180829_4-D21_000EV_000IP_M06_S_3	180829	3. 6.25% Ovary / 50% Prostate / 43.75% Yeast	M06	3	21	201	134	100	82	67
180829_4-D7_000EV_001IP_M02_S_1	180829	3. 6.25% Ovary / 50% Prostate / 43.75% Yeast	M02	1	7	237	158	117	95	79
180829_4-D7_000EV_001IW_M02_S_2	180829	3. 6.25% Ovary / 50% Prostate / 43.75% Yeast	M02	2	7	222	148	110	89	74
180829_4-D7_000EV_001J2_M02_S_3	180829	3. 6.25% Ovary / 50% Prostate / 43.75% Yeast	M02	3	7	308	206	154	124	103
180829_5-D21_000EW_000ID_M06_S_1	180829	4. 12.5% Ovary / 50% Prostate / 37.5% Yeast	M06	1	21	392	261	197	159	131
180829_5-D21_000EW_000IK_M06_S_2	180829	4. 12.5% Ovary / 50% Prostate / 37.5% Yeast	M06	2	21	358	239	180	146	120
180829_5-D21_000EW_000IQ_M06_S_3	180829	4. 12.5% Ovary / 50% Prostate / 37.5% Yeast	M06	3	21	375	250	189	152	125
180829_5-D7_000EW_001IQ_M02_S_1	180829	4. 12.5% Ovary / 50% Prostate / 37.5% Yeast	M02	1	7	373	249	188	151	125
180829_5-D7_000EW_001IX_M02_S_2	180829	4. 12.5% Ovary / 50% Prostate / 37.5% Yeast	M02	2	7	395	264	202	159	132
180829_5-D7_000EW_001J3_M02_S_3	180829	4. 12.5% Ovary / 50% Prostate / 37.5% Yeast	M02	3	7	379	253	190	153	127
180829_6-D21_000EX_000IE_M06_S_1	180829	5. 25% Ovary / 50% Prostate / 25% Yeast	M06	1	21	497	331	250	201	166
180829_6-D21_000EX_000IL_M06_S_2	180829	5. 25% Ovary / 50% Prostate / 25% Yeast	M06	2	21	516	344	259	208	172
180829_6-D21_000EX_000IR_M06_S_3	180829	5. 25% Ovary / 50% Prostate / 25% Yeast	M06	3	21	453	302	226	183	151
180829_6-D7_000EX_001IR_M02_S_1	180829	5. 25% Ovary / 50% Prostate / 25% Yeast	M02	1	7	476	318	240	192	159
180829_6-D7_000EX_001IY_M02_S_2	180829	5. 25% Ovary / 50% Prostate / 25% Yeast	M02	2	7	515	344	261	208	172
180829_6-D7_000EX_001J4_M02_S_3	180829	5. 25% Ovary / 50% Prostate / 25% Yeast	M02	3	7	511	341	259	206	171
180829_7-D21_000EY_000IF_M06_S_1	180829	6. 50% Ovary / 50% Prostate / 0% Yeast	M06	1	21	588	392	295	238	196
180829_7-D21_000EY_000IM_M06_S_2	180829	6. 50% Ovary / 50% Prostate / 0% Yeast	M06	2	21	580	387	293	235	194
180829_7-D7_000EY_001IS_M02_S_1	180829	6. 50% Ovary / 50% Prostate / 0% Yeast	M02	1	7	600	400	304	242	200
180829_7-D7_000EY_001IZ_M02_S_2	180829	6. 50% Ovary / 50% Prostate / 0% Yeast	M02	2	7	573	382	291	231	191
180829_8-D21_000EZ_000IG_M06_S_1	180829	7. 50% Ovary / 0% Prostate / 50% Yeast	M06	1	21	680	454	345	276	227
180829_8-D21_000EZ_000IN_M06_S_2	180829	7. 50% Ovary / 0% Prostate / 50% Yeast	M06	2	21	666	444	338	270	222
180829_8-D7_000EZ_001IT_M02_S_1	180829	7. 50% Ovary / 0% Prostate / 50% Yeast	M02	1	7	661	441	334	268	221
180829_8-D7_000EZ_001J0_M02_S_2	180829	7. 50% Ovary / 0% Prostate / 50% Yeast	M02	2	7	634	423	321	256	212
180829_HEK-QCS_000F2_000I9_M06_S_1	180829	8. HEK control cells	M06	1	21	775	517	383	315	259
180829_HEK-QCS_000F2_000IS_M06_S_2	180829	8. HEK control cells	M06	2	21	709	473	356	288	237
180829_HEK-QCS_000F2_001IM_M02_S_1	180829	8. HEK control cells	M02	1	7	742	495	377	301	248
180829_HEK-QCS_000F2_001J5_M02_S_2	180829	8. HEK control cells	M02	2	7	706	471	357	286	236
180830_2-D1_000ET_000SE_M05_S_1	180830	1. 0% Ovary / 50% Prostate / 50% Yeast	M05	1	1	66	44	35	27	22
180830_2-D1_000ET_000SL_M05_S_2	180830	1. 0% Ovary / 50% Prostate / 50% Yeast	M05	2	1	21	14	12	9	7
180830_2-D3_000ET_001PQ_M01_S_1	180830	1. 0% Ovary / 50% Prostate / 50% Yeast	M01	1	3	55	37	31	23	19
180830_2-D3_000ET_001PX_M01_S_2	180830	1. 0% Ovary / 50% Prostate / 50% Yeast	M01	2	3	27	18	19	10	9
180830_3-D1_000EU_000SF_M05_S_1	180830	2. 3.125% Ovary / 50% Prostate / 46.875% Yeast	M05	1	1	194	129	98	79	65
180830_3-D1_000EU_000SM_M05_S_2	180830	2. 3.125% Ovary / 50% Prostate / 46.875% Yeast	M05	2	1	97	65	52	41	33
180830_3-D1_000EU_000SS_M05_S_3	180830	2. 3.125% Ovary / 50% Prostate / 46.875% Yeast	M05	3	1	92	61	48	38	31
180830_3-D3_000EU_001PR_M01_S_1	180830	2. 3.125% Ovary / 50% Prostate / 46.875% Yeast	M01	1	3	86	58	44	35	29
180830_3-D3_000EU_001PY_M01_S_2	180830	2. 3.125% Ovary / 50% Prostate / 46.875% Yeast	M01	2	3	177	118	89	71	59
180830_4-D1_000EV_000SG_M05_S_1	180830	3. 6.25% Ovary / 50% Prostate / 43.75% Yeast	M05	1	1	290	193	147	118	97
180830_4-D1_000EV_000SN_M05_S_2	180830	3. 6.25% Ovary / 50% Prostate / 43.75% Yeast	M05	2	1	213	142	111	86	71
180830_4-D1_000EV_000ST_M05_S_3	180830	3. 6.25% Ovary / 50% Prostate / 43.75% Yeast	M05	3	1	305	203	153	124	102
180830_4-D3_000EV_001PS_M01_S_1	180830	3. 6.25% Ovary / 50% Prostate / 43.75% Yeast	M01	1	3	201	134	100	81	67
180830_4-D3_000EV_001PZ_M01_S_2	180830	3. 6.25% Ovary / 50% Prostate / 43.75% Yeast	M01	2	3	244	163	124	99	82
180830_4-D3_000EV_001Q5_M01_S_3	180830	3. 6.25% Ovary / 50% Prostate / 43.75% Yeast	M01	3	3	249	166	125	100	83
180830_5-D1_000EW_000SH_M05_S_1	180830	4. 12.5% Ovary / 50% Prostate / 37.5% Yeast	M05	1	1	413	276	210	167	138
180830_5-D1_000EW_000SO_M05_S_2	180830	4. 12.5% Ovary / 50% Prostate / 37.5% Yeast	M05	2	1	328	219	167	134	110
180830_5-D1_000EW_000SU_M05_S_3	180830	4. 12.5% Ovary / 50% Prostate / 37.5% Yeast	M05	3	1	343	229	180	140	115
180830_5-D3_000EW_001PT_M01_S_1	180830	4. 12.5% Ovary / 50% Prostate / 37.5% Yeast	M01	1	3	346	231	177	140	116
180830_5-D3_000EW_001Q0_M01_S_2	180830	4. 12.5% Ovary / 50% Prostate / 37.5% Yeast	M01	2	3	367	245	186	148	123
180830_5-D3_000EW_001Q6_M01_S_3	180830	4. 12.5% Ovary / 50% Prostate / 37.5% Yeast	M01	3	3	313	209	158	127	105
180830_6-D1_000EX_000SI_M05_S_1	180830	5. 25% Ovary / 50% Prostate / 25% Yeast	M05	1	1	435	290	218	176	145
180830_6-D1_000EX_000SP_M05_S_2	180830	5. 25% Ovary / 50% Prostate / 25% Yeast	M05	2	1	463	309	234	188	155
180830_6-D1_000EX_000SV_M05_S_3	180830	5. 25% Ovary / 50% Prostate / 25% Yeast	M05	3	1	486	324	245	196	162
180830_6-D3_000EX_001PU_M01_S_1	180830	5. 25% Ovary / 50% Prostate / 25% Yeast	M01	1	3	432	288	217	174	144
180830_6-D3_000EX_001Q7_M01_S_3	180830	5. 25% Ovary / 50% Prostate / 25% Yeast	M01	3	3	473	315	239	190	158
180830_7-D1_000EY_000SJ_M05_S_1	180830	6. 50% Ovary / 50% Prostate / 0% Yeast	M05	1	1	597	398	301	241	199
180830_7-D1_000EY_000SQ_M05_S_2	180830	6. 50% Ovary / 50% Prostate / 0% Yeast	M05	2	1	565	377	287	229	189
180830_7-D3_000EY_001PV_M01_S_1	180830	6. 50% Ovary / 50% Prostate / 0% Yeast	M01	1	3	606	404	305	244	202
180830_8-D1_000EZ_000SK_M05_S_1	180830	7. 50% Ovary / 0% Prostate / 50% Yeast	M05	1	1	638	426	320	258	213
180830_8-D1_000EZ_000SR_M05_S_2	180830	7. 50% Ovary / 0% Prostate / 50% Yeast	M05	2	1	694	463	345	282	232
180830_8-D3_000EZ_001PW_M01_S_1	180830	7. 50% Ovary / 0% Prostate / 50% Yeast	M01	1	3	626	417	315	253	209
180830_HEK-QCS_000F2_000SD_M05_S_1	180830	8. HEK control cells	M05	1	1	779	519	392	316	260
180830_HEK-QCS_000F2_000SW_M05_S_2	180830	8. HEK control cells	M05	2	1	726	484	364	294	242
180830_HEK-QCS_000F2_001PP_M01_S_1	180830	8. HEK control cells	M01	1	3	743	495	376	301	248
180830_HEK-QCS_000F2_001Q8_M01_S_2	180830	8. HEK control cells	M01	2	3	749	499	378	303	250
180901_2-D3_000ET_000SY_M05_S_1	180901	1. 0% Ovary / 50% Prostate / 50% Yeast	M05	1	3	38	26	22	16	13
180901_2-D3_000ET_000T5_M05_S_2	180901	1. 0% Ovary / 50% Prostate / 50% Yeast	M05	2	3	7	5	3	4	3
180901_2-D5_000ET_001QA_M01_S_1	180901	1. 0% Ovary / 50% Prostate / 50% Yeast	M01	1	5	65	44	35	27	22
180901_2-D5_000ET_001QH_M01_S_2	180901	1. 0% Ovary / 50% Prostate / 50% Yeast	M01	2	5	33	22	21	13	11
180901_3-D3_000EU_000SZ_M05_S_1	180901	2. 3.125% Ovary / 50% Prostate / 46.875% Yeast	M05	1	3	90	60	46	37	30
180901_3-D3_000EU_000T6_M05_S_2	180901	2. 3.125% Ovary / 50% Prostate / 46.875% Yeast	M05	2	3	135	90	67	55	45
180901_3-D3_000EU_000TC_M05_S_3	180901	2. 3.125% Ovary / 50% Prostate / 46.875% Yeast	M05	3	3	130	87	66	54	44
180901_3-D5_000EU_001QB_M01_S_1	180901	2. 3.125% Ovary / 50% Prostate / 46.875% Yeast	M01	1	5	136	91	71	56	46
180901_3-D5_000EU_001QI_M01_S_2	180901	2. 3.125% Ovary / 50% Prostate / 46.875% Yeast	M01	2	5	122	82	65	50	41
180901_3-D5_000EU_001QO_M01_S_3	180901	2. 3.125% Ovary / 50% Prostate / 46.875% Yeast	M01	3	5	174	116	88	70	58
180901_4-D3_000EV_000T0_M05_S_1	180901	3. 6.25% Ovary / 50% Prostate / 43.75% Yeast	M05	1	3	287	192	146	117	96
180901_4-D3_000EV_000T7_M05_S_2	180901	3. 6.25% Ovary / 50% Prostate / 43.75% Yeast	M05	2	3	205	137	108	84	69
180901_4-D3_000EV_000TD_M05_S_3	180901	3. 6.25% Ovary / 50% Prostate / 43.75% Yeast	M05	3	3	202	135	103	83	68
180901_4-D5_000EV_001QC_M01_S_1	180901	3. 6.25% Ovary / 50% Prostate / 43.75% Yeast	M01	1	5	268	179	133	109	90
180901_4-D5_000EV_001QJ_M01_S_2	180901	3. 6.25% Ovary / 50% Prostate / 43.75% Yeast	M01	2	5	275	183	135	111	92
180901_4-D5_000EV_001QP_M01_S_3	180901	3. 6.25% Ovary / 50% Prostate / 43.75% Yeast	M01	3	5	288	192	140	116	96
180901_5-D3_000EW_000T1_M05_S_1	180901	4. 12.5% Ovary / 50% Prostate / 37.5% Yeast	M05	1	3	369	246	191	149	123
180901_5-D3_000EW_000T8_M05_S_2	180901	4. 12.5% Ovary / 50% Prostate / 37.5% Yeast	M05	2	3	394	263	202	160	132
180901_5-D3_000EW_000TE_M05_S_3	180901	4. 12.5% Ovary / 50% Prostate / 37.5% Yeast	M05	3	3	352	235	183	143	118
180901_5-D5_000EW_001QD_M01_S_1	180901	4. 12.5% Ovary / 50% Prostate / 37.5% Yeast	M01	1	5	389	260	197	157	130
180901_5-D5_000EW_001QK_M01_S_2	180901	4. 12.5% Ovary / 50% Prostate / 37.5% Yeast	M01	2	5	422	282	214	170	141
180901_5-D5_000EW_001QQ_M01_S_3	180901	4. 12.5% Ovary / 50% Prostate / 37.5% Yeast	M01	3	5	371	247	190	150	124
180901_6-D3_000EX_000T2_M05_S_1	180901	5. 25% Ovary / 50% Prostate / 25% Yeast	M05	1	3	540	360	273	218	180
180901_6-D3_000EX_000T9_M05_S_2	180901	5. 25% Ovary / 50% Prostate / 25% Yeast	M05	2	3	481	321	243	195	161
180901_6-D3_000EX_000TF_M05_S_3	180901	5. 25% Ovary / 50% Prostate / 25% Yeast	M05	3	3	445	297	225	180	149
180901_6-D5_000EX_001QE_M01_S_1	180901	5. 25% Ovary / 50% Prostate / 25% Yeast	M01	1	5	488	326	246	196	163
180901_6-D5_000EX_001QL_M01_S_2	180901	5. 25% Ovary / 50% Prostate / 25% Yeast	M01	2	5	534	356	269	215	178
180901_6-D5_000EX_001QR_M01_S_3	180901	5. 25% Ovary / 50% Prostate / 25% Yeast	M01	3	5	466	311	235	188	156
180901_7-D3_000EY_000T3_M05_S_1	180901	6. 50% Ovary / 50% Prostate / 0% Yeast	M05	1	3	570	380	288	230	190
180901_7-D3_000EY_000TA_M05_S_2	180901	6. 50% Ovary / 50% Prostate / 0% Yeast	M05	2	3	592	395	300	240	198
180901_7-D5_000EY_001QF_M01_S_1	180901	6. 50% Ovary / 50% Prostate / 0% Yeast	M01	1	5	597	398	301	240	199
180901_7-D5_000EY_001QM_M01_S_2	180901	6. 50% Ovary / 50% Prostate / 0% Yeast	M01	2	5	585	390	296	235	195
180901_8-D3_000EZ_000T4_M05_S_1	180901	7. 50% Ovary / 0% Prostate / 50% Yeast	M05	1	3	633	422	317	256	211
180901_8-D3_000EZ_000TB_M05_S_2	180901	7. 50% Ovary / 0% Prostate / 50% Yeast	M05	2	3	702	468	348	284	234
180901_8-D5_000EZ_001QG_M01_S_1	180901	7. 50% Ovary / 0% Prostate / 50% Yeast	M01	1	5	688	459	348	279	230
180901_8-D5_000EZ_001QN_M01_S_2	180901	7. 50% Ovary / 0% Prostate / 50% Yeast	M01	2	5	665	444	336	269	222
180901_HEK-QCS_000F2_000SX_M05_S_1	180901	8. HEK control cells	M05	1	3	719	479	360	291	240
180901_HEK-QCS_000F2_000TG_M05_S_2	180901	8. HEK control cells	M05	2	3	748	499	379	304	250
180901_HEK-QCS_000F2_001Q9_M01_S_1	180901	8. HEK control cells	M01	1	5	709	473	359	287	237
180901_HEK-QCS_000F2_001QS_M01_S_2	180901	8. HEK control cells	M01	2	5	734	490	372	297	245
180903_2-D14_000ET_001B5_M03_S_1	180903	1. 0% Ovary / 50% Prostate / 50% Yeast	M03	1	14	11	8	6	5	4
180903_2-D14_000ET_001BC_M03_S_2	180903	1. 0% Ovary / 50% Prostate / 50% Yeast	M03	2	14	43	29	18	18	15
180903_2-D5_000ET_000TI_M05_S_1	180903	1. 0% Ovary / 50% Prostate / 50% Yeast	M05	1	5	35	24	21	15	12
180903_2-D5_000ET_000TP_M05_S_2	180903	1. 0% Ovary / 50% Prostate / 50% Yeast	M05	2	5	3	2	1	1	1
180903_2-D7_000ET_001R1_M01_S_2	180903	1. 0% Ovary / 50% Prostate / 50% Yeast	M01	2	7	46	31	27	19	16
180903_3-D14_000EU_001B6_M03_S_1	180903	2. 3.125% Ovary / 50% Prostate / 46.875% Yeast	M03	1	14	94	63	45	39	32
180903_3-D14_000EU_001BD_M03_S_2	180903	2. 3.125% Ovary / 50% Prostate / 46.875% Yeast	M03	2	14	123	82	56	50	41
180903_3-D14_000EU_001BJ_M03_S_3	180903	2. 3.125% Ovary / 50% Prostate / 46.875% Yeast	M03	3	14	149	99	69	61	50
180903_3-D5_000EU_000TJ_M05_S_1	180903	2. 3.125% Ovary / 50% Prostate / 46.875% Yeast	M05	1	5	103	69	54	43	35
180903_3-D5_000EU_000TQ_M05_S_2	180903	2. 3.125% Ovary / 50% Prostate / 46.875% Yeast	M05	2	5	140	94	70	58	47
180903_3-D5_000EU_000TW_M05_S_3	180903	2. 3.125% Ovary / 50% Prostate / 46.875% Yeast	M05	3	5	168	112	86	68	56
180903_3-D7_000EU_001R2_M01_S_2	180903	2. 3.125% Ovary / 50% Prostate / 46.875% Yeast	M01	2	7	167	111	86	68	56
180903_4-D14_000EV_001B7_M03_S_1	180903	3. 6.25% Ovary / 50% Prostate / 43.75% Yeast	M03	1	14	214	143	105	87	72
180903_4-D14_000EV_001BE_M03_S_2	180903	3. 6.25% Ovary / 50% Prostate / 43.75% Yeast	M03	2	14	198	132	99	80	66
180903_4-D14_000EV_001BK_M03_S_3	180903	3. 6.25% Ovary / 50% Prostate / 43.75% Yeast	M03	3	14	232	155	114	94	78
180903_4-D5_000EV_000TK_M05_S_1	180903	3. 6.25% Ovary / 50% Prostate / 43.75% Yeast	M05	1	5	302	202	151	123	101
180903_4-D5_000EV_000TR_M05_S_2	180903	3. 6.25% Ovary / 50% Prostate / 43.75% Yeast	M05	2	5	241	161	125	98	81
180903_4-D5_000EV_000TX_M05_S_3	180903	3. 6.25% Ovary / 50% Prostate / 43.75% Yeast	M05	3	5	272	182	140	111	91
180903_4-D7_000EV_001R3_M01_S_2	180903	3. 6.25% Ovary / 50% Prostate / 43.75% Yeast	M01	2	7	231	154	119	93	77
180903_4-D7_000EV_001R9_M01_S_3	180903	3. 6.25% Ovary / 50% Prostate / 43.75% Yeast	M01	3	7	241	161	123	98	81
180903_5-D14_000EW_001B8_M03_S_1	180903	4. 12.5% Ovary / 50% Prostate / 37.5% Yeast	M03	1	14	425	284	204	172	142
180903_5-D14_000EW_001BF_M03_S_2	180903	4. 12.5% Ovary / 50% Prostate / 37.5% Yeast	M03	2	14	319	213	160	130	107
180903_5-D14_000EW_001BL_M03_S_3	180903	4. 12.5% Ovary / 50% Prostate / 37.5% Yeast	M03	3	14	411	274	197	166	137
180903_5-D5_000EW_000TL_M05_S_1	180903	4. 12.5% Ovary / 50% Prostate / 37.5% Yeast	M05	1	5	342	228	178	138	114
180903_5-D5_000EW_000TS_M05_S_2	180903	4. 12.5% Ovary / 50% Prostate / 37.5% Yeast	M05	2	5	410	273	208	166	137
180903_5-D5_000EW_000TY_M05_S_3	180903	4. 12.5% Ovary / 50% Prostate / 37.5% Yeast	M05	3	5	356	238	185	144	119
180903_5-D7_000EW_001QX_M01_S_1	180903	4. 12.5% Ovary / 50% Prostate / 37.5% Yeast	M01	1	7	354	236	180	142	118
180903_5-D7_000EW_001R4_M01_S_2	180903	4. 12.5% Ovary / 50% Prostate / 37.5% Yeast	M01	2	7	319	213	165	129	107
180903_5-D7_000EW_001RA_M01_S_3	180903	4. 12.5% Ovary / 50% Prostate / 37.5% Yeast	M01	3	7	418	279	213	169	140
180903_6-D14_000EX_001B9_M03_S_1	180903	5. 25% Ovary / 50% Prostate / 25% Yeast	M03	1	14	470	314	235	190	157
180903_6-D14_000EX_001BG_M03_S_2	180903	5. 25% Ovary / 50% Prostate / 25% Yeast	M03	2	14	492	328	250	198	164
180903_6-D14_000EX_001BM_M03_S_3	180903	5. 25% Ovary / 50% Prostate / 25% Yeast	M03	3	14	511	341	258	207	171
180903_6-D5_000EX_000TM_M05_S_1	180903	5. 25% Ovary / 50% Prostate / 25% Yeast	M05	1	5	495	330	248	200	165
180903_6-D5_000EX_000TT_M05_S_2	180903	5. 25% Ovary / 50% Prostate / 25% Yeast	M05	2	5	513	342	259	207	171
180903_6-D5_000EX_000TZ_M05_S_3	180903	5. 25% Ovary / 50% Prostate / 25% Yeast	M05	3	5	431	287	217	174	144
180903_6-D7_000EX_001QY_M01_S_1	180903	5. 25% Ovary / 50% Prostate / 25% Yeast	M01	1	7	538	359	271	217	180
180903_6-D7_000EX_001R5_M01_S_2	180903	5. 25% Ovary / 50% Prostate / 25% Yeast	M01	2	7	519	346	262	209	173
180903_6-D7_000EX_001RB_M01_S_3	180903	5. 25% Ovary / 50% Prostate / 25% Yeast	M01	3	7	524	350	264	211	175
180903_7-D14_000EY_001BA_M03_S_1	180903	6. 50% Ovary / 50% Prostate / 0% Yeast	M03	1	14	577	385	292	233	193
180903_7-D14_000EY_001BH_M03_S_2	180903	6. 50% Ovary / 50% Prostate / 0% Yeast	M03	2	14	566	377	286	228	189
180903_7-D5_000EY_000TN_M05_S_1	180903	6. 50% Ovary / 50% Prostate / 0% Yeast	M05	1	5	576	384	290	232	192
180903_7-D5_000EY_000TU_M05_S_2	180903	6. 50% Ovary / 50% Prostate / 0% Yeast	M05	2	5	600	400	302	242	200
180903_7-D7_000EY_001QZ_M01_S_1	180903	6. 50% Ovary / 50% Prostate / 0% Yeast	M01	1	7	562	375	285	227	188
180903_8-D14_000EZ_001BB_M03_S_1	180903	7. 50% Ovary / 0% Prostate / 50% Yeast	M03	1	14	657	438	330	265	219
180903_8-D14_000EZ_001BI_M03_S_2	180903	7. 50% Ovary / 0% Prostate / 50% Yeast	M03	2	14	668	445	335	270	223
180903_8-D5_000EZ_000TO_M05_S_1	180903	7. 50% Ovary / 0% Prostate / 50% Yeast	M05	1	5	691	461	344	281	231
180903_8-D5_000EZ_000TV_M05_S_2	180903	7. 50% Ovary / 0% Prostate / 50% Yeast	M05	2	5	664	443	332	270	222
180903_8-D7_000EZ_001R0_M01_S_1	180903	7. 50% Ovary / 0% Prostate / 50% Yeast	M01	1	7	675	450	341	273	225
180903_HEK-QCS_000F2_000TH_M05_S_1	180903	8. HEK control cells	M05	1	5	707	472	356	287	236
180903_HEK-QCS_000F2_000U0_M05_S_2	180903	8. HEK control cells	M05	2	5	744	496	371	302	248
180903_HEK-QCS_000F2_001B4_M03_S_1	180903	8. HEK control cells	M03	1	14	750	500	379	304	250
180903_HEK-QCS_000F2_001BN_M03_S_2	180903	8. HEK control cells	M03	2	14	713	476	360	289	238
180903_HEK-QCS_000F2_001QT_M01_S_1	180903	8. HEK control cells	M01	1	7	715	477	363	289	239
180903_HEK-QCS_000F2_001RC_M01_S_2	180903	8. HEK control cells	M01	2	7	754	503	381	306	252
180905_2-D14_000ET_001JC_M02_S_1	180905	1. 0% Ovary / 50% Prostate / 50% Yeast	M02	1	14	30	20	18	12	10
180905_2-D14_000ET_001JJ_M02_S_2	180905	1. 0% Ovary / 50% Prostate / 50% Yeast	M02	2	14	47	32	25	19	16
180905_2-D28_000ET_000J1_M06_S_1	180905	1. 0% Ovary / 50% Prostate / 50% Yeast	M06	1	28	25	17	10	11	9
180905_2-D28_000ET_000J8_M06_S_2	180905	1. 0% Ovary / 50% Prostate / 50% Yeast	M06	2	28	48	32	22	20	16
180905_2-D7_000ET_000U2_M05_S_1	180905	1. 0% Ovary / 50% Prostate / 50% Yeast	M05	1	7	17	12	11	7	6
180905_2-D7_000ET_000U9_M05_S_2	180905	1. 0% Ovary / 50% Prostate / 50% Yeast	M05	2	7	22	15	14	10	8
180905_3-D14_000EU_001JD_M02_S_1	180905	2. 3.125% Ovary / 50% Prostate / 46.875% Yeast	M02	1	14	131	88	71	53	44
180905_3-D14_000EU_001JK_M02_S_2	180905	2. 3.125% Ovary / 50% Prostate / 46.875% Yeast	M02	2	14	141	94	75	57	47
180905_3-D14_000EU_001JQ_M02_S_3	180905	2. 3.125% Ovary / 50% Prostate / 46.875% Yeast	M02	3	14	189	126	95	76	63
180905_3-D28_000EU_000J2_M06_S_1	180905	2. 3.125% Ovary / 50% Prostate / 46.875% Yeast	M06	1	28	162	108	78	66	54
180905_3-D28_000EU_000J9_M06_S_2	180905	2. 3.125% Ovary / 50% Prostate / 46.875% Yeast	M06	2	28	106	71	50	45	36
180905_3-D28_000EU_000JF_M06_S_3	180905	2. 3.125% Ovary / 50% Prostate / 46.875% Yeast	M06	3	28	169	113	82	70	57
180905_3-D7_000EU_000U3_M05_S_1	180905	2. 3.125% Ovary / 50% Prostate / 46.875% Yeast	M05	1	7	119	80	61	49	40
180905_3-D7_000EU_000UA_M05_S_2	180905	2. 3.125% Ovary / 50% Prostate / 46.875% Yeast	M05	2	7	144	96	73	59	48
180905_3-D7_000EU_000UG_M05_S_3	180905	2. 3.125% Ovary / 50% Prostate / 46.875% Yeast	M05	3	7	110	73	57	46	37
180905_4-D14_000EV_001JE_M02_S_1	180905	3. 6.25% Ovary / 50% Prostate / 43.75% Yeast	M02	1	14	272	181	134	110	91
180905_4-D14_000EV_001JL_M02_S_2	180905	3. 6.25% Ovary / 50% Prostate / 43.75% Yeast	M02	2	14	226	151	114	92	76
180905_4-D14_000EV_001JR_M02_S_3	180905	3. 6.25% Ovary / 50% Prostate / 43.75% Yeast	M02	3	14	248	166	123	100	83
180905_4-D28_000EV_000J3_M06_S_1	180905	3. 6.25% Ovary / 50% Prostate / 43.75% Yeast	M06	1	28	306	204	155	124	102
180905_4-D28_000EV_000JA_M06_S_2	180905	3. 6.25% Ovary / 50% Prostate / 43.75% Yeast	M06	2	28	295	197	152	120	99
180905_4-D28_000EV_000JG_M06_S_3	180905	3. 6.25% Ovary / 50% Prostate / 43.75% Yeast	M06	3	28	282	188	139	114	94
180905_4-D7_000EV_000U4_M05_S_1	180905	3. 6.25% Ovary / 50% Prostate / 43.75% Yeast	M05	1	7	283	189	145	115	95
180905_4-D7_000EV_000UB_M05_S_2	180905	3. 6.25% Ovary / 50% Prostate / 43.75% Yeast	M05	2	7	256	171	133	105	86
180905_4-D7_000EV_000UH_M05_S_3	180905	3. 6.25% Ovary / 50% Prostate / 43.75% Yeast	M05	3	7	254	170	130	103	85
180905_5-D14_000EW_001JF_M02_S_1	180905	4. 12.5% Ovary / 50% Prostate / 37.5% Yeast	M02	1	14	338	225	170	137	113
180905_5-D14_000EW_001JM_M02_S_2	180905	4. 12.5% Ovary / 50% Prostate / 37.5% Yeast	M02	2	14	330	220	164	133	110
180905_5-D14_000EW_001JS_M02_S_3	180905	4. 12.5% Ovary / 50% Prostate / 37.5% Yeast	M02	3	14	423	282	214	170	141
180905_5-D28_000EW_000J4_M06_S_1	180905	4. 12.5% Ovary / 50% Prostate / 37.5% Yeast	M06	1	28	342	228	170	139	114
180905_5-D28_000EW_000JB_M06_S_2	180905	4. 12.5% Ovary / 50% Prostate / 37.5% Yeast	M06	2	28	380	254	192	154	127
180905_5-D28_000EW_000JH_M06_S_3	180905	4. 12.5% Ovary / 50% Prostate / 37.5% Yeast	M06	3	28	357	238	176	145	119
180905_5-D7_000EW_000U5_M05_S_1	180905	4. 12.5% Ovary / 50% Prostate / 37.5% Yeast	M05	1	7	349	233	182	142	117
180905_5-D7_000EW_000UC_M05_S_2	180905	4. 12.5% Ovary / 50% Prostate / 37.5% Yeast	M05	2	7	386	257	199	156	129
180905_5-D7_000EW_000UI_M05_S_3	180905	4. 12.5% Ovary / 50% Prostate / 37.5% Yeast	M05	3	7	423	282	213	171	141
180905_6-D14_000EX_001JG_M02_S_1	180905	5. 25% Ovary / 50% Prostate / 25% Yeast	M02	1	14	506	337	257	204	169
180905_6-D14_000EX_001JN_M02_S_2	180905	5. 25% Ovary / 50% Prostate / 25% Yeast	M02	2	14	517	345	262	209	173
180905_6-D14_000EX_001JT_M02_S_3	180905	5. 25% Ovary / 50% Prostate / 25% Yeast	M02	3	14	504	336	256	203	168
180905_6-D28_000EX_000J5_M06_S_1	180905	5. 25% Ovary / 50% Prostate / 25% Yeast	M06	1	28	484	323	244	196	162
180905_6-D28_000EX_000JC_M06_S_2	180905	5. 25% Ovary / 50% Prostate / 25% Yeast	M06	2	28	539	359	273	218	180
180905_6-D28_000EX_000JI_M06_S_3	180905	5. 25% Ovary / 50% Prostate / 25% Yeast	M06	3	28	525	350	266	212	175
180905_6-D7_000EX_000U6_M05_S_1	180905	5. 25% Ovary / 50% Prostate / 25% Yeast	M05	1	7	500	334	252	202	167
180905_6-D7_000EX_000UD_M05_S_2	180905	5. 25% Ovary / 50% Prostate / 25% Yeast	M05	2	7	471	314	236	190	157
180905_6-D7_000EX_000UJ_M05_S_3	180905	5. 25% Ovary / 50% Prostate / 25% Yeast	M05	3	7	517	345	261	209	173
180905_7-D14_000EY_001JH_M02_S_1	180905	6. 50% Ovary / 50% Prostate / 0% Yeast	M02	1	14	581	388	295	234	194
180905_7-D14_000EY_001JO_M02_S_2	180905	6. 50% Ovary / 50% Prostate / 0% Yeast	M02	2	14	562	375	284	227	188
180905_7-D28_000EY_000J6_M06_S_1	180905	6. 50% Ovary / 50% Prostate / 0% Yeast	M06	1	28	616	411	311	250	206
180905_7-D28_000EY_000JD_M06_S_2	180905	6. 50% Ovary / 50% Prostate / 0% Yeast	M06	2	28	605	404	307	245	202
180905_7-D7_000EY_000U7_M05_S_1	180905	6. 50% Ovary / 50% Prostate / 0% Yeast	M05	1	7	556	371	282	225	186
180905_7-D7_000EY_000UE_M05_S_2	180905	6. 50% Ovary / 50% Prostate / 0% Yeast	M05	2	7	617	412	311	250	206
180905_8-D14_000EZ_001JI_M02_S_1	180905	7. 50% Ovary / 0% Prostate / 50% Yeast	M02	1	14	696	464	351	281	232
180905_8-D14_000EZ_001JP_M02_S_2	180905	7. 50% Ovary / 0% Prostate / 50% Yeast	M02	2	14	676	451	341	274	226
180905_8-D28_000EZ_000J7_M06_S_1	180905	7. 50% Ovary / 0% Prostate / 50% Yeast	M06	1	28	634	423	323	257	212
180905_8-D28_000EZ_000JE_M06_S_2	180905	7. 50% Ovary / 0% Prostate / 50% Yeast	M06	2	28	675	450	342	274	225
180905_8-D7_000EZ_000U8_M05_S_1	180905	7. 50% Ovary / 0% Prostate / 50% Yeast	M05	1	7	636	424	319	257	212
180905_8-D7_000EZ_000UF_M05_S_2	180905	7. 50% Ovary / 0% Prostate / 50% Yeast	M05	2	7	699	466	347	283	233
180905_HEK-QCS_000F2_000J0_M06_S_1	180905	8. HEK control cells	M06	1	28	750	500	370	304	250
180905_HEK-QCS_000F2_000JJ_M06_S_2	180905	8. HEK control cells	M06	2	28	774	516	382	314	258
180905_HEK-QCS_000F2_000U1_M05_S_1	180905	8. HEK control cells	M05	1	7	732	488	366	297	244
180905_HEK-QCS_000F2_000UK_M05_S_2	180905	8. HEK control cells	M05	2	7	723	482	361	293	241
180905_HEK-QCS_000F2_001JB_M02_S_1	180905	8. HEK control cells	M02	1	14	721	481	363	292	241
180905_HEK-QCS_000F2_001JU_M02_S_2	180905	8. HEK control cells	M02	2	14	751	501	380	305	251
180910_2-D14_000ET_001RJ_M01_S_1	180910	1. 0% Ovary / 50% Prostate / 50% Yeast	M01	1	14	12	8	7	4	4
180910_2-D14_000ET_001RQ_M01_S_2	180910	1. 0% Ovary / 50% Prostate / 50% Yeast	M01	2	14	74	49	38	30	25
180910_2-D21_000ET_001BU_M03_S_1	180910	1. 0% Ovary / 50% Prostate / 50% Yeast	M03	1	21	53	35	23	22	18
180910_2-D21_000ET_001C1_M03_S_2	180910	1. 0% Ovary / 50% Prostate / 50% Yeast	M03	2	21	75	50	32	31	25
180910_3-D14_000EU_001RK_M01_S_1	180910	2. 3.125% Ovary / 50% Prostate / 46.875% Yeast	M01	1	14	128	86	67	52	43
180910_3-D14_000EU_001RR_M01_S_2	180910	2. 3.125% Ovary / 50% Prostate / 46.875% Yeast	M01	2	14	79	53	41	33	27
180910_3-D14_000EU_001RX_M01_S_3	180910	2. 3.125% Ovary / 50% Prostate / 46.875% Yeast	M01	3	14	115	77	63	47	39
180910_3-D21_000EU_001C2_M03_S_2	180910	2. 3.125% Ovary / 50% Prostate / 46.875% Yeast	M03	2	21	126	84	58	51	42
180910_3-D21_000EU_001C8_M03_S_3	180910	2. 3.125% Ovary / 50% Prostate / 46.875% Yeast	M03	3	21	183	122	87	74	61
180910_4-D14_000EV_001RL_M01_S_1	180910	3. 6.25% Ovary / 50% Prostate / 43.75% Yeast	M01	1	14	260	174	130	105	87
180910_4-D14_000EV_001RS_M01_S_2	180910	3. 6.25% Ovary / 50% Prostate / 43.75% Yeast	M01	2	14	208	139	104	84	70
180910_4-D14_000EV_001RY_M01_S_3	180910	3. 6.25% Ovary / 50% Prostate / 43.75% Yeast	M01	3	14	228	152	117	92	76
180910_4-D21_000EV_001BW_M03_S_1	180910	3. 6.25% Ovary / 50% Prostate / 43.75% Yeast	M03	1	21	275	184	139	111	92
180910_4-D21_000EV_001C3_M03_S_2	180910	3. 6.25% Ovary / 50% Prostate / 43.75% Yeast	M03	2	21	235	157	115	96	79
180910_4-D21_000EV_001C9_M03_S_3	180910	3. 6.25% Ovary / 50% Prostate / 43.75% Yeast	M03	3	21	219	146	106	88	73
180910_5-D14_000EW_001RM_M01_S_1	180910	4. 12.5% Ovary / 50% Prostate / 37.5% Yeast	M01	1	14	414	276	210	166	138
180910_5-D14_000EW_001RT_M01_S_2	180910	4. 12.5% Ovary / 50% Prostate / 37.5% Yeast	M01	2	14	429	286	216	172	143
180910_5-D14_000EW_001RZ_M01_S_3	180910	4. 12.5% Ovary / 50% Prostate / 37.5% Yeast	M01	3	14	325	217	167	132	109
180910_5-D21_000EW_001BX_M03_S_1	180910	4. 12.5% Ovary / 50% Prostate / 37.5% Yeast	M03	1	21	396	264	191	160	132
180910_5-D21_000EW_001C4_M03_S_2	180910	4. 12.5% Ovary / 50% Prostate / 37.5% Yeast	M03	2	21	392	262	190	158	131
180910_5-D21_000EW_001CA_M03_S_3	180910	4. 12.5% Ovary / 50% Prostate / 37.5% Yeast	M03	3	21	341	227	170	138	114
180910_6-D14_000EX_001RN_M01_S_1	180910	5. 25% Ovary / 50% Prostate / 25% Yeast	M01	1	14	500	333	254	201	167
180910_6-D14_000EX_001RU_M01_S_2	180910	5. 25% Ovary / 50% Prostate / 25% Yeast	M01	2	14	512	341	259	206	171
180910_6-D14_000EX_001S0_M01_S_3	180910	5. 25% Ovary / 50% Prostate / 25% Yeast	M01	3	14	471	314	238	189	157
180910_6-D21_000EX_001BY_M03_S_1	180910	5. 25% Ovary / 50% Prostate / 25% Yeast	M03	1	21	433	289	219	175	145
180910_6-D21_000EX_001C5_M03_S_2	180910	5. 25% Ovary / 50% Prostate / 25% Yeast	M03	2	21	453	302	229	182	151
180910_6-D21_000EX_001CB_M03_S_3	180910	5. 25% Ovary / 50% Prostate / 25% Yeast	M03	3	21	520	347	262	210	174
180910_7-D14_000EY_001RO_M01_S_1	180910	6. 50% Ovary / 50% Prostate / 0% Yeast	M01	1	14	621	414	313	250	207
180910_7-D14_000EY_001RV_M01_S_2	180910	6. 50% Ovary / 50% Prostate / 0% Yeast	M01	2	14	559	373	284	225	187
180910_7-D21_000EY_001BZ_M03_S_1	180910	6. 50% Ovary / 50% Prostate / 0% Yeast	M03	1	21	575	383	290	232	192
180910_7-D21_000EY_001C6_M03_S_2	180910	6. 50% Ovary / 50% Prostate / 0% Yeast	M03	2	21	596	398	303	241	199
180910_8-D14_000EZ_001RP_M01_S_1	180910	7. 50% Ovary / 0% Prostate / 50% Yeast	M01	1	14	658	439	331	266	220
180910_8-D14_000EZ_001RW_M01_S_2	180910	7. 50% Ovary / 0% Prostate / 50% Yeast	M01	2	14	684	456	346	276	228
180910_8-D21_000EZ_001C0_M03_S_1	180910	7. 50% Ovary / 0% Prostate / 50% Yeast	M03	1	21	679	453	341	275	227
180910_8-D21_000EZ_001C7_M03_S_2	180910	7. 50% Ovary / 0% Prostate / 50% Yeast	M03	2	21	672	448	338	272	224
180910_HEK-QCS_000F2_001BT_M03_S_1	180910	8. HEK control cells	M03	1	21	758	505	383	307	253
180910_HEK-QCS_000F2_001CC_M03_S_2	180910	8. HEK control cells	M03	2	21	772	515	390	313	258
180910_HEK-QCS_000F2_001RI_M01_S_1	180910	8. HEK control cells	M01	1	14	740	493	375	300	247
180910_HEK-QCS_000F2_001S1_M01_S_2	180910	8. HEK control cells	M01	2	14	724	483	367	293	242
180912_2-D14_000ET_000UR_M05_S_1	180912	1. 0% Ovary / 50% Prostate / 50% Yeast	M05	1	14	10	7	6	5	4
180912_2-D14_000ET_000UY_M05_S_2	180912	1. 0% Ovary / 50% Prostate / 50% Yeast	M05	2	14	28	19	18	13	10
180912_2-D21_000ET_001K1_M02_S_1	180912	1. 0% Ovary / 50% Prostate / 50% Yeast	M02	1	21	9	6	6	3	3
180912_2-D21_000ET_001K8_M02_S_2	180912	1. 0% Ovary / 50% Prostate / 50% Yeast	M02	2	21	32	21	19	13	11
180912_2-D37_000ET_0014C_M04_S_1	180912	1. 0% Ovary / 50% Prostate / 50% Yeast	M04	1	28	59	39	27	25	20
180912_2-D37_000ET_0014J_M04_S_2	180912	1. 0% Ovary / 50% Prostate / 50% Yeast	M04	2	28	43	29	17	18	15
180912_3-D14_000EU_000US_M05_S_1	180912	2. 3.125% Ovary / 50% Prostate / 46.875% Yeast	M05	1	14	191	127	97	78	64
180912_3-D14_000EU_000UZ_M05_S_2	180912	2. 3.125% Ovary / 50% Prostate / 46.875% Yeast	M05	2	14	85	57	44	36	29
180912_3-D14_000EU_000V5_M05_S_3	180912	2. 3.125% Ovary / 50% Prostate / 46.875% Yeast	M05	3	14	138	92	69	56	46
180912_3-D21_000EU_001K2_M02_S_1	180912	2. 3.125% Ovary / 50% Prostate / 46.875% Yeast	M02	1	21	176	117	91	71	59
180912_3-D21_000EU_001K9_M02_S_2	180912	2. 3.125% Ovary / 50% Prostate / 46.875% Yeast	M02	2	21	151	101	80	62	51
180912_3-D21_000EU_001KF_M02_S_3	180912	2. 3.125% Ovary / 50% Prostate / 46.875% Yeast	M02	3	21	108	72	55	44	36
180912_3-D37_000EU_0014D_M04_S_1	180912	2. 3.125% Ovary / 50% Prostate / 46.875% Yeast	M04	1	28	139	93	69	57	47
180912_3-D37_000EU_0014K_M04_S_2	180912	2. 3.125% Ovary / 50% Prostate / 46.875% Yeast	M04	2	28	96	64	50	39	32
180912_3-D37_000EU_0014Q_M04_S_3	180912	2. 3.125% Ovary / 50% Prostate / 46.875% Yeast	M04	3	28	172	115	88	71	58
180912_4-D14_000EV_000UT_M05_S_1	180912	3. 6.25% Ovary / 50% Prostate / 43.75% Yeast	M05	1	14	214	143	112	88	72
180912_4-D14_000EV_000V0_M05_S_2	180912	3. 6.25% Ovary / 50% Prostate / 43.75% Yeast	M05	2	14	282	188	144	114	94
180912_4-D14_000EV_000V6_M05_S_3	180912	3. 6.25% Ovary / 50% Prostate / 43.75% Yeast	M05	3	14	264	176	135	107	88
180912_4-D21_000EV_001K3_M02_S_1	180912	3. 6.25% Ovary / 50% Prostate / 43.75% Yeast	M02	1	21	269	180	133	109	90
180912_4-D21_000EV_001KA_M02_S_2	180912	3. 6.25% Ovary / 50% Prostate / 43.75% Yeast	M02	2	21	299	200	148	121	100
180912_4-D21_000EV_001KG_M02_S_3	180912	3. 6.25% Ovary / 50% Prostate / 43.75% Yeast	M02	3	21	280	187	140	114	94
180912_4-D37_000EV_0014E_M04_S_1	180912	3. 6.25% Ovary / 50% Prostate / 43.75% Yeast	M04	1	28	217	145	108	89	73
180912_4-D37_000EV_0014L_M04_S_2	180912	3. 6.25% Ovary / 50% Prostate / 43.75% Yeast	M04	2	28	239	159	119	97	80
180912_4-D37_000EV_0014R_M04_S_3	180912	3. 6.25% Ovary / 50% Prostate / 43.75% Yeast	M04	3	28	262	175	136	107	88
180912_5-D14_000EW_000UU_M05_S_1	180912	4. 12.5% Ovary / 50% Prostate / 37.5% Yeast	M05	1	14	364	243	189	148	122
180912_5-D14_000EW_000V1_M05_S_2	180912	4. 12.5% Ovary / 50% Prostate / 37.5% Yeast	M05	2	14	363	242	187	147	121
180912_5-D14_000EW_000V7_M05_S_3	180912	4. 12.5% Ovary / 50% Prostate / 37.5% Yeast	M05	3	14	407	272	207	165	136
180912_5-D21_000EW_001K4_M02_S_1	180912	4. 12.5% Ovary / 50% Prostate / 37.5% Yeast	M02	1	21	315	210	158	127	105
180912_5-D21_000EW_001KB_M02_S_2	180912	4. 12.5% Ovary / 50% Prostate / 37.5% Yeast	M02	2	21	343	229	172	139	115
180912_5-D21_000EW_001KH_M02_S_3	180912	4. 12.5% Ovary / 50% Prostate / 37.5% Yeast	M02	3	21	366	244	181	147	122
180912_5-D37_000EW_0014F_M04_S_1	180912	4. 12.5% Ovary / 50% Prostate / 37.5% Yeast	M04	1	28	401	268	204	162	134
180912_5-D37_000EW_0014M_M04_S_2	180912	4. 12.5% Ovary / 50% Prostate / 37.5% Yeast	M04	2	28	393	262	200	159	131
180912_5-D37_000EW_0014S_M04_S_3	180912	4. 12.5% Ovary / 50% Prostate / 37.5% Yeast	M04	3	28	426	284	214	172	142
180912_6-D14_000EX_000UV_M05_S_1	180912	5. 25% Ovary / 50% Prostate / 25% Yeast	M05	1	14	508	339	258	206	170
180912_6-D14_000EX_000V2_M05_S_2	180912	5. 25% Ovary / 50% Prostate / 25% Yeast	M05	2	14	544	363	275	220	182
180912_6-D14_000EX_000V8_M05_S_3	180912	5. 25% Ovary / 50% Prostate / 25% Yeast	M05	3	14	531	354	269	214	177
180912_6-D21_000EX_001K5_M02_S_1	180912	5. 25% Ovary / 50% Prostate / 25% Yeast	M02	1	21	465	310	235	187	155
180912_6-D21_000EX_001KC_M02_S_2	180912	5. 25% Ovary / 50% Prostate / 25% Yeast	M02	2	21	466	311	236	188	156
180912_6-D21_000EX_001KI_M02_S_3	180912	5. 25% Ovary / 50% Prostate / 25% Yeast	M02	3	21	488	325	246	197	163
180912_6-D37_000EX_0014G_M04_S_1	180912	5. 25% Ovary / 50% Prostate / 25% Yeast	M04	1	28	542	361	267	219	181
180912_6-D37_000EX_0014N_M04_S_2	180912	5. 25% Ovary / 50% Prostate / 25% Yeast	M04	2	28	467	312	237	189	156
180912_6-D37_000EX_0014T_M04_S_3	180912	5. 25% Ovary / 50% Prostate / 25% Yeast	M04	3	28	480	320	241	193	160
180912_7-D14_000EY_000UW_M05_S_1	180912	6. 50% Ovary / 50% Prostate / 0% Yeast	M05	1	14	581	387	292	235	194
180912_7-D14_000EY_000V3_M05_S_2	180912	6. 50% Ovary / 50% Prostate / 0% Yeast	M05	2	14	601	401	303	244	201
180912_7-D21_000EY_001K6_M02_S_1	180912	6. 50% Ovary / 50% Prostate / 0% Yeast	M02	1	21	547	365	278	221	183
180912_7-D21_000EY_001KD_M02_S_2	180912	6. 50% Ovary / 50% Prostate / 0% Yeast	M02	2	21	554	369	281	223	185
180912_7-D37_000EY_0014H_M04_S_1	180912	6. 50% Ovary / 50% Prostate / 0% Yeast	M04	1	28	560	373	280	226	187
180912_7-D37_000EY_0014O_M04_S_2	180912	6. 50% Ovary / 50% Prostate / 0% Yeast	M04	2	28	623	416	309	252	208
180912_8-D14_000EZ_000UX_M05_S_1	180912	7. 50% Ovary / 0% Prostate / 50% Yeast	M05	1	14	658	439	330	267	220
180912_8-D14_000EZ_000V4_M05_S_2	180912	7. 50% Ovary / 0% Prostate / 50% Yeast	M05	2	14	669	446	333	271	223
180912_8-D21_000EZ_001K7_M02_S_1	180912	7. 50% Ovary / 0% Prostate / 50% Yeast	M02	1	21	645	430	324	260	215
180912_8-D21_000EZ_001KE_M02_S_2	180912	7. 50% Ovary / 0% Prostate / 50% Yeast	M02	2	21	670	447	339	271	224
180912_8-D37_000EZ_0014I_M04_S_1	180912	7. 50% Ovary / 0% Prostate / 50% Yeast	M04	1	28	656	438	329	266	219
180912_8-D37_000EZ_0014P_M04_S_2	180912	7. 50% Ovary / 0% Prostate / 50% Yeast	M04	2	28	642	428	324	260	214
180912_HEK-QCS_000F2_000UQ_M05_S_1	180912	8. HEK control cells	M05	1	14	755	503	382	307	252
180912_HEK-QCS_000F2_000V9_M05_S_2	180912	8. HEK control cells	M05	2	14	711	474	357	288	237
180912_HEK-QCS_000F2_001K0_M02_S_1	180912	8. HEK control cells	M02	1	21	768	512	387	311	256
180912_HEK-QCS_000F2_001KJ_M02_S_2	180912	8. HEK control cells	M02	2	21	716	478	361	290	239
180917_2-D21_000ET_001SF_M01_S_2	180917	1. 0% Ovary / 50% Prostate / 50% Yeast	M01	2	21	63	42	33	25	21
180917_2-D28_000ET_001CJ_M03_S_1	180917	1. 0% Ovary / 50% Prostate / 50% Yeast	M03	1	28	30	20	13	12	10
180917_2-D28_000ET_001CQ_M03_S_2	180917	1. 0% Ovary / 50% Prostate / 50% Yeast	M03	2	28	1	1	2	1	1
180917_3-D21_000EU_001S9_M01_S_1	180917	2. 3.125% Ovary / 50% Prostate / 46.875% Yeast	M01	1	21	190	127	97	77	64
180917_3-D21_000EU_001SG_M01_S_2	180917	2. 3.125% Ovary / 50% Prostate / 46.875% Yeast	M01	2	21	160	107	82	65	54
180917_3-D21_000EU_001SM_M01_S_3	180917	2. 3.125% Ovary / 50% Prostate / 46.875% Yeast	M01	3	21	98	66	51	40	33
180917_3-D28_000EU_001CK_M03_S_1	180917	2. 3.125% Ovary / 50% Prostate / 46.875% Yeast	M03	1	28	145	97	68	60	49
180917_3-D28_000EU_001CR_M03_S_2	180917	2. 3.125% Ovary / 50% Prostate / 46.875% Yeast	M03	2	28	164	110	80	67	55
180917_3-D28_000EU_001CX_M03_S_3	180917	2. 3.125% Ovary / 50% Prostate / 46.875% Yeast	M03	3	28	192	128	90	78	64
180917_4-D21_000EV_001SA_M01_S_1	180917	3. 6.25% Ovary / 50% Prostate / 43.75% Yeast	M01	1	21	306	204	148	123	102
180917_4-D21_000EV_001SH_M01_S_2	180917	3. 6.25% Ovary / 50% Prostate / 43.75% Yeast	M01	2	21	206	137	103	83	69
180917_4-D21_000EV_001SN_M01_S_3	180917	3. 6.25% Ovary / 50% Prostate / 43.75% Yeast	M01	3	21	224	149	112	90	75
180917_4-D28_000EV_001CL_M03_S_1	180917	3. 6.25% Ovary / 50% Prostate / 43.75% Yeast	M03	1	28	213	142	104	86	71
180917_4-D28_000EV_001CS_M03_S_2	180917	3. 6.25% Ovary / 50% Prostate / 43.75% Yeast	M03	2	28	312	208	157	126	104
180917_4-D28_000EV_001CY_M03_S_3	180917	3. 6.25% Ovary / 50% Prostate / 43.75% Yeast	M03	3	28	207	138	102	84	69
180917_5-D21_000EW_001SB_M01_S_1	180917	4. 12.5% Ovary / 50% Prostate / 37.5% Yeast	M01	1	21	411	274	209	165	137
180917_5-D21_000EW_001SI_M01_S_2	180917	4. 12.5% Ovary / 50% Prostate / 37.5% Yeast	M01	2	21	379	253	194	153	127
180917_5-D21_000EW_001SO_M01_S_3	180917	4. 12.5% Ovary / 50% Prostate / 37.5% Yeast	M01	3	21	340	227	175	138	114
180917_5-D28_000EW_001CM_M03_S_1	180917	4. 12.5% Ovary / 50% Prostate / 37.5% Yeast	M03	1	28	316	211	159	128	106
180917_5-D28_000EW_001CT_M03_S_2	180917	4. 12.5% Ovary / 50% Prostate / 37.5% Yeast	M03	2	28	333	222	166	134	111
180917_5-D28_000EW_001CZ_M03_S_3	180917	4. 12.5% Ovary / 50% Prostate / 37.5% Yeast	M03	3	28	372	248	182	150	124
180917_6-D21_000EX_001SC_M01_S_1	180917	5. 25% Ovary / 50% Prostate / 25% Yeast	M01	1	21	438	292	220	176	146
180917_6-D21_000EX_001SJ_M01_S_2	180917	5. 25% Ovary / 50% Prostate / 25% Yeast	M01	2	21	443	295	222	178	148
180917_6-D21_000EX_001SP_M01_S_3	180917	5. 25% Ovary / 50% Prostate / 25% Yeast	M01	3	21	530	354	268	213	177
180917_6-D28_000EX_001CN_M03_S_1	180917	5. 25% Ovary / 50% Prostate / 25% Yeast	M03	1	28	530	353	265	214	177
180917_6-D28_000EX_001CU_M03_S_2	180917	5. 25% Ovary / 50% Prostate / 25% Yeast	M03	2	28	501	334	253	202	167
180917_6-D28_000EX_001D0_M03_S_3	180917	5. 25% Ovary / 50% Prostate / 25% Yeast	M03	3	28	497	332	252	200	166
180917_7-D21_000EY_001SD_M01_S_1	180917	6. 50% Ovary / 50% Prostate / 0% Yeast	M01	1	21	551	367	278	222	184
180917_7-D21_000EY_001SK_M01_S_2	180917	6. 50% Ovary / 50% Prostate / 0% Yeast	M01	2	21	575	384	293	232	192
180917_7-D28_000EY_001CO_M03_S_1	180917	6. 50% Ovary / 50% Prostate / 0% Yeast	M03	1	28	617	411	312	249	206
180917_7-D28_000EY_001CV_M03_S_2	180917	6. 50% Ovary / 50% Prostate / 0% Yeast	M03	2	28	563	376	284	227	188
180917_8-D21_000EZ_001SE_M01_S_1	180917	7. 50% Ovary / 0% Prostate / 50% Yeast	M01	1	21	680	453	345	275	227
180917_8-D21_000EZ_001SL_M01_S_2	180917	7. 50% Ovary / 0% Prostate / 50% Yeast	M01	2	21	639	426	319	257	213
180917_8-D28_000EZ_001CP_M03_S_1	180917	7. 50% Ovary / 0% Prostate / 50% Yeast	M03	1	28	647	431	325	262	216
180917_8-D28_000EZ_001CW_M03_S_2	180917	7. 50% Ovary / 0% Prostate / 50% Yeast	M03	2	28	683	455	342	277	228
180917_HEK-QCS_000F2_001CI_M03_S_1	180917	8. HEK control cells	M03	1	28	747	498	378	303	249
180917_HEK-QCS_000F2_001D1_M03_S_2	180917	8. HEK control cells	M03	2	28	754	503	381	306	252
180917_HEK-QCS_000F2_001S7_M01_S_1	180917	8. HEK control cells	M01	1	21	706	471	357	286	236
180917_HEK-QCS_000F2_001SQ_M01_S_2	180917	8. HEK control cells	M01	2	21	720	480	364	291	240
180919_2-D21_000ET_000VG_M05_S_1	180919	1. 0% Ovary / 50% Prostate / 50% Yeast	M05	1	21	61	41	34	26	21
180919_2-D21_000ET_000VN_M05_S_2	180919	1. 0% Ovary / 50% Prostate / 50% Yeast	M05	2	21	56	38	32	24	19
180919_2-D28_000ET_001KQ_M02_S_1	180919	1. 0% Ovary / 50% Prostate / 50% Yeast	M02	1	28	15	10	10	6	5
180919_2-D28_000ET_001KX_M02_S_2	180919	1. 0% Ovary / 50% Prostate / 50% Yeast	M02	2	28	76	51	39	32	26
180919_3-D21_000EU_000VH_M05_S_1	180919	2. 3.125% Ovary / 50% Prostate / 46.875% Yeast	M05	1	21	175	117	90	72	59
180919_3-D21_000EU_000VO_M05_S_2	180919	2. 3.125% Ovary / 50% Prostate / 46.875% Yeast	M05	2	21	108	72	56	44	36
180919_3-D21_000EU_000VU_M05_S_3	180919	2. 3.125% Ovary / 50% Prostate / 46.875% Yeast	M05	3	21	123	82	62	50	41
180919_3-D28_000EU_001KR_M02_S_1	180919	2. 3.125% Ovary / 50% Prostate / 46.875% Yeast	M02	1	28	104	69	52	43	35
180919_3-D28_000EU_001KY_M02_S_2	180919	2. 3.125% Ovary / 50% Prostate / 46.875% Yeast	M02	2	28	125	83	65	51	42
180919_3-D28_000EU_001L4_M02_S_3	180919	2. 3.125% Ovary / 50% Prostate / 46.875% Yeast	M02	3	28	116	78	58	47	39
180919_4-D21_000EV_000VI_M05_S_1	180919	3. 6.25% Ovary / 50% Prostate / 43.75% Yeast	M05	1	21	200	133	102	82	67
180919_4-D21_000EV_000VP_M05_S_2	180919	3. 6.25% Ovary / 50% Prostate / 43.75% Yeast	M05	2	21	221	147	115	90	74
180919_4-D21_000EV_000VV_M05_S_3	180919	3. 6.25% Ovary / 50% Prostate / 43.75% Yeast	M05	3	21	233	156	122	95	78
180919_4-D28_000EV_001KS_M02_S_1	180919	3. 6.25% Ovary / 50% Prostate / 43.75% Yeast	M02	1	28	242	162	119	98	81
180919_4-D28_000EV_001KZ_M02_S_2	180919	3. 6.25% Ovary / 50% Prostate / 43.75% Yeast	M02	2	28	261	174	128	105	87
180919_4-D28_000EV_001L5_M02_S_3	180919	3. 6.25% Ovary / 50% Prostate / 43.75% Yeast	M02	3	28	287	191	142	116	96
180919_5-D21_000EW_000VJ_M05_S_1	180919	4. 12.5% Ovary / 50% Prostate / 37.5% Yeast	M05	1	21	335	223	172	136	112
180919_5-D21_000EW_000VQ_M05_S_2	180919	4. 12.5% Ovary / 50% Prostate / 37.5% Yeast	M05	2	21	332	221	170	135	111
180919_5-D21_000EW_000VW_M05_S_3	180919	4. 12.5% Ovary / 50% Prostate / 37.5% Yeast	M05	3	21	348	232	181	141	116
180919_5-D28_000EW_001KT_M02_S_1	180919	4. 12.5% Ovary / 50% Prostate / 37.5% Yeast	M02	1	28	320	214	161	129	107
180919_5-D28_000EW_001L0_M02_S_2	180919	4. 12.5% Ovary / 50% Prostate / 37.5% Yeast	M02	2	28	350	234	174	141	117
180919_5-D28_000EW_001L6_M02_S_3	180919	4. 12.5% Ovary / 50% Prostate / 37.5% Yeast	M02	3	28	404	270	208	163	135
180919_6-D21_000EX_000VK_M05_S_1	180919	5. 25% Ovary / 50% Prostate / 25% Yeast	M05	1	21	449	300	226	182	150
180919_6-D21_000EX_000VR_M05_S_2	180919	5. 25% Ovary / 50% Prostate / 25% Yeast	M05	2	21	454	303	229	184	152
180919_6-D21_000EX_000VX_M05_S_3	180919	5. 25% Ovary / 50% Prostate / 25% Yeast	M05	3	21	474	316	237	191	158
180919_6-D28_000EX_001KU_M02_S_1	180919	5. 25% Ovary / 50% Prostate / 25% Yeast	M02	1	28	541	361	273	218	181
180919_6-D28_000EX_001L1_M02_S_2	180919	5. 25% Ovary / 50% Prostate / 25% Yeast	M02	2	28	455	303	230	183	152
180919_6-D28_000EX_001L7_M02_S_3	180919	5. 25% Ovary / 50% Prostate / 25% Yeast	M02	3	28	430	287	217	174	144
180919_7-D21_000EY_000VL_M05_S_1	180919	6. 50% Ovary / 50% Prostate / 0% Yeast	M05	1	21	571	381	289	231	191
180919_7-D21_000EY_000VS_M05_S_2	180919	6. 50% Ovary / 50% Prostate / 0% Yeast	M05	2	21	620	413	312	251	207
180919_7-D28_000EY_001KV_M02_S_1	180919	6. 50% Ovary / 50% Prostate / 0% Yeast	M02	1	28	612	408	310	247	204
180919_7-D28_000EY_001L2_M02_S_2	180919	6. 50% Ovary / 50% Prostate / 0% Yeast	M02	2	28	569	379	288	229	190
180919_8-D21_000EZ_000VM_M05_S_1	180919	7. 50% Ovary / 0% Prostate / 50% Yeast	M05	1	21	625	417	315	253	209
180919_8-D21_000EZ_000VT_M05_S_2	180919	7. 50% Ovary / 0% Prostate / 50% Yeast	M05	2	21	689	460	343	279	230
180919_8-D28_000EZ_001KW_M02_S_1	180919	7. 50% Ovary / 0% Prostate / 50% Yeast	M02	1	28	652	435	328	264	218
180919_8-D28_000EZ_001L3_M02_S_2	180919	7. 50% Ovary / 0% Prostate / 50% Yeast	M02	2	28	655	437	329	265	219
180919_HEK-QCS_000F2_000VF_M05_S_1	180919	8. HEK control cells	M05	1	21	772	515	390	314	258
180919_HEK-QCS_000F2_000VY_M05_S_2	180919	8. HEK control cells	M05	2	21	703	469	354	285	235
180919_HEK-QCS_000F2_001KP_M02_S_1	180919	8. HEK control cells	M02	1	28	761	508	385	308	254
180919_HEK-QCS_000F2_001L8_M02_S_2	180919	8. HEK control cells	M02	2	28	727	485	370	295	243
180924_2-D28_000ET_001SX_M01_S_1	180924	1. 0% Ovary / 50% Prostate / 50% Yeast	M01	1	28	19	13	15	8	7
180924_2-D28_000ET_001T4_M01_S_2	180924	1. 0% Ovary / 50% Prostate / 50% Yeast	M01	2	28	13	9	8	5	5
180924_3-D28_000EU_001SY_M01_S_1	180924	2. 3.125% Ovary / 50% Prostate / 46.875% Yeast	M01	1	28	141	94	72	57	47
180924_3-D28_000EU_001T5_M01_S_2	180924	2. 3.125% Ovary / 50% Prostate / 46.875% Yeast	M01	2	28	132	88	68	53	44
180924_3-D28_000EU_001TB_M01_S_3	180924	2. 3.125% Ovary / 50% Prostate / 46.875% Yeast	M01	3	28	93	62	46	37	31
180924_4-D28_000EV_001SZ_M01_S_1	180924	3. 6.25% Ovary / 50% Prostate / 43.75% Yeast	M01	1	28	294	196	142	118	98
180924_4-D28_000EV_001T6_M01_S_2	180924	3. 6.25% Ovary / 50% Prostate / 43.75% Yeast	M01	2	28	281	188	137	113	94
180924_4-D28_000EV_001TC_M01_S_3	180924	3. 6.25% Ovary / 50% Prostate / 43.75% Yeast	M01	3	28	273	182	134	110	91
180924_5-D28_000EW_001T0_M01_S_1	180924	4. 12.5% Ovary / 50% Prostate / 37.5% Yeast	M01	1	28	403	269	204	163	135
180924_5-D28_000EW_001T7_M01_S_2	180924	4. 12.5% Ovary / 50% Prostate / 37.5% Yeast	M01	2	28	406	271	207	164	136
180924_5-D28_000EW_001TD_M01_S_3	180924	4. 12.5% Ovary / 50% Prostate / 37.5% Yeast	M01	3	28	383	255	195	154	128
180924_6-D28_000EX_001T8_M01_S_2	180924	5. 25% Ovary / 50% Prostate / 25% Yeast	M01	2	28	505	337	256	204	169
180924_6-D28_000EX_001TE_M01_S_3	180924	5. 25% Ovary / 50% Prostate / 25% Yeast	M01	3	28	458	305	231	184	153
180924_7-D28_000EY_001T2_M01_S_1	180924	6. 50% Ovary / 50% Prostate / 0% Yeast	M01	1	28	592	395	299	239	198
180924_7-D28_000EY_001T9_M01_S_2	180924	6. 50% Ovary / 50% Prostate / 0% Yeast	M01	2	28	578	385	294	233	193
180924_8-D28_000EZ_001T3_M01_S_1	180924	7. 50% Ovary / 0% Prostate / 50% Yeast	M01	1	28	672	448	339	271	224
180924_8-D28_000EZ_001TA_M01_S_2	180924	7. 50% Ovary / 0% Prostate / 50% Yeast	M01	2	28	640	427	320	259	214
180924_HEK-QCS_000F2_001SW_M01_S_1	180924	8. HEK control cells	M01	1	28	714	476	362	288	238
180924_HEK-QCS_000F2_001TF_M01_S_2	180924	8. HEK control cells	M01	2	28	764	509	384	309	255
180926_2-D28_000ET_000W5_M05_S_1	180926	1. 0% Ovary / 50% Prostate / 50% Yeast	M05	1	28	44	30	24	19	15
180926_2-D28_000ET_000WC_M05_S_2	180926	1. 0% Ovary / 50% Prostate / 50% Yeast	M05	2	28	31	21	20	14	11
180926_3-D28_000EU_000W6_M05_S_1	180926	2. 3.125% Ovary / 50% Prostate / 46.875% Yeast	M05	1	28	188	126	96	77	63
180926_3-D28_000EU_000WD_M05_S_2	180926	2. 3.125% Ovary / 50% Prostate / 46.875% Yeast	M05	2	28	182	122	93	74	61
180926_3-D28_000EU_000WJ_M05_S_3	180926	2. 3.125% Ovary / 50% Prostate / 46.875% Yeast	M05	3	28	174	116	89	71	58
180926_4-D28_000EV_000W7_M05_S_1	180926	3. 6.25% Ovary / 50% Prostate / 43.75% Yeast	M05	1	28	310	207	156	126	104
180926_4-D28_000EV_000WE_M05_S_2	180926	3. 6.25% Ovary / 50% Prostate / 43.75% Yeast	M05	2	28	246	164	127	100	82
180926_4-D28_000EV_000WK_M05_S_3	180926	3. 6.25% Ovary / 50% Prostate / 43.75% Yeast	M05	3	28	236	157	123	96	79
180926_5-D28_000EW_000W8_M05_S_1	180926	4. 12.5% Ovary / 50% Prostate / 37.5% Yeast	M05	1	28	393	262	201	159	131
180926_5-D28_000EW_000WF_M05_S_2	180926	4. 12.5% Ovary / 50% Prostate / 37.5% Yeast	M05	2	28	388	259	200	158	130
180926_5-D28_000EW_000WL_M05_S_3	180926	4. 12.5% Ovary / 50% Prostate / 37.5% Yeast	M05	3	28	424	283	215	172	142
180926_6-D28_000EX_000W9_M05_S_1	180926	5. 25% Ovary / 50% Prostate / 25% Yeast	M05	1	28	436	291	219	177	146
180926_6-D28_000EX_000WG_M05_S_2	180926	5. 25% Ovary / 50% Prostate / 25% Yeast	M05	2	28	526	351	267	213	176
180926_6-D28_000EX_000WM_M05_S_3	180926	5. 25% Ovary / 50% Prostate / 25% Yeast	M05	3	28	479	320	241	194	160
180926_7-D28_000EY_000WA_M05_S_1	180926	6. 50% Ovary / 50% Prostate / 0% Yeast	M05	1	28	615	410	310	249	205
180926_7-D28_000EY_000WH_M05_S_2	180926	6. 50% Ovary / 50% Prostate / 0% Yeast	M05	2	28	622	415	313	252	208
180926_8-D28_000EZ_000WB_M05_S_1	180926	7. 50% Ovary / 0% Prostate / 50% Yeast	M05	1	28	682	455	341	277	228
180926_8-D28_000EZ_000WI_M05_S_2	180926	7. 50% Ovary / 0% Prostate / 50% Yeast	M05	2	28	640	427	321	260	214
180926_HEK-QCS_000F2_000W4_M05_S_1	180926	8. HEK control cells	M05	1	28	759	506	384	308	253
180926_HEK-QCS_000F2_000WN_M05_S_2	180926	8. HEK control cells	M05	2	28	753	502	381	305	251
181001_2-D56_000ET_00151_M04_S_1	181001	1. 0% Ovary / 50% Prostate / 50% Yeast	M04	1	56	10	7	4	5	4
181001_2-D56_000ET_00158_M04_S_2	181001	1. 0% Ovary / 50% Prostate / 50% Yeast	M04	2	56	16	11	8	7	6
181001_3-D56_000EU_00152_M04_S_1	181001	2. 3.125% Ovary / 50% Prostate / 46.875% Yeast	M04	1	56	170	114	86	69	57
181001_3-D56_000EU_00159_M04_S_2	181001	2. 3.125% Ovary / 50% Prostate / 46.875% Yeast	M04	2	56	110	74	57	45	37
181001_3-D56_000EU_0015F_M04_S_3	181001	2. 3.125% Ovary / 50% Prostate / 46.875% Yeast	M04	3	56	155	104	75	63	52
181001_4-D56_000EV_00153_M04_S_1	181001	3. 6.25% Ovary / 50% Prostate / 43.75% Yeast	M04	1	56	276	184	141	112	92
181001_4-D56_000EV_0015A_M04_S_2	181001	3. 6.25% Ovary / 50% Prostate / 43.75% Yeast	M04	2	56	216	144	107	87	72
181001_4-D56_000EV_0015G_M04_S_3	181001	3. 6.25% Ovary / 50% Prostate / 43.75% Yeast	M04	3	56	202	135	101	83	68
181001_5-D56_000EW_00154_M04_S_1	181001	4. 12.5% Ovary / 50% Prostate / 37.5% Yeast	M04	1	56	418	279	212	169	140
181001_5-D56_000EW_0015B_M04_S_2	181001	4. 12.5% Ovary / 50% Prostate / 37.5% Yeast	M04	2	56	412	275	209	167	138
181001_5-D56_000EW_0015H_M04_S_3	181001	4. 12.5% Ovary / 50% Prostate / 37.5% Yeast	M04	3	56	422	281	213	171	141
181001_6-D56_000EX_00155_M04_S_1	181001	5. 25% Ovary / 50% Prostate / 25% Yeast	M04	1	56	526	351	262	213	176
181001_6-D56_000EX_0015C_M04_S_2	181001	5. 25% Ovary / 50% Prostate / 25% Yeast	M04	2	56	545	364	268	220	182
181001_6-D56_000EX_0015I_M04_S_3	181001	5. 25% Ovary / 50% Prostate / 25% Yeast	M04	3	56	515	343	254	208	172
181001_7-D56_000EY_00156_M04_S_1	181001	6. 50% Ovary / 50% Prostate / 0% Yeast	M04	1	56	580	387	289	235	194
181001_7-D56_000EY_0015D_M04_S_2	181001	6. 50% Ovary / 50% Prostate / 0% Yeast	M04	2	56	554	370	278	224	185
181001_8-D56_000EZ_00157_M04_S_1	181001	7. 50% Ovary / 0% Prostate / 50% Yeast	M04	1	56	695	464	351	282	232
181001_8-D56_000EZ_0015E_M04_S_2	181001	7. 50% Ovary / 0% Prostate / 50% Yeast	M04	2	56	674	449	338	273	225
181001_HEK-QCS_000F2_00150_M04_S_1	181001	8. HEK control cells	M04	1	56	719	480	362	291	240
181001_HEK-QCS_000F2_0015J_M04_S_2	181001	8. HEK control cells	M04	2	56	746	498	376	303	249
181003_2-D56_000ET_000JZ_M06_S_2	181003	1. 0% Ovary / 50% Prostate / 50% Yeast	M06	2	56	45	30	19	19	15
181003_3-D56_000EU_000K0_M06_S_2	181003	2. 3.125% Ovary / 50% Prostate / 46.875% Yeast	M06	2	56	165	110	79	67	55
181003_3-D56_000EU_000K6_M06_S_3	181003	2. 3.125% Ovary / 50% Prostate / 46.875% Yeast	M06	3	56	96	64	46	40	32
181003_4-D56_000EV_000K1_M06_S_2	181003	3. 6.25% Ovary / 50% Prostate / 43.75% Yeast	M06	2	56	212	142	109	87	71
181003_4-D56_000EV_000K7_M06_S_3	181003	3. 6.25% Ovary / 50% Prostate / 43.75% Yeast	M06	3	56	220	147	113	90	74
181003_5-D56_000EW_000JV_M06_S_1	181003	4. 12.5% Ovary / 50% Prostate / 37.5% Yeast	M06	1	56	345	230	171	140	115
181003_5-D56_000EW_000K2_M06_S_2	181003	4. 12.5% Ovary / 50% Prostate / 37.5% Yeast	M06	2	56	389	259	196	158	130
181003_5-D56_000EW_000K8_M06_S_3	181003	4. 12.5% Ovary / 50% Prostate / 37.5% Yeast	M06	3	56	417	278	207	169	139
181003_6-D56_000EX_000JW_M06_S_1	181003	5. 25% Ovary / 50% Prostate / 25% Yeast	M06	1	56	508	339	257	206	170
181003_6-D56_000EX_000K3_M06_S_2	181003	5. 25% Ovary / 50% Prostate / 25% Yeast	M06	2	56	456	304	227	184	152
181003_6-D56_000EX_000K9_M06_S_3	181003	5. 25% Ovary / 50% Prostate / 25% Yeast	M06	3	56	522	348	264	211	174
181003_7-D56_000EY_000JX_M06_S_1	181003	6. 50% Ovary / 50% Prostate / 0% Yeast	M06	1	56	579	386	290	234	193
181003_7-D56_000EY_000K4_M06_S_2	181003	6. 50% Ovary / 50% Prostate / 0% Yeast	M06	2	56	590	393	297	239	197
181003_8-D56_000EZ_000JY_M06_S_1	181003	7. 50% Ovary / 0% Prostate / 50% Yeast	M06	1	56	667	445	339	271	223
181003_8-D56_000EZ_000K5_M06_S_2	181003	7. 50% Ovary / 0% Prostate / 50% Yeast	M06	2	56	639	426	325	259	213
181003_HEK-QCS_000F2_000JR_M06_S_1	181003	8. HEK control cells	M06	1	56	763	509	375	310	255
181003_HEK-QCS_000F2_000KA_M06_S_2	181003	8. HEK control cells	M06	2	56	779	520	385	316	260
181015_2-D56_000ET_001D8_M03_S_1	181015	1. 0% Ovary / 50% Prostate / 50% Yeast	M03	1	56	19	13	9	8	7
181015_2-D56_000ET_001DF_M03_S_2	181015	1. 0% Ovary / 50% Prostate / 50% Yeast	M03	2	56	17	11	8	7	6
181015_3-D56_000EU_001D9_M03_S_1	181015	2. 3.125% Ovary / 50% Prostate / 46.875% Yeast	M03	1	56	114	76	53	46	38
181015_3-D56_000EU_001DG_M03_S_2	181015	2. 3.125% Ovary / 50% Prostate / 46.875% Yeast	M03	2	56	92	62	44	38	31
181015_3-D56_000EU_001DM_M03_S_3	181015	2. 3.125% Ovary / 50% Prostate / 46.875% Yeast	M03	3	56	118	79	55	49	40
181015_4-D56_000EV_001DA_M03_S_1	181015	3. 6.25% Ovary / 50% Prostate / 43.75% Yeast	M03	1	56	210	140	103	85	70
181015_4-D56_000EV_001DH_M03_S_2	181015	3. 6.25% Ovary / 50% Prostate / 43.75% Yeast	M03	2	56	200	134	100	81	67
181015_4-D56_000EV_001DN_M03_S_3	181015	3. 6.25% Ovary / 50% Prostate / 43.75% Yeast	M03	3	56	225	150	111	91	75
181015_5-D56_000EW_001DB_M03_S_1	181015	4. 12.5% Ovary / 50% Prostate / 37.5% Yeast	M03	1	56	315	210	158	127	105
181015_5-D56_000EW_001DI_M03_S_2	181015	4. 12.5% Ovary / 50% Prostate / 37.5% Yeast	M03	2	56	427	285	205	173	143
181015_5-D56_000EW_001DO_M03_S_3	181015	4. 12.5% Ovary / 50% Prostate / 37.5% Yeast	M03	3	56	387	258	187	156	129
181015_6-D56_000EX_001DC_M03_S_1	181015	5. 25% Ovary / 50% Prostate / 25% Yeast	M03	1	56	481	321	243	194	161
181015_6-D56_000EX_001DJ_M03_S_2	181015	5. 25% Ovary / 50% Prostate / 25% Yeast	M03	2	56	430	287	218	174	144
181015_6-D56_000EX_001DP_M03_S_3	181015	5. 25% Ovary / 50% Prostate / 25% Yeast	M03	3	56	493	329	251	199	165
181015_7-D56_000EY_001DD_M03_S_1	181015	6. 50% Ovary / 50% Prostate / 0% Yeast	M03	1	56	572	382	289	231	191
181015_7-D56_000EY_001DK_M03_S_2	181015	6. 50% Ovary / 50% Prostate / 0% Yeast	M03	2	56	547	365	276	221	183
181015_8-D56_000EZ_001DE_M03_S_1	181015	7. 50% Ovary / 0% Prostate / 50% Yeast	M03	1	56	700	467	352	284	234
181015_8-D56_000EZ_001DL_M03_S_2	181015	7. 50% Ovary / 0% Prostate / 50% Yeast	M03	2	56	693	462	347	280	231
181015_HEK-QCS_000F2_001D7_M03_S_1	181015	8. HEK control cells	M03	1	56	716	477	361	290	239
181015_HEK-QCS_000F2_001DQ_M03_S_2	181015	8. HEK control cells	M03	2	56	760	507	386	309	254
181017_2-D56_000ET_001LF_M02_S_1	181017	1. 0% Ovary / 50% Prostate / 50% Yeast	M02	1	56	73	49	38	30	25
181017_2-D56_000ET_001LM_M02_S_2	181017	1. 0% Ovary / 50% Prostate / 50% Yeast	M02	2	56	52	35	27	22	18
181017_3-D56_000EU_001LG_M02_S_1	181017	2. 3.125% Ovary / 50% Prostate / 46.875% Yeast	M02	1	56	162	108	84	65	54
181017_3-D56_000EU_001LN_M02_S_2	181017	2. 3.125% Ovary / 50% Prostate / 46.875% Yeast	M02	2	56	79	53	41	33	27
181017_3-D56_000EU_001LT_M02_S_3	181017	2. 3.125% Ovary / 50% Prostate / 46.875% Yeast	M02	3	56	90	60	47	36	30
181017_4-D56_000EV_001LH_M02_S_1	181017	3. 6.25% Ovary / 50% Prostate / 43.75% Yeast	M02	1	56	274	183	137	111	92
181017_4-D56_000EV_001LO_M02_S_2	181017	3. 6.25% Ovary / 50% Prostate / 43.75% Yeast	M02	2	56	263	175	131	106	88
181017_4-D56_000EV_001LU_M02_S_3	181017	3. 6.25% Ovary / 50% Prostate / 43.75% Yeast	M02	3	56	210	140	106	85	70
181017_5-D56_000EW_001LI_M02_S_1	181017	4. 12.5% Ovary / 50% Prostate / 37.5% Yeast	M02	1	56	327	218	163	132	109
181017_5-D56_000EW_001LP_M02_S_2	181017	4. 12.5% Ovary / 50% Prostate / 37.5% Yeast	M02	2	56	410	274	210	165	137
181017_5-D56_000EW_001LV_M02_S_3	181017	4. 12.5% Ovary / 50% Prostate / 37.5% Yeast	M02	3	56	398	265	206	161	133
181017_6-D56_000EX_001LJ_M02_S_1	181017	5. 25% Ovary / 50% Prostate / 25% Yeast	M02	1	56	451	301	229	182	151
181017_6-D56_000EX_001LQ_M02_S_2	181017	5. 25% Ovary / 50% Prostate / 25% Yeast	M02	2	56	509	340	258	205	170
181017_6-D56_000EX_001LW_M02_S_3	181017	5. 25% Ovary / 50% Prostate / 25% Yeast	M02	3	56	478	319	241	193	160
181017_7-D56_000EY_001LK_M02_S_1	181017	6. 50% Ovary / 50% Prostate / 0% Yeast	M02	1	56	591	394	301	238	197
181017_7-D56_000EY_001LR_M02_S_2	181017	6. 50% Ovary / 50% Prostate / 0% Yeast	M02	2	56	559	373	283	226	187
181017_8-D56_000EZ_001LL_M02_S_1	181017	7. 50% Ovary / 0% Prostate / 50% Yeast	M02	1	56	688	459	348	279	230
181017_8-D56_000EZ_001LS_M02_S_2	181017	7. 50% Ovary / 0% Prostate / 50% Yeast	M02	2	56	666	444	335	269	222
181017_HEK-QCS_000F2_001LE_M02_S_1	181017	8. HEK control cells	M02	1	56	718	479	362	291	240
181017_HEK-QCS_000F2_001LX_M02_S_2	181017	8. HEK control cells	M02	2	56	714	476	359	288	238
181022_2-D56_000ET_001TM_M01_S_1	181022	1. 0% Ovary / 50% Prostate / 50% Yeast	M01	1	56	34	23	22	14	12
181022_2-D56_000ET_001TT_M01_S_2	181022	1. 0% Ovary / 50% Prostate / 50% Yeast	M01	2	56	39	26	23	15	13
181022_3-D56_000EU_001TN_M01_S_1	181022	2. 3.125% Ovary / 50% Prostate / 46.875% Yeast	M01	1	56	159	106	80	64	53
181022_3-D56_000EU_001TU_M01_S_2	181022	2. 3.125% Ovary / 50% Prostate / 46.875% Yeast	M01	2	56	105	70	54	42	35
181022_3-D56_000EU_001U0_M01_S_3	181022	2. 3.125% Ovary / 50% Prostate / 46.875% Yeast	M01	3	56	89	60	45	36	30
181022_4-D56_000EV_001TO_M01_S_1	181022	3. 6.25% Ovary / 50% Prostate / 43.75% Yeast	M01	1	56	289	193	141	117	97
181022_4-D56_000EV_001TV_M01_S_2	181022	3. 6.25% Ovary / 50% Prostate / 43.75% Yeast	M01	2	56	215	143	106	87	72
181022_4-D56_000EV_001U1_M01_S_3	181022	3. 6.25% Ovary / 50% Prostate / 43.75% Yeast	M01	3	56	253	169	127	102	85
181022_5-D56_000EW_001TP_M01_S_1	181022	4. 12.5% Ovary / 50% Prostate / 37.5% Yeast	M01	1	56	402	268	203	162	134
181022_5-D56_000EW_001TW_M01_S_2	181022	4. 12.5% Ovary / 50% Prostate / 37.5% Yeast	M01	2	56	324	216	166	130	108
181022_5-D56_000EW_001U2_M01_S_3	181022	4. 12.5% Ovary / 50% Prostate / 37.5% Yeast	M01	3	56	361	241	183	146	121
181022_6-D56_000EX_001TQ_M01_S_1	181022	5. 25% Ovary / 50% Prostate / 25% Yeast	M01	1	56	477	318	240	192	159
181022_6-D56_000EX_001TX_M01_S_2	181022	5. 25% Ovary / 50% Prostate / 25% Yeast	M01	2	56	490	327	248	198	164
181022_6-D56_000EX_001U3_M01_S_3	181022	5. 25% Ovary / 50% Prostate / 25% Yeast	M01	3	56	448	299	227	181	150
181022_7-D56_000EY_001TR_M01_S_1	181022	6. 50% Ovary / 50% Prostate / 0% Yeast	M01	1	56	599	399	302	242	200
181022_7-D56_000EY_001TY_M01_S_2	181022	6. 50% Ovary / 50% Prostate / 0% Yeast	M01	2	56	590	394	298	238	197
181022_8-D56_000EZ_001TS_M01_S_1	181022	7. 50% Ovary / 0% Prostate / 50% Yeast	M01	1	56	687	458	347	277	229
181022_8-D56_000EZ_001TZ_M01_S_2	181022	7. 50% Ovary / 0% Prostate / 50% Yeast	M01	2	56	676	451	344	274	226
181022_HEK-QCS_000F2_001TL_M01_S_1	181022	8. HEK control cells	M01	1	56	730	487	369	296	244
181022_HEK-QCS_000F2_001U4_M01_S_2	181022	8. HEK control cells	M01	2	56	774	516	390	313	258
181024_2-D56_000ET_000WU_M05_S_1	181024	1. 0% Ovary / 50% Prostate / 50% Yeast	M05	1	56	69	46	36	29	23
181024_2-D56_000ET_000X1_M05_S_2	181024	1. 0% Ovary / 50% Prostate / 50% Yeast	M05	2	56	71	47	37	30	24
181024_3-D56_000EU_000WV_M05_S_1	181024	2. 3.125% Ovary / 50% Prostate / 46.875% Yeast	M05	1	56	127	85	65	53	43
181024_3-D56_000EU_000X2_M05_S_2	181024	2. 3.125% Ovary / 50% Prostate / 46.875% Yeast	M05	2	56	170	113	88	70	57
181024_3-D56_000EU_000X8_M05_S_3	181024	2. 3.125% Ovary / 50% Prostate / 46.875% Yeast	M05	3	56	184	123	94	76	62
181024_4-D56_000EV_000WW_M05_S_1	181024	3. 6.25% Ovary / 50% Prostate / 43.75% Yeast	M05	1	56	197	131	101	80	66
181024_4-D56_000EV_000X3_M05_S_2	181024	3. 6.25% Ovary / 50% Prostate / 43.75% Yeast	M05	2	56	224	150	116	91	75
181024_4-D56_000EV_000X9_M05_S_3	181024	3. 6.25% Ovary / 50% Prostate / 43.75% Yeast	M05	3	56	228	152	118	92	76
181024_5-D56_000EW_000WX_M05_S_1	181024	4. 12.5% Ovary / 50% Prostate / 37.5% Yeast	M05	1	56	359	239	186	146	120
181024_5-D56_000EW_000X4_M05_S_2	181024	4. 12.5% Ovary / 50% Prostate / 37.5% Yeast	M05	2	56	339	226	177	137	113
181024_5-D56_000EW_000XA_M05_S_3	181024	4. 12.5% Ovary / 50% Prostate / 37.5% Yeast	M05	3	56	375	250	195	152	125
181024_6-D56_000EX_000WY_M05_S_1	181024	5. 25% Ovary / 50% Prostate / 25% Yeast	M05	1	56	444	296	223	179	148
181024_6-D56_000EX_000X5_M05_S_2	181024	5. 25% Ovary / 50% Prostate / 25% Yeast	M05	2	56	468	312	235	189	156
181024_6-D56_000EX_000XB_M05_S_3	181024	5. 25% Ovary / 50% Prostate / 25% Yeast	M05	3	56	514	343	260	208	172
181024_7-D56_000EY_000WZ_M05_S_1	181024	6. 50% Ovary / 50% Prostate / 0% Yeast	M05	1	56	605	403	305	245	202
181024_7-D56_000EY_000X6_M05_S_2	181024	6. 50% Ovary / 50% Prostate / 0% Yeast	M05	2	56	550	367	279	223	184
181024_8-D56_000EZ_000X0_M05_S_1	181024	7. 50% Ovary / 0% Prostate / 50% Yeast	M05	1	56	661	441	331	268	221
181024_8-D56_000EZ_000X7_M05_S_2	181024	7. 50% Ovary / 0% Prostate / 50% Yeast	M05	2	56	686	458	342	278	229
181024_HEK-QCS_000F2_000WT_M05_S_1	181024	8. HEK control cells	M05	1	56	762	508	385	309	254
181024_HEK-QCS_000F2_000XC_M05_S_2	181024	8. HEK control cells	M05	2	56	771	514	389	313	257
181029_2-D84_000ET_0015Q_M04_S_1	181029	1. 0% Ovary / 50% Prostate / 50% Yeast	M04	1	84	72	48	32	30	24
181029_2-D84_000ET_0015X_M04_S_2	181029	1. 0% Ovary / 50% Prostate / 50% Yeast	M04	2	84	46	31	20	20	16
181029_3-D84_000EU_0015R_M04_S_1	181029	2. 3.125% Ovary / 50% Prostate / 46.875% Yeast	M04	1	84	126	84	63	51	42
181029_3-D84_000EU_0015Y_M04_S_2	181029	2. 3.125% Ovary / 50% Prostate / 46.875% Yeast	M04	2	84	179	119	90	73	60
181029_3-D84_000EU_00164_M04_S_3	181029	2. 3.125% Ovary / 50% Prostate / 46.875% Yeast	M04	3	84	118	79	61	49	40
181029_4-D84_000EV_0015S_M04_S_1	181029	3. 6.25% Ovary / 50% Prostate / 43.75% Yeast	M04	1	84	209	140	105	85	70
181029_4-D84_000EV_0015Z_M04_S_2	181029	3. 6.25% Ovary / 50% Prostate / 43.75% Yeast	M04	2	84	295	197	151	120	99
181029_4-D84_000EV_00165_M04_S_3	181029	3. 6.25% Ovary / 50% Prostate / 43.75% Yeast	M04	3	84	278	186	142	113	93
181029_5-D84_000EW_0015T_M04_S_1	181029	4. 12.5% Ovary / 50% Prostate / 37.5% Yeast	M04	1	84	408	272	206	165	136
181029_5-D84_000EW_00160_M04_S_2	181029	4. 12.5% Ovary / 50% Prostate / 37.5% Yeast	M04	2	84	336	224	167	136	112
181029_5-D84_000EW_00166_M04_S_3	181029	4. 12.5% Ovary / 50% Prostate / 37.5% Yeast	M04	3	84	395	263	201	160	132
181029_6-D84_000EX_0015U_M04_S_1	181029	5. 25% Ovary / 50% Prostate / 25% Yeast	M04	1	84	442	295	223	179	148
181029_6-D84_000EX_00161_M04_S_2	181029	5. 25% Ovary / 50% Prostate / 25% Yeast	M04	2	84	459	306	231	185	153
181029_6-D84_000EX_00167_M04_S_3	181029	5. 25% Ovary / 50% Prostate / 25% Yeast	M04	3	84	529	353	263	214	177
181029_7-D84_000EY_0015V_M04_S_1	181029	6. 50% Ovary / 50% Prostate / 0% Yeast	M04	1	84	619	413	307	251	207
181029_7-D84_000EY_00162_M04_S_2	181029	6. 50% Ovary / 50% Prostate / 0% Yeast	M04	2	84	583	389	290	236	195
181029_8-D84_000EZ_0015W_M04_S_1	181029	7. 50% Ovary / 0% Prostate / 50% Yeast	M04	1	84	692	462	350	280	231
181029_8-D84_000EZ_00163_M04_S_2	181029	7. 50% Ovary / 0% Prostate / 50% Yeast	M04	2	84	663	442	332	268	221
181029_HEK-QCS_000F2_0015P_M04_S_1	181029	8. HEK control cells	M04	1	84	724	483	367	294	242
181029_HEK-QCS_000F2_00168_M04_S_2	181029	8. HEK control cells	M04	2	84	773	516	387	314	258
181031_3-D84_000EU_000KK_M06_S_1	181031	2. 3.125% Ovary / 50% Prostate / 46.875% Yeast	M06	1	84	195	130	98	79	65
181031_3-D84_000EU_000KR_M06_S_2	181031	2. 3.125% Ovary / 50% Prostate / 46.875% Yeast	M06	2	84	144	96	72	59	48
181031_3-D84_000EU_000KX_M06_S_3	181031	2. 3.125% Ovary / 50% Prostate / 46.875% Yeast	M06	3	84	139	93	69	58	47
181031_4-D84_000EV_000KL_M06_S_1	181031	3. 6.25% Ovary / 50% Prostate / 43.75% Yeast	M06	1	84	248	165	122	101	83
181031_4-D84_000EV_000KS_M06_S_2	181031	3. 6.25% Ovary / 50% Prostate / 43.75% Yeast	M06	2	84	239	160	119	97	80
181031_4-D84_000EV_000KY_M06_S_3	181031	3. 6.25% Ovary / 50% Prostate / 43.75% Yeast	M06	3	84	257	172	127	105	86
181031_5-D84_000EW_000KM_M06_S_1	181031	4. 12.5% Ovary / 50% Prostate / 37.5% Yeast	M06	1	84	338	226	169	137	113
181031_5-D84_000EW_000KT_M06_S_2	181031	4. 12.5% Ovary / 50% Prostate / 37.5% Yeast	M06	2	84	353	235	175	143	118
181031_5-D84_000EW_000KZ_M06_S_3	181031	4. 12.5% Ovary / 50% Prostate / 37.5% Yeast	M06	3	84	385	257	194	157	129
181031_6-D84_000EX_000KN_M06_S_1	181031	5. 25% Ovary / 50% Prostate / 25% Yeast	M06	1	84	543	362	274	219	181
181031_6-D84_000EX_000KU_M06_S_2	181031	5. 25% Ovary / 50% Prostate / 25% Yeast	M06	2	84	501	334	251	202	167
181031_6-D84_000EX_000L0_M06_S_3	181031	5. 25% Ovary / 50% Prostate / 25% Yeast	M06	3	84	457	305	228	185	153
181031_7-D84_000EY_000KO_M06_S_1	181031	6. 50% Ovary / 50% Prostate / 0% Yeast	M06	1	84	574	383	289	233	192
181031_7-D84_000EY_000KV_M06_S_2	181031	6. 50% Ovary / 50% Prostate / 0% Yeast	M06	2	84	594	396	298	240	198
181031_8-D84_000EZ_000KP_M06_S_1	181031	7. 50% Ovary / 0% Prostate / 50% Yeast	M06	1	84	685	457	347	278	229
181031_8-D84_000EZ_000KW_M06_S_2	181031	7. 50% Ovary / 0% Prostate / 50% Yeast	M06	2	84	691	461	350	281	231
181031_HEK-QCS_000F2_000KI_M06_S_1	181031	8. HEK control cells	M06	1	84	738	492	366	300	246
181031_HEK-QCS_000F2_000L1_M06_S_2	181031	8. HEK control cells	M06	2	84	708	472	355	287	236
181112_2-D84_000ET_001DX_M03_S_1	181112	1. 0% Ovary / 50% Prostate / 50% Yeast	M03	1	84	14	10	7	6	5
181112_2-D84_000ET_001E4_M03_S_2	181112	1. 0% Ovary / 50% Prostate / 50% Yeast	M03	2	84	77	52	33	32	26
181112_3-D84_000EU_001DY_M03_S_1	181112	2. 3.125% Ovary / 50% Prostate / 46.875% Yeast	M03	1	84	153	102	71	62	51
181112_3-D84_000EU_001E5_M03_S_2	181112	2. 3.125% Ovary / 50% Prostate / 46.875% Yeast	M03	2	84	116	77	54	48	39
181112_3-D84_000EU_001EB_M03_S_3	181112	2. 3.125% Ovary / 50% Prostate / 46.875% Yeast	M03	3	84	142	95	64	58	48
181112_4-D84_000EV_001DZ_M03_S_1	181112	3. 6.25% Ovary / 50% Prostate / 43.75% Yeast	M03	1	84	221	148	110	90	74
181112_4-D84_000EV_001E6_M03_S_2	181112	3. 6.25% Ovary / 50% Prostate / 43.75% Yeast	M03	2	84	301	201	154	122	101
181112_4-D84_000EV_001EC_M03_S_3	181112	3. 6.25% Ovary / 50% Prostate / 43.75% Yeast	M03	3	84	261	174	130	105	87
181112_5-D84_000EW_001E0_M03_S_1	181112	4. 12.5% Ovary / 50% Prostate / 37.5% Yeast	M03	1	84	358	239	177	145	120
181112_5-D84_000EW_001E7_M03_S_2	181112	4. 12.5% Ovary / 50% Prostate / 37.5% Yeast	M03	2	84	349	233	174	142	117
181112_5-D84_000EW_001ED_M03_S_3	181112	4. 12.5% Ovary / 50% Prostate / 37.5% Yeast	M03	3	84	357	238	176	144	119
181112_6-D84_000EX_001E1_M03_S_1	181112	5. 25% Ovary / 50% Prostate / 25% Yeast	M03	1	84	532	355	266	215	178
181112_6-D84_000EX_001E8_M03_S_2	181112	5. 25% Ovary / 50% Prostate / 25% Yeast	M03	2	84	467	311	234	188	156
181112_6-D84_000EX_001EE_M03_S_3	181112	5. 25% Ovary / 50% Prostate / 25% Yeast	M03	3	84	450	300	226	181	150
181112_7-D84_000EY_001E2_M03_S_1	181112	6. 50% Ovary / 50% Prostate / 0% Yeast	M03	1	84	614	410	311	248	205
181112_7-D84_000EY_001E9_M03_S_2	181112	6. 50% Ovary / 50% Prostate / 0% Yeast	M03	2	84	594	396	302	239	198
181112_8-D84_000EZ_001E3_M03_S_1	181112	7. 50% Ovary / 0% Prostate / 50% Yeast	M03	1	84	660	440	332	267	220
181112_8-D84_000EZ_001EA_M03_S_2	181112	7. 50% Ovary / 0% Prostate / 50% Yeast	M03	2	84	664	443	334	269	222
181112_HEK-QCS_000F2_001DW_M03_S_1	181112	8. HEK control cells	M03	1	84	770	514	389	312	257
181112_HEK-QCS_000F2_001EF_M03_S_2	181112	8. HEK control cells	M03	2	84	722	481	364	292	241
181114_2-D84_000ET_001M4_M02_S_1	181114	1. 0% Ovary / 50% Prostate / 50% Yeast	M02	1	84	1	1	4	1	1
181114_2-D84_000ET_001MB_M02_S_2	181114	1. 0% Ovary / 50% Prostate / 50% Yeast	M02	2	84	61	41	34	25	21
181114_3-D84_000EU_001M5_M02_S_1	181114	2. 3.125% Ovary / 50% Prostate / 46.875% Yeast	M02	1	84	173	115	90	70	58
181114_3-D84_000EU_001MC_M02_S_2	181114	2. 3.125% Ovary / 50% Prostate / 46.875% Yeast	M02	2	84	87	58	45	35	29
181114_3-D84_000EU_001MI_M02_S_3	181114	2. 3.125% Ovary / 50% Prostate / 46.875% Yeast	M02	3	84	84	56	43	34	28
181114_4-D84_000EV_001M6_M02_S_1	181114	3. 6.25% Ovary / 50% Prostate / 43.75% Yeast	M02	1	84	203	135	104	82	68
181114_4-D84_000EV_001MD_M02_S_2	181114	3. 6.25% Ovary / 50% Prostate / 43.75% Yeast	M02	2	84	258	172	126	104	86
181114_4-D84_000EV_001MJ_M02_S_3	181114	3. 6.25% Ovary / 50% Prostate / 43.75% Yeast	M02	3	84	211	141	107	86	71
181114_5-D84_000EW_001M7_M02_S_1	181114	4. 12.5% Ovary / 50% Prostate / 37.5% Yeast	M02	1	84	368	246	183	149	123
181114_5-D84_000EW_001ME_M02_S_2	181114	4. 12.5% Ovary / 50% Prostate / 37.5% Yeast	M02	2	84	354	236	176	143	118
181114_5-D84_000EW_001MK_M02_S_3	181114	4. 12.5% Ovary / 50% Prostate / 37.5% Yeast	M02	3	84	334	223	168	135	112
181114_6-D84_000EX_001M8_M02_S_1	181114	5. 25% Ovary / 50% Prostate / 25% Yeast	M02	1	84	461	307	233	186	154
181114_6-D84_000EX_001MF_M02_S_2	181114	5. 25% Ovary / 50% Prostate / 25% Yeast	M02	2	84	546	364	275	220	182
181114_6-D84_000EX_001ML_M02_S_3	181114	5. 25% Ovary / 50% Prostate / 25% Yeast	M02	3	84	499	333	255	201	167
181114_7-D84_000EY_001M9_M02_S_1	181114	6. 50% Ovary / 50% Prostate / 0% Yeast	M02	1	84	595	397	303	241	199
181114_7-D84_000EY_001MG_M02_S_2	181114	6. 50% Ovary / 50% Prostate / 0% Yeast	M02	2	84	576	384	292	232	192
181114_8-D84_000EZ_001MA_M02_S_1	181114	7. 50% Ovary / 0% Prostate / 50% Yeast	M02	1	84	650	434	326	263	217
181114_8-D84_000EZ_001MH_M02_S_2	181114	7. 50% Ovary / 0% Prostate / 50% Yeast	M02	2	84	673	449	340	273	225
181114_HEK-QCS_000F2_001M3_M02_S_1	181114	8. HEK control cells	M02	1	84	725	483	368	294	242
181114_HEK-QCS_000F2_001MM_M02_S_2	181114	8. HEK control cells	M02	2	84	703	469	355	285	235
181115_2-D101_000ET_0016F_M04_S_1	181115	1. 0% Ovary / 50% Prostate / 50% Yeast	M04	1	101	34	23	14	15	12
181115_2-D101_000ET_0016M_M04_S_2	181115	1. 0% Ovary / 50% Prostate / 50% Yeast	M04	2	101	73	49	33	31	25
181115_3-D101_000EU_0016G_M04_S_1	181115	2. 3.125% Ovary / 50% Prostate / 46.875% Yeast	M04	1	101	106	71	55	44	36
181115_3-D101_000EU_0016N_M04_S_2	181115	2. 3.125% Ovary / 50% Prostate / 46.875% Yeast	M04	2	101	121	81	62	50	41
181115_3-D101_000EU_0016T_M04_S_3	181115	2. 3.125% Ovary / 50% Prostate / 46.875% Yeast	M04	3	101	181	121	91	74	61
181115_4-D101_000EV_0016H_M04_S_1	181115	3. 6.25% Ovary / 50% Prostate / 43.75% Yeast	M04	1	101	227	152	112	92	76
181115_4-D101_000EV_0016O_M04_S_2	181115	3. 6.25% Ovary / 50% Prostate / 43.75% Yeast	M04	2	101	291	194	147	118	97
181115_4-D101_000EV_0016U_M04_S_3	181115	3. 6.25% Ovary / 50% Prostate / 43.75% Yeast	M04	3	101	225	150	111	91	75
181115_5-D101_000EW_0016I_M04_S_1	181115	4. 12.5% Ovary / 50% Prostate / 37.5% Yeast	M04	1	101	321	214	160	130	107
181115_5-D101_000EW_0016P_M04_S_2	181115	4. 12.5% Ovary / 50% Prostate / 37.5% Yeast	M04	2	101	371	248	187	150	124
181115_5-D101_000EW_0016V_M04_S_3	181115	4. 12.5% Ovary / 50% Prostate / 37.5% Yeast	M04	3	101	365	243	184	148	122
181115_6-D101_000EX_0016J_M04_S_1	181115	5. 25% Ovary / 50% Prostate / 25% Yeast	M04	1	101	518	345	256	209	173
181115_6-D101_000EX_0016Q_M04_S_2	181115	5. 25% Ovary / 50% Prostate / 25% Yeast	M04	2	101	507	338	251	204	169
181115_6-D101_000EX_0016W_M04_S_3	181115	5. 25% Ovary / 50% Prostate / 25% Yeast	M04	3	101	503	336	250	203	168
181115_7-D101_000EY_0016K_M04_S_1	181115	6. 50% Ovary / 50% Prostate / 0% Yeast	M04	1	101	557	371	279	225	186
181115_7-D101_000EY_0016R_M04_S_2	181115	6. 50% Ovary / 50% Prostate / 0% Yeast	M04	2	101	567	378	282	229	189
181115_8-D101_000EZ_0016L_M04_S_1	181115	7. 50% Ovary / 0% Prostate / 50% Yeast	M04	1	101	681	454	342	276	227
181115_8-D101_000EZ_0016S_M04_S_2	181115	7. 50% Ovary / 0% Prostate / 50% Yeast	M04	2	101	686	457	346	278	229
181115_HEK-QCS_000F2_0016E_M04_S_1	181115	8. HEK control cells	M04	1	101	732	488	370	297	244
181115_HEK-QCS_000F2_0016X_M04_S_2	181115	8. HEK control cells	M04	2	101	752	502	378	305	251
181117_2-D101_000ET_000LA_M06_S_1	181117	1. 0% Ovary / 50% Prostate / 50% Yeast	M06	1	101	3	2	1	2	1
181117_2-D101_000ET_000LH_M06_S_2	181117	1. 0% Ovary / 50% Prostate / 50% Yeast	M06	2	101	18	12	7	8	6
181117_2-D103_000ET_0016Z_M04_S_1	181117	1. 0% Ovary / 50% Prostate / 50% Yeast	M04	1	103	38	25	15	16	13
181117_2-D103_000ET_00176_M04_S_2	181117	1. 0% Ovary / 50% Prostate / 50% Yeast	M04	2	103	24	16	10	10	8
181117_3-D101_000EU_000LB_M06_S_1	181117	2. 3.125% Ovary / 50% Prostate / 46.875% Yeast	M06	1	101	117	78	58	48	39
181117_3-D101_000EU_000LI_M06_S_2	181117	2. 3.125% Ovary / 50% Prostate / 46.875% Yeast	M06	2	101	155	103	76	64	52
181117_3-D101_000EU_000LO_M06_S_3	181117	2. 3.125% Ovary / 50% Prostate / 46.875% Yeast	M06	3	101	136	91	68	57	46
181117_3-D103_000EU_00170_M04_S_1	181117	2. 3.125% Ovary / 50% Prostate / 46.875% Yeast	M04	1	103	113	75	59	47	38
181117_3-D103_000EU_0017D_M04_S_3	181117	2. 3.125% Ovary / 50% Prostate / 46.875% Yeast	M04	3	103	177	118	89	72	59
181117_4-D101_000EV_000LC_M06_S_1	181117	3. 6.25% Ovary / 50% Prostate / 43.75% Yeast	M06	1	101	203	136	101	83	68
181117_4-D101_000EV_000LJ_M06_S_2	181117	3. 6.25% Ovary / 50% Prostate / 43.75% Yeast	M06	2	101	233	155	117	95	78
181117_4-D101_000EV_000LP_M06_S_3	181117	3. 6.25% Ovary / 50% Prostate / 43.75% Yeast	M06	3	101	259	173	129	106	87
181117_4-D103_000EV_00171_M04_S_1	181117	3. 6.25% Ovary / 50% Prostate / 43.75% Yeast	M04	1	103	206	138	104	84	69
181117_4-D103_000EV_00178_M04_S_2	181117	3. 6.25% Ovary / 50% Prostate / 43.75% Yeast	M04	2	103	211	141	106	86	71
181117_4-D103_000EV_0017E_M04_S_3	181117	3. 6.25% Ovary / 50% Prostate / 43.75% Yeast	M04	3	103	255	170	131	103	85
181117_5-D101_000EW_000LD_M06_S_1	181117	4. 12.5% Ovary / 50% Prostate / 37.5% Yeast	M06	1	101	314	210	159	128	105
181117_5-D101_000EW_000LK_M06_S_2	181117	4. 12.5% Ovary / 50% Prostate / 37.5% Yeast	M06	2	101	405	270	203	164	135
181117_5-D101_000EW_000LQ_M06_S_3	181117	4. 12.5% Ovary / 50% Prostate / 37.5% Yeast	M06	3	101	413	275	206	167	138
181117_5-D103_000EW_00172_M04_S_1	181117	4. 12.5% Ovary / 50% Prostate / 37.5% Yeast	M04	1	103	333	222	166	135	111
181117_5-D103_000EW_00179_M04_S_2	181117	4. 12.5% Ovary / 50% Prostate / 37.5% Yeast	M04	2	103	398	266	202	161	133
181117_5-D103_000EW_0017F_M04_S_3	181117	4. 12.5% Ovary / 50% Prostate / 37.5% Yeast	M04	3	103	429	286	215	173	143
181117_6-D101_000EX_000LE_M06_S_1	181117	5. 25% Ovary / 50% Prostate / 25% Yeast	M06	1	101	436	291	220	177	146
181117_6-D101_000EX_000LL_M06_S_2	181117	5. 25% Ovary / 50% Prostate / 25% Yeast	M06	2	101	528	352	267	213	176
181117_6-D101_000EX_000LR_M06_S_3	181117	5. 25% Ovary / 50% Prostate / 25% Yeast	M06	3	101	445	297	224	181	149
181117_6-D103_000EX_00173_M04_S_1	181117	5. 25% Ovary / 50% Prostate / 25% Yeast	M04	1	103	473	316	239	191	158
181117_6-D103_000EX_0017A_M04_S_2	181117	5. 25% Ovary / 50% Prostate / 25% Yeast	M04	2	103	432	288	219	174	144
181117_6-D103_000EX_0017G_M04_S_3	181117	5. 25% Ovary / 50% Prostate / 25% Yeast	M04	3	103	489	326	244	197	163
181117_7-D101_000EY_000LF_M06_S_1	181117	6. 50% Ovary / 50% Prostate / 0% Yeast	M06	1	101	557	372	279	225	186
181117_7-D101_000EY_000LM_M06_S_2	181117	6. 50% Ovary / 50% Prostate / 0% Yeast	M06	2	101	607	405	308	246	203
181117_7-D103_000EY_00174_M04_S_1	181117	6. 50% Ovary / 50% Prostate / 0% Yeast	M04	1	103	599	400	296	242	200
181117_7-D103_000EY_0017B_M04_S_2	181117	6. 50% Ovary / 50% Prostate / 0% Yeast	M04	2	103	596	397	295	241	199
181117_8-D101_000EZ_000LG_M06_S_1	181117	7. 50% Ovary / 0% Prostate / 50% Yeast	M06	1	101	649	433	331	264	217
181117_8-D101_000EZ_000LN_M06_S_2	181117	7. 50% Ovary / 0% Prostate / 50% Yeast	M06	2	101	700	467	353	284	234
181117_8-D103_000EZ_00175_M04_S_1	181117	7. 50% Ovary / 0% Prostate / 50% Yeast	M04	1	103	646	431	326	262	216
181117_8-D103_000EZ_0017C_M04_S_2	181117	7. 50% Ovary / 0% Prostate / 50% Yeast	M04	2	103	638	425	323	258	213
181117_HEK-QCS_000F2_000L9_M06_S_1	181117	8. HEK control cells	M06	1	101	743	496	368	302	248
181117_HEK-QCS_000F2_000LS_M06_S_2	181117	8. HEK control cells	M06	2	101	767	511	376	312	256
181117_HEK-QCS_000F2_0016Y_M04_S_1	181117	8. HEK control cells	M04	1	103	749	500	377	304	250
181117_HEK-QCS_000F2_0017H_M04_S_2	181117	8. HEK control cells	M04	2	103	744	496	374	302	248
181119_2-D103_000ET_000ME_M06_S_1	181119	1. 0% Ovary / 50% Prostate / 50% Yeast	M06	1	103	66	44	35	28	22
181119_2-D103_000ET_000ML_M06_S_2	181119	1. 0% Ovary / 50% Prostate / 50% Yeast	M06	2	103	42	28	18	18	14
181119_2-D84_000ET_001UB_M01_S_1	181119	1. 0% Ovary / 50% Prostate / 50% Yeast	M01	1	84	78	52	39	31	26
181119_2-D84_000ET_001UI_M01_S_2	181119	1. 0% Ovary / 50% Prostate / 50% Yeast	M01	2	84	54	36	30	22	18
181119_3-D103_000EU_000MF_M06_S_1	181119	2. 3.125% Ovary / 50% Prostate / 46.875% Yeast	M06	1	103	85	57	42	36	29
181119_3-D103_000EU_000MM_M06_S_2	181119	2. 3.125% Ovary / 50% Prostate / 46.875% Yeast	M06	2	103	124	83	63	52	42
181119_3-D103_000EU_000MS_M06_S_3	181119	2. 3.125% Ovary / 50% Prostate / 46.875% Yeast	M06	3	103	185	123	95	76	62
181119_3-D84_000EU_001UC_M01_S_1	181119	2. 3.125% Ovary / 50% Prostate / 46.875% Yeast	M01	1	84	156	104	79	63	52
181119_3-D84_000EU_001UJ_M01_S_2	181119	2. 3.125% Ovary / 50% Prostate / 46.875% Yeast	M01	2	84	83	55	43	34	28
181119_3-D84_000EU_001UP_M01_S_3	181119	2. 3.125% Ovary / 50% Prostate / 46.875% Yeast	M01	3	84	112	75	58	46	38
181119_4-D103_000EV_000MG_M06_S_1	181119	3. 6.25% Ovary / 50% Prostate / 43.75% Yeast	M06	1	103	197	132	99	81	66
181119_4-D103_000EV_000MN_M06_S_2	181119	3. 6.25% Ovary / 50% Prostate / 43.75% Yeast	M06	2	103	243	162	120	99	81
181119_4-D103_000EV_000MT_M06_S_3	181119	3. 6.25% Ovary / 50% Prostate / 43.75% Yeast	M06	3	103	302	201	154	123	101
181119_4-D84_000EV_001UD_M01_S_1	181119	3. 6.25% Ovary / 50% Prostate / 43.75% Yeast	M01	1	84	299	199	145	121	100
181119_4-D84_000EV_001UK_M01_S_2	181119	3. 6.25% Ovary / 50% Prostate / 43.75% Yeast	M01	2	84	301	201	147	122	101
181119_4-D84_000EV_001UQ_M01_S_3	181119	3. 6.25% Ovary / 50% Prostate / 43.75% Yeast	M01	3	84	284	190	139	115	95
181119_5-D103_000EW_000MH_M06_S_1	181119	4. 12.5% Ovary / 50% Prostate / 37.5% Yeast	M06	1	103	362	241	184	147	121
181119_5-D103_000EW_000MO_M06_S_2	181119	4. 12.5% Ovary / 50% Prostate / 37.5% Yeast	M06	2	103	336	224	168	136	112
181119_5-D103_000EW_000MU_M06_S_3	181119	4. 12.5% Ovary / 50% Prostate / 37.5% Yeast	M06	3	103	348	232	172	141	116
181119_5-D84_000EW_001UE_M01_S_1	181119	4. 12.5% Ovary / 50% Prostate / 37.5% Yeast	M01	1	84	416	277	211	168	139
181119_5-D84_000EW_001UL_M01_S_2	181119	4. 12.5% Ovary / 50% Prostate / 37.5% Yeast	M01	2	84	318	212	163	128	106
181119_5-D84_000EW_001UR_M01_S_3	181119	4. 12.5% Ovary / 50% Prostate / 37.5% Yeast	M01	3	84	355	237	181	144	119
181119_6-D103_000EX_000MI_M06_S_1	181119	5. 25% Ovary / 50% Prostate / 25% Yeast	M06	1	103	519	346	261	210	173
181119_6-D103_000EX_000MP_M06_S_2	181119	5. 25% Ovary / 50% Prostate / 25% Yeast	M06	2	103	505	337	255	205	169
181119_6-D103_000EX_000MV_M06_S_3	181119	5. 25% Ovary / 50% Prostate / 25% Yeast	M06	3	103	463	309	233	188	155
181119_6-D84_000EX_001UF_M01_S_1	181119	5. 25% Ovary / 50% Prostate / 25% Yeast	M01	1	84	446	298	224	180	149
181119_6-D84_000EX_001UM_M01_S_2	181119	5. 25% Ovary / 50% Prostate / 25% Yeast	M01	2	84	460	307	232	186	154
181119_6-D84_000EX_001US_M01_S_3	181119	5. 25% Ovary / 50% Prostate / 25% Yeast	M01	3	84	435	290	219	175	145
181119_7-D103_000EY_000MJ_M06_S_1	181119	6. 50% Ovary / 50% Prostate / 0% Yeast	M06	1	103	550	367	277	223	184
181119_7-D103_000EY_000MQ_M06_S_2	181119	6. 50% Ovary / 50% Prostate / 0% Yeast	M06	2	103	573	382	287	231	191
181119_7-D84_000EY_001UG_M01_S_1	181119	6. 50% Ovary / 50% Prostate / 0% Yeast	M01	1	84	618	412	310	249	206
181119_7-D84_000EY_001UN_M01_S_2	181119	6. 50% Ovary / 50% Prostate / 0% Yeast	M01	2	84	586	391	297	237	196
181119_8-D103_000EZ_000MK_M06_S_1	181119	7. 50% Ovary / 0% Prostate / 50% Yeast	M06	1	103	659	440	334	267	220
181119_8-D103_000EZ_000MR_M06_S_2	181119	7. 50% Ovary / 0% Prostate / 50% Yeast	M06	2	103	678	452	343	275	226
181119_8-D84_000EZ_001UH_M01_S_1	181119	7. 50% Ovary / 0% Prostate / 50% Yeast	M01	1	84	663	442	335	267	221
181119_8-D84_000EZ_001UO_M01_S_2	181119	7. 50% Ovary / 0% Prostate / 50% Yeast	M01	2	84	654	436	329	264	218
181119_HEK-QCS_000F2_000MD_M06_S_1	181119	8. HEK control cells	M06	1	103	747	498	369	303	249
181119_HEK-QCS_000F2_000MW_M06_S_2	181119	8. HEK control cells	M06	2	103	725	484	362	294	242
181119_HEK-QCS_000F2_001UA_M01_S_1	181119	8. HEK control cells	M01	1	84	753	502	379	305	251
181119_HEK-QCS_000F2_001UT_M01_S_2	181119	8. HEK control cells	M01	2	84	746	497	377	302	249
181121_2-D105_000ET_000MY_M06_S_1	181121	1. 0% Ovary / 50% Prostate / 50% Yeast	M06	1	105	37	25	17	16	13
181121_2-D105_000ET_000N5_M06_S_2	181121	1. 0% Ovary / 50% Prostate / 50% Yeast	M06	2	105	53	36	26	23	18
181121_2-D105_000ET_0017J_M04_S_1	181121	1. 0% Ovary / 50% Prostate / 50% Yeast	M04	1	105	28	19	12	12	10
181121_2-D105_000ET_0017Q_M04_S_2	181121	1. 0% Ovary / 50% Prostate / 50% Yeast	M04	2	105	68	45	31	28	23
181121_2-D84_000ET_000XJ_M05_S_1	181121	1. 0% Ovary / 50% Prostate / 50% Yeast	M05	1	84	42	28	23	17	14
181121_2-D84_000ET_000XQ_M05_S_2	181121	1. 0% Ovary / 50% Prostate / 50% Yeast	M05	2	84	49	33	29	21	17
181121_3-D105_000EU_000MZ_M06_S_1	181121	2. 3.125% Ovary / 50% Prostate / 46.875% Yeast	M06	1	105	158	106	77	65	53
181121_3-D105_000EU_000N6_M06_S_2	181121	2. 3.125% Ovary / 50% Prostate / 46.875% Yeast	M06	2	105	191	128	97	78	64
181121_3-D105_000EU_000NC_M06_S_3	181121	2. 3.125% Ovary / 50% Prostate / 46.875% Yeast	M06	3	105	188	125	96	77	63
181121_3-D105_000EU_0017K_M04_S_1	181121	2. 3.125% Ovary / 50% Prostate / 46.875% Yeast	M04	1	105	88	59	48	37	30
181121_3-D105_000EU_0017R_M04_S_2	181121	2. 3.125% Ovary / 50% Prostate / 46.875% Yeast	M04	2	105	184	123	92	75	62
181121_3-D105_000EU_0017X_M04_S_3	181121	2. 3.125% Ovary / 50% Prostate / 46.875% Yeast	M04	3	105	150	100	73	61	50
181121_3-D84_000EU_000XK_M05_S_1	181121	2. 3.125% Ovary / 50% Prostate / 46.875% Yeast	M05	1	84	154	103	80	64	52
181121_3-D84_000EU_000XR_M05_S_2	181121	2. 3.125% Ovary / 50% Prostate / 46.875% Yeast	M05	2	84	80	54	40	33	27
181121_3-D84_000EU_000XX_M05_S_3	181121	2. 3.125% Ovary / 50% Prostate / 46.875% Yeast	M05	3	84	148	99	78	61	50
181121_4-D105_000EV_000N0_M06_S_1	181121	3. 6.25% Ovary / 50% Prostate / 43.75% Yeast	M06	1	105	223	149	114	91	75
181121_4-D105_000EV_000N7_M06_S_2	181121	3. 6.25% Ovary / 50% Prostate / 43.75% Yeast	M06	2	105	300	200	153	122	100
181121_4-D105_000EV_000ND_M06_S_3	181121	3. 6.25% Ovary / 50% Prostate / 43.75% Yeast	M06	3	105	235	157	118	96	79
181121_4-D105_000EV_0017L_M04_S_1	181121	3. 6.25% Ovary / 50% Prostate / 43.75% Yeast	M04	1	105	259	173	135	106	87
181121_4-D105_000EV_0017S_M04_S_2	181121	3. 6.25% Ovary / 50% Prostate / 43.75% Yeast	M04	2	105	220	147	109	90	74
181121_4-D105_000EV_0017Y_M04_S_3	181121	3. 6.25% Ovary / 50% Prostate / 43.75% Yeast	M04	3	105	231	154	114	93	77
181121_4-D84_000EV_000XL_M05_S_1	181121	3. 6.25% Ovary / 50% Prostate / 43.75% Yeast	M05	1	84	279	186	143	113	93
181121_4-D84_000EV_000XS_M05_S_2	181121	3. 6.25% Ovary / 50% Prostate / 43.75% Yeast	M05	2	84	260	173	134	106	87
181121_4-D84_000EV_000XY_M05_S_3	181121	3. 6.25% Ovary / 50% Prostate / 43.75% Yeast	M05	3	84	252	168	129	102	84
181121_5-D105_000EW_000N1_M06_S_1	181121	4. 12.5% Ovary / 50% Prostate / 37.5% Yeast	M06	1	105	401	267	200	163	134
181121_5-D105_000EW_000N8_M06_S_2	181121	4. 12.5% Ovary / 50% Prostate / 37.5% Yeast	M06	2	105	426	284	210	172	142
181121_5-D105_000EW_000NE_M06_S_3	181121	4. 12.5% Ovary / 50% Prostate / 37.5% Yeast	M06	3	105	317	211	160	129	106
181121_5-D105_000EW_0017M_M04_S_1	181121	4. 12.5% Ovary / 50% Prostate / 37.5% Yeast	M04	1	105	388	259	198	157	130
181121_5-D105_000EW_0017T_M04_S_2	181121	4. 12.5% Ovary / 50% Prostate / 37.5% Yeast	M04	2	105	374	249	188	151	125
181121_5-D105_000EW_0017Z_M04_S_3	181121	4. 12.5% Ovary / 50% Prostate / 37.5% Yeast	M04	3	105	347	232	174	141	116
181121_5-D84_000EW_000XM_M05_S_1	181121	4. 12.5% Ovary / 50% Prostate / 37.5% Yeast	M05	1	84	322	215	164	131	108
181121_5-D84_000EW_000XT_M05_S_2	181121	4. 12.5% Ovary / 50% Prostate / 37.5% Yeast	M05	2	84	313	209	159	127	105
181121_5-D84_000EW_000XZ_M05_S_3	181121	4. 12.5% Ovary / 50% Prostate / 37.5% Yeast	M05	3	84	321	214	162	130	107
181121_6-D105_000EX_000N2_M06_S_1	181121	5. 25% Ovary / 50% Prostate / 25% Yeast	M06	1	105	512	342	258	207	171
181121_6-D105_000EX_000N9_M06_S_2	181121	5. 25% Ovary / 50% Prostate / 25% Yeast	M06	2	105	472	315	237	191	158
181121_6-D105_000EX_000NF_M06_S_3	181121	5. 25% Ovary / 50% Prostate / 25% Yeast	M06	3	105	537	358	271	217	179
181121_6-D105_000EX_0017N_M04_S_1	181121	5. 25% Ovary / 50% Prostate / 25% Yeast	M04	1	105	484	323	243	196	162
181121_6-D105_000EX_0017U_M04_S_2	181121	5. 25% Ovary / 50% Prostate / 25% Yeast	M04	2	105	533	355	264	215	178
181121_6-D105_000EX_00180_M04_S_3	181121	5. 25% Ovary / 50% Prostate / 25% Yeast	M04	3	105	461	308	232	186	154
181121_6-D84_000EX_000XN_M05_S_1	181121	5. 25% Ovary / 50% Prostate / 25% Yeast	M05	1	84	506	338	254	204	169
181121_6-D84_000EX_000XU_M05_S_2	181121	5. 25% Ovary / 50% Prostate / 25% Yeast	M05	2	84	543	362	274	219	181
181121_6-D84_000EX_000Y0_M05_S_3	181121	5. 25% Ovary / 50% Prostate / 25% Yeast	M05	3	84	452	302	228	183	151
181121_7-D105_000EY_000N3_M06_S_1	181121	6. 50% Ovary / 50% Prostate / 0% Yeast	M06	1	105	583	389	294	236	195
181121_7-D105_000EY_000NA_M06_S_2	181121	6. 50% Ovary / 50% Prostate / 0% Yeast	M06	2	105	568	379	286	230	190
181121_7-D105_000EY_0017O_M04_S_1	181121	6. 50% Ovary / 50% Prostate / 0% Yeast	M04	1	105	604	403	298	245	202
181121_7-D105_000EY_0017V_M04_S_2	181121	6. 50% Ovary / 50% Prostate / 0% Yeast	M04	2	105	564	376	281	227	188
181121_7-D84_000EY_000XO_M05_S_1	181121	6. 50% Ovary / 50% Prostate / 0% Yeast	M05	1	84	564	376	286	227	188
181121_7-D84_000EY_000XV_M05_S_2	181121	6. 50% Ovary / 50% Prostate / 0% Yeast	M05	2	84	560	374	285	226	187
181121_8-D105_000EZ_000N4_M06_S_1	181121	7. 50% Ovary / 0% Prostate / 50% Yeast	M06	1	105	655	437	333	266	219
181121_8-D105_000EZ_000NB_M06_S_2	181121	7. 50% Ovary / 0% Prostate / 50% Yeast	M06	2	105	682	455	346	277	228
181121_8-D105_000EZ_0017P_M04_S_1	181121	7. 50% Ovary / 0% Prostate / 50% Yeast	M04	1	105	671	447	337	272	224
181121_8-D105_000EZ_0017W_M04_S_2	181121	7. 50% Ovary / 0% Prostate / 50% Yeast	M04	2	105	665	443	334	269	222
181121_8-D84_000EZ_000XP_M05_S_1	181121	7. 50% Ovary / 0% Prostate / 50% Yeast	M05	1	84	674	450	336	273	225
181121_8-D84_000EZ_000XW_M05_S_2	181121	7. 50% Ovary / 0% Prostate / 50% Yeast	M05	2	84	646	431	324	262	216
181121_HEK-QCS_000F2_000MX_M06_S_1	181121	8. HEK control cells	M06	1	105	729	486	363	296	243
181121_HEK-QCS_000F2_000NG_M06_S_2	181121	8. HEK control cells	M06	2	105	755	504	372	307	252
181121_HEK-QCS_000F2_000XI_M05_S_1	181121	8. HEK control cells	M05	1	84	763	509	387	310	255
181121_HEK-QCS_000F2_000Y1_M05_S_2	181121	8. HEK control cells	M05	2	84	717	478	359	290	239
181121_HEK-QCS_000F2_0017I_M04_S_1	181121	8. HEK control cells	M04	1	105	710	473	356	288	237
181121_HEK-QCS_000F2_00181_M04_S_2	181121	8. HEK control cells	M04	2	105	764	510	384	310	255
181123_2-D107_000ET_000NI_M06_S_1	181123	1. 0% Ovary / 50% Prostate / 50% Yeast	M06	1	107	62	42	34	26	21
181123_2-D107_000ET_000NP_M06_S_2	181123	1. 0% Ovary / 50% Prostate / 50% Yeast	M06	2	107	57	38	29	24	19
181123_2-D107_000ET_00183_M04_S_1	181123	1. 0% Ovary / 50% Prostate / 50% Yeast	M04	1	107	62	41	28	26	21
181123_2-D107_000ET_0018A_M04_S_2	181123	1. 0% Ovary / 50% Prostate / 50% Yeast	M04	2	107	5	3	2	2	2
181123_3-D107_000EU_000NJ_M06_S_1	181123	2. 3.125% Ovary / 50% Prostate / 46.875% Yeast	M06	1	107	81	54	40	34	27
181123_3-D107_000EU_000NQ_M06_S_2	181123	2. 3.125% Ovary / 50% Prostate / 46.875% Yeast	M06	2	107	146	97	73	60	49
181123_3-D107_000EU_000NW_M06_S_3	181123	2. 3.125% Ovary / 50% Prostate / 46.875% Yeast	M06	3	107	151	101	75	63	51
181123_3-D107_000EU_00184_M04_S_1	181123	2. 3.125% Ovary / 50% Prostate / 46.875% Yeast	M04	1	107	130	87	66	54	44
181123_3-D107_000EU_0018B_M04_S_2	181123	2. 3.125% Ovary / 50% Prostate / 46.875% Yeast	M04	2	107	129	86	64	53	43
181123_3-D107_000EU_0018H_M04_S_3	181123	2. 3.125% Ovary / 50% Prostate / 46.875% Yeast	M04	3	107	153	102	74	62	51
181123_4-D107_000EV_000NK_M06_S_1	181123	3. 6.25% Ovary / 50% Prostate / 43.75% Yeast	M06	1	107	254	169	126	103	85
181123_4-D107_000EV_000NR_M06_S_2	181123	3. 6.25% Ovary / 50% Prostate / 43.75% Yeast	M06	2	107	208	139	108	85	70
181123_4-D107_000EV_000NX_M06_S_3	181123	3. 6.25% Ovary / 50% Prostate / 43.75% Yeast	M06	3	107	277	185	138	113	93
181123_4-D107_000EV_00185_M04_S_1	181123	3. 6.25% Ovary / 50% Prostate / 43.75% Yeast	M04	1	107	285	190	144	115	95
181123_4-D107_000EV_0018C_M04_S_2	181123	3. 6.25% Ovary / 50% Prostate / 43.75% Yeast	M04	2	107	293	196	150	119	98
181123_4-D107_000EV_0018I_M04_S_3	181123	3. 6.25% Ovary / 50% Prostate / 43.75% Yeast	M04	3	107	244	163	122	99	82
181123_5-D107_000EW_000NL_M06_S_1	181123	4. 12.5% Ovary / 50% Prostate / 37.5% Yeast	M06	1	107	376	251	190	153	126
181123_5-D107_000EW_000NS_M06_S_2	181123	4. 12.5% Ovary / 50% Prostate / 37.5% Yeast	M06	2	107	364	243	185	148	122
181123_5-D107_000EW_000NY_M06_S_3	181123	4. 12.5% Ovary / 50% Prostate / 37.5% Yeast	M06	3	107	394	263	198	160	132
181123_5-D107_000EW_00186_M04_S_1	181123	4. 12.5% Ovary / 50% Prostate / 37.5% Yeast	M04	1	107	323	216	161	131	108
181123_5-D107_000EW_0018D_M04_S_2	181123	4. 12.5% Ovary / 50% Prostate / 37.5% Yeast	M04	2	107	381	254	192	154	127
181123_5-D107_000EW_0018J_M04_S_3	181123	4. 12.5% Ovary / 50% Prostate / 37.5% Yeast	M04	3	107	330	220	164	133	110
181123_6-D107_000EX_000NM_M06_S_1	181123	5. 25% Ovary / 50% Prostate / 25% Yeast	M06	1	107	433	289	218	176	145
181123_6-D107_000EX_000NT_M06_S_2	181123	5. 25% Ovary / 50% Prostate / 25% Yeast	M06	2	107	494	329	248	200	165
181123_6-D107_000EX_000NZ_M06_S_3	181123	5. 25% Ovary / 50% Prostate / 25% Yeast	M06	3	107	502	335	252	203	168
181123_6-D107_000EX_00187_M04_S_1	181123	5. 25% Ovary / 50% Prostate / 25% Yeast	M04	1	107	438	292	221	177	146
181123_6-D107_000EX_0018E_M04_S_2	181123	5. 25% Ovary / 50% Prostate / 25% Yeast	M04	2	107	538	359	266	218	180
181123_6-D107_000EX_0018K_M04_S_3	181123	5. 25% Ovary / 50% Prostate / 25% Yeast	M04	3	107	451	301	228	183	151
181123_7-D107_000EY_000NN_M06_S_1	181123	6. 50% Ovary / 50% Prostate / 0% Yeast	M06	1	107	613	409	310	249	205
181123_7-D107_000EY_000NU_M06_S_2	181123	6. 50% Ovary / 50% Prostate / 0% Yeast	M06	2	107	561	374	280	226	187
181123_7-D107_000EY_00188_M04_S_1	181123	6. 50% Ovary / 50% Prostate / 0% Yeast	M04	1	107	571	381	284	231	191
181123_7-D107_000EY_0018F_M04_S_2	181123	6. 50% Ovary / 50% Prostate / 0% Yeast	M04	2	107	611	407	300	247	204
181123_8-D107_000EZ_000NO_M06_S_1	181123	7. 50% Ovary / 0% Prostate / 50% Yeast	M06	1	107	641	427	326	260	214
181123_8-D107_000EZ_000NV_M06_S_2	181123	7. 50% Ovary / 0% Prostate / 50% Yeast	M06	2	107	644	429	328	261	215
181123_8-D107_000EZ_00189_M04_S_1	181123	7. 50% Ovary / 0% Prostate / 50% Yeast	M04	1	107	629	420	317	254	210
181123_8-D107_000EZ_0018G_M04_S_2	181123	7. 50% Ovary / 0% Prostate / 50% Yeast	M04	2	107	684	456	344	277	228
181123_HEK-QCS_000F2_000NH_M06_S_1	181123	8. HEK control cells	M06	1	107	771	514	380	313	257
181123_HEK-QCS_000F2_000O0_M06_S_2	181123	8. HEK control cells	M06	2	107	740	494	367	301	247
181123_HEK-QCS_000F2_00182_M04_S_1	181123	8. HEK control cells	M04	1	107	721	481	365	292	241
181123_HEK-QCS_000F2_0018L_M04_S_2	181123	8. HEK control cells	M04	2	107	735	490	371	298	245
181129_2-D101_000ET_001EM_M03_S_1	181129	1. 0% Ovary / 50% Prostate / 50% Yeast	M03	1	101	8	5	4	3	3
181129_2-D101_000ET_001ET_M03_S_2	181129	1. 0% Ovary / 50% Prostate / 50% Yeast	M03	2	101	63	42	27	26	21
181129_3-D101_000EU_001EN_M03_S_1	181129	2. 3.125% Ovary / 50% Prostate / 46.875% Yeast	M03	1	101	193	129	91	79	65
181129_3-D101_000EU_001EU_M03_S_2	181129	2. 3.125% Ovary / 50% Prostate / 46.875% Yeast	M03	2	101	111	74	52	45	37
181129_3-D101_000EU_001F0_M03_S_3	181129	2. 3.125% Ovary / 50% Prostate / 46.875% Yeast	M03	3	101	132	88	60	54	44
181129_4-D101_000EV_001EO_M03_S_1	181129	3. 6.25% Ovary / 50% Prostate / 43.75% Yeast	M03	1	101	270	180	137	109	90
181129_4-D101_000EV_001EV_M03_S_2	181129	3. 6.25% Ovary / 50% Prostate / 43.75% Yeast	M03	2	101	240	160	116	97	80
181129_4-D101_000EV_001F1_M03_S_3	181129	3. 6.25% Ovary / 50% Prostate / 43.75% Yeast	M03	3	101	263	176	135	107	88
181129_5-D101_000EW_001EP_M03_S_1	181129	4. 12.5% Ovary / 50% Prostate / 37.5% Yeast	M03	1	101	405	270	194	163	135
181129_5-D101_000EW_001EW_M03_S_2	181129	4. 12.5% Ovary / 50% Prostate / 37.5% Yeast	M03	2	101	337	225	169	137	113
181129_5-D101_000EW_001F2_M03_S_3	181129	4. 12.5% Ovary / 50% Prostate / 37.5% Yeast	M03	3	101	381	254	185	154	127
181129_6-D101_000EX_001EQ_M03_S_1	181129	5. 25% Ovary / 50% Prostate / 25% Yeast	M03	1	101	455	304	230	184	152
181129_6-D101_000EX_001EX_M03_S_2	181129	5. 25% Ovary / 50% Prostate / 25% Yeast	M03	2	101	542	362	274	219	181
181129_6-D101_000EX_001F3_M03_S_3	181129	5. 25% Ovary / 50% Prostate / 25% Yeast	M03	3	101	464	310	233	187	155
181129_7-D101_000EY_001ER_M03_S_1	181129	6. 50% Ovary / 50% Prostate / 0% Yeast	M03	1	101	585	390	294	236	195
181129_7-D101_000EY_001EY_M03_S_2	181129	6. 50% Ovary / 50% Prostate / 0% Yeast	M03	2	101	598	399	304	242	200
181129_8-D101_000EZ_001ES_M03_S_1	181129	7. 50% Ovary / 0% Prostate / 50% Yeast	M03	1	101	685	457	343	278	229
181129_8-D101_000EZ_001EZ_M03_S_2	181129	7. 50% Ovary / 0% Prostate / 50% Yeast	M03	2	101	673	449	339	273	225
181129_HEK-QCS_000F2_001EL_M03_S_1	181129	8. HEK control cells	M03	1	101	704	469	354	285	235
181201_2-D101_000ET_001MT_M02_S_1	181201	1. 0% Ovary / 50% Prostate / 50% Yeast	M02	1	101	24	16	13	9	8
181201_2-D101_000ET_001N0_M02_S_2	181201	1. 0% Ovary / 50% Prostate / 50% Yeast	M02	2	101	56	37	28	23	19
181201_2-D103_000ET_001F6_M03_S_1	181201	1. 0% Ovary / 50% Prostate / 50% Yeast	M03	1	103	55	37	24	23	19
181201_2-D103_000ET_001FD_M03_S_2	181201	1. 0% Ovary / 50% Prostate / 50% Yeast	M03	2	103	26	17	12	11	9
181201_3-D101_000EU_001MU_M02_S_1	181201	2. 3.125% Ovary / 50% Prostate / 46.875% Yeast	M02	1	101	192	128	96	77	64
181201_3-D101_000EU_001N1_M02_S_2	181201	2. 3.125% Ovary / 50% Prostate / 46.875% Yeast	M02	2	101	102	68	51	41	34
181201_3-D101_000EU_001N7_M02_S_3	181201	2. 3.125% Ovary / 50% Prostate / 46.875% Yeast	M02	3	101	195	130	97	79	65
181201_3-D103_000EU_001F7_M03_S_1	181201	2. 3.125% Ovary / 50% Prostate / 46.875% Yeast	M03	1	103	154	103	72	63	52
181201_3-D103_000EU_001FE_M03_S_2	181201	2. 3.125% Ovary / 50% Prostate / 46.875% Yeast	M03	2	103	138	92	62	56	46
181201_3-D103_000EU_001FK_M03_S_3	181201	2. 3.125% Ovary / 50% Prostate / 46.875% Yeast	M03	3	103	187	125	89	76	63
181201_4-D101_000EV_001MV_M02_S_1	181201	3. 6.25% Ovary / 50% Prostate / 43.75% Yeast	M02	1	101	252	168	124	101	84
181201_4-D101_000EV_001N2_M02_S_2	181201	3. 6.25% Ovary / 50% Prostate / 43.75% Yeast	M02	2	101	284	189	141	115	95
181201_4-D101_000EV_001N8_M02_S_3	181201	3. 6.25% Ovary / 50% Prostate / 43.75% Yeast	M02	3	101	234	156	116	94	78
181201_4-D103_000EV_001F8_M03_S_1	181201	3. 6.25% Ovary / 50% Prostate / 43.75% Yeast	M03	1	103	300	200	153	121	100
181201_4-D103_000EV_001FF_M03_S_2	181201	3. 6.25% Ovary / 50% Prostate / 43.75% Yeast	M03	2	103	251	167	127	102	84
181201_4-D103_000EV_001FL_M03_S_3	181201	3. 6.25% Ovary / 50% Prostate / 43.75% Yeast	M03	3	103	246	164	123	99	82
181201_5-D101_000EW_001MW_M02_S_1	181201	4. 12.5% Ovary / 50% Prostate / 37.5% Yeast	M02	1	101	400	267	207	162	134
181201_5-D101_000EW_001N3_M02_S_2	181201	4. 12.5% Ovary / 50% Prostate / 37.5% Yeast	M02	2	101	428	285	216	173	143
181201_5-D101_000EW_001N9_M02_S_3	181201	4. 12.5% Ovary / 50% Prostate / 37.5% Yeast	M02	3	101	332	222	165	134	111
181201_5-D103_000EW_001F9_M03_S_1	181201	4. 12.5% Ovary / 50% Prostate / 37.5% Yeast	M03	1	103	368	245	181	149	123
181201_5-D103_000EW_001FG_M03_S_2	181201	4. 12.5% Ovary / 50% Prostate / 37.5% Yeast	M03	2	103	374	250	183	151	125
181201_5-D103_000EW_001FM_M03_S_3	181201	4. 12.5% Ovary / 50% Prostate / 37.5% Yeast	M03	3	103	420	280	202	169	140
181201_6-D101_000EX_001MX_M02_S_1	181201	5. 25% Ovary / 50% Prostate / 25% Yeast	M02	1	101	491	327	247	198	164
181201_6-D101_000EX_001N4_M02_S_2	181201	5. 25% Ovary / 50% Prostate / 25% Yeast	M02	2	101	498	332	250	200	166
181201_6-D101_000EX_001NA_M02_S_3	181201	5. 25% Ovary / 50% Prostate / 25% Yeast	M02	3	101	442	295	225	179	148
181201_6-D103_000EX_001FA_M03_S_1	181201	5. 25% Ovary / 50% Prostate / 25% Yeast	M03	1	103	537	358	271	216	179
181201_6-D103_000EX_001FH_M03_S_2	181201	5. 25% Ovary / 50% Prostate / 25% Yeast	M03	2	103	518	346	261	209	173
181201_6-D103_000EX_001FN_M03_S_3	181201	5. 25% Ovary / 50% Prostate / 25% Yeast	M03	3	103	478	319	242	193	160
181201_7-D101_000EY_001MY_M02_S_1	181201	6. 50% Ovary / 50% Prostate / 0% Yeast	M02	1	101	552	368	280	222	184
181201_7-D101_000EY_001N5_M02_S_2	181201	6. 50% Ovary / 50% Prostate / 0% Yeast	M02	2	101	615	410	311	248	205
181201_7-D103_000EY_001FB_M03_S_1	181201	6. 50% Ovary / 50% Prostate / 0% Yeast	M03	1	103	623	415	314	252	208
181201_7-D103_000EY_001FI_M03_S_2	181201	6. 50% Ovary / 50% Prostate / 0% Yeast	M03	2	103	603	402	305	243	201
181201_8-D101_000EZ_001MZ_M02_S_1	181201	7. 50% Ovary / 0% Prostate / 50% Yeast	M02	1	101	632	422	319	255	211
181201_8-D101_000EZ_001N6_M02_S_2	181201	7. 50% Ovary / 0% Prostate / 50% Yeast	M02	2	101	647	432	325	262	216
181201_8-D103_000EZ_001FC_M03_S_1	181201	7. 50% Ovary / 0% Prostate / 50% Yeast	M03	1	103	637	425	320	258	213
181201_8-D103_000EZ_001FJ_M03_S_2	181201	7. 50% Ovary / 0% Prostate / 50% Yeast	M03	2	103	690	460	344	279	230
181201_HEK-QCS_000F2_001F5_M03_S_1	181201	8. HEK control cells	M03	1	103	739	493	374	300	247
181201_HEK-QCS_000F2_001MS_M02_S_1	181201	8. HEK control cells	M02	1	101	730	487	373	296	244
181201_HEK-QCS_000F2_001NB_M02_S_2	181201	8. HEK control cells	M02	2	101	748	499	379	304	250
181203_2-D103_000ET_001ND_M02_S_1	181203	1. 0% Ovary / 50% Prostate / 50% Yeast	M02	1	103	64	43	35	27	22
181203_2-D103_000ET_001NK_M02_S_2	181203	1. 0% Ovary / 50% Prostate / 50% Yeast	M02	2	103	11	7	9	4	4
181203_2-D105_000ET_001FQ_M03_S_1	181203	1. 0% Ovary / 50% Prostate / 50% Yeast	M03	1	105	65	43	29	27	22
181203_2-D105_000ET_001FX_M03_S_2	181203	1. 0% Ovary / 50% Prostate / 50% Yeast	M03	2	105	51	34	22	21	17
181203_3-D103_000EU_001NE_M02_S_1	181203	2. 3.125% Ovary / 50% Prostate / 46.875% Yeast	M02	1	103	157	105	83	64	53
181203_3-D103_000EU_001NL_M02_S_2	181203	2. 3.125% Ovary / 50% Prostate / 46.875% Yeast	M02	2	103	95	64	49	39	32
181203_3-D103_000EU_001NR_M02_S_3	181203	2. 3.125% Ovary / 50% Prostate / 46.875% Yeast	M02	3	103	120	80	59	49	40
181203_3-D105_000EU_001FR_M03_S_1	181203	2. 3.125% Ovary / 50% Prostate / 46.875% Yeast	M03	1	105	180	120	85	73	60
181203_3-D105_000EU_001FY_M03_S_2	181203	2. 3.125% Ovary / 50% Prostate / 46.875% Yeast	M03	2	105	88	59	43	37	30
181203_3-D105_000EU_001G4_M03_S_3	181203	2. 3.125% Ovary / 50% Prostate / 46.875% Yeast	M03	3	105	185	124	88	75	62
181203_4-D103_000EV_001NF_M02_S_1	181203	3. 6.25% Ovary / 50% Prostate / 43.75% Yeast	M02	1	103	303	202	149	122	101
181203_4-D103_000EV_001NM_M02_S_2	181203	3. 6.25% Ovary / 50% Prostate / 43.75% Yeast	M02	2	103	199	133	103	81	67
181203_4-D103_000EV_001NS_M02_S_3	181203	3. 6.25% Ovary / 50% Prostate / 43.75% Yeast	M02	3	103	304	203	152	123	102
181203_4-D105_000EV_001FS_M03_S_1	181203	3. 6.25% Ovary / 50% Prostate / 43.75% Yeast	M03	1	105	297	198	152	120	99
181203_4-D105_000EV_001FZ_M03_S_2	181203	3. 6.25% Ovary / 50% Prostate / 43.75% Yeast	M03	2	105	288	192	147	116	96
181203_4-D105_000EV_001G5_M03_S_3	181203	3. 6.25% Ovary / 50% Prostate / 43.75% Yeast	M03	3	105	255	170	128	103	85
181203_5-D103_000EW_001NG_M02_S_1	181203	4. 12.5% Ovary / 50% Prostate / 37.5% Yeast	M02	1	103	377	251	189	152	126
181203_5-D103_000EW_001NN_M02_S_2	181203	4. 12.5% Ovary / 50% Prostate / 37.5% Yeast	M02	2	103	425	283	215	171	142
181203_5-D103_000EW_001NT_M02_S_3	181203	4. 12.5% Ovary / 50% Prostate / 37.5% Yeast	M02	3	103	346	231	173	140	116
181203_5-D105_000EW_001FT_M03_S_1	181203	4. 12.5% Ovary / 50% Prostate / 37.5% Yeast	M03	1	105	323	215	162	131	108
181203_5-D105_000EW_001G0_M03_S_2	181203	4. 12.5% Ovary / 50% Prostate / 37.5% Yeast	M03	2	105	362	242	178	146	121
181203_5-D105_000EW_001G6_M03_S_3	181203	4. 12.5% Ovary / 50% Prostate / 37.5% Yeast	M03	3	105	421	281	203	170	141
181203_6-D103_000EX_001NH_M02_S_1	181203	5. 25% Ovary / 50% Prostate / 25% Yeast	M02	1	103	447	298	226	180	149
181203_6-D103_000EX_001NO_M02_S_2	181203	5. 25% Ovary / 50% Prostate / 25% Yeast	M02	2	103	523	349	267	211	175
181203_6-D103_000EX_001NU_M02_S_3	181203	5. 25% Ovary / 50% Prostate / 25% Yeast	M02	3	103	439	293	224	177	147
181203_6-D105_000EX_001FU_M03_S_1	181203	5. 25% Ovary / 50% Prostate / 25% Yeast	M03	1	105	523	349	263	211	175
181203_6-D105_000EX_001G1_M03_S_2	181203	5. 25% Ovary / 50% Prostate / 25% Yeast	M03	2	105	437	292	220	176	146
181203_6-D105_000EX_001G7_M03_S_3	181203	5. 25% Ovary / 50% Prostate / 25% Yeast	M03	3	105	476	317	239	192	159
181203_7-D103_000EY_001NI_M02_S_1	181203	6. 50% Ovary / 50% Prostate / 0% Yeast	M02	1	103	606	404	306	244	202
181203_7-D103_000EY_001NP_M02_S_2	181203	6. 50% Ovary / 50% Prostate / 0% Yeast	M02	2	103	584	389	299	236	195
181203_7-D105_000EY_001FV_M03_S_1	181203	6. 50% Ovary / 50% Prostate / 0% Yeast	M03	1	105	589	393	301	238	197
181203_7-D105_000EY_001G2_M03_S_2	181203	6. 50% Ovary / 50% Prostate / 0% Yeast	M03	2	105	582	388	293	234	194
181203_8-D103_000EZ_001NJ_M02_S_1	181203	7. 50% Ovary / 0% Prostate / 50% Yeast	M02	1	103	698	465	352	282	233
181203_8-D103_000EZ_001NQ_M02_S_2	181203	7. 50% Ovary / 0% Prostate / 50% Yeast	M02	2	103	627	418	315	253	209
181203_8-D105_000EZ_001FW_M03_S_1	181203	7. 50% Ovary / 0% Prostate / 50% Yeast	M03	1	105	677	452	340	274	226
181203_8-D105_000EZ_001G3_M03_S_2	181203	7. 50% Ovary / 0% Prostate / 50% Yeast	M03	2	105	631	421	318	255	211
181203_HEK-QCS_000F2_001FP_M03_S_1	181203	8. HEK control cells	M03	1	105	726	484	365	294	242
181203_HEK-QCS_000F2_001G8_M03_S_2	181203	8. HEK control cells	M03	2	105	731	488	368	296	244
181203_HEK-QCS_000F2_001NC_M02_S_1	181203	8. HEK control cells	M02	1	103	736	491	375	299	246
181203_HEK-QCS_000F2_001NV_M02_S_2	181203	8. HEK control cells	M02	2	103	745	497	378	302	249
181205_2-D105_000ET_001NX_M02_S_1	181205	1. 0% Ovary / 50% Prostate / 50% Yeast	M02	1	105	51	34	26	20	17
181205_2-D105_000ET_001O4_M02_S_2	181205	1. 0% Ovary / 50% Prostate / 50% Yeast	M02	2	105	18	12	11	7	6
181205_2-D107_000ET_001GA_M03_S_1	181205	1. 0% Ovary / 50% Prostate / 50% Yeast	M03	1	107	59	40	25	24	20
181205_2-D107_000ET_001GH_M03_S_2	181205	1. 0% Ovary / 50% Prostate / 50% Yeast	M03	2	107	67	45	30	28	23
181205_3-D105_000EU_001NY_M02_S_1	181205	2. 3.125% Ovary / 50% Prostate / 46.875% Yeast	M02	1	105	186	124	94	75	62
181205_3-D105_000EU_001O5_M02_S_2	181205	2. 3.125% Ovary / 50% Prostate / 46.875% Yeast	M02	2	105	109	73	56	45	37
181205_3-D105_000EU_001OB_M02_S_3	181205	2. 3.125% Ovary / 50% Prostate / 46.875% Yeast	M02	3	105	137	92	73	56	46
181205_3-D107_000EU_001GB_M03_S_1	181205	2. 3.125% Ovary / 50% Prostate / 46.875% Yeast	M03	1	107	140	93	63	57	47
181205_3-D107_000EU_001GI_M03_S_2	181205	2. 3.125% Ovary / 50% Prostate / 46.875% Yeast	M03	2	107	158	105	78	64	53
181205_3-D107_000EU_001GO_M03_S_3	181205	2. 3.125% Ovary / 50% Prostate / 46.875% Yeast	M03	3	107	104	70	50	43	35
181205_4-D105_000EV_001NZ_M02_S_1	181205	3. 6.25% Ovary / 50% Prostate / 43.75% Yeast	M02	1	105	207	138	105	83	69
181205_4-D105_000EV_001O6_M02_S_2	181205	3. 6.25% Ovary / 50% Prostate / 43.75% Yeast	M02	2	105	277	185	139	112	93
181205_4-D105_000EV_001OC_M02_S_3	181205	3. 6.25% Ovary / 50% Prostate / 43.75% Yeast	M02	3	105	245	163	120	99	82
181205_4-D107_000EV_001GC_M03_S_1	181205	3. 6.25% Ovary / 50% Prostate / 43.75% Yeast	M03	1	107	304	203	155	123	102
181205_4-D107_000EV_001GJ_M03_S_2	181205	3. 6.25% Ovary / 50% Prostate / 43.75% Yeast	M03	2	107	290	194	149	117	97
181205_4-D107_000EV_001GP_M03_S_3	181205	3. 6.25% Ovary / 50% Prostate / 43.75% Yeast	M03	3	107	280	187	143	114	94
181205_5-D105_000EW_001O0_M02_S_1	181205	4. 12.5% Ovary / 50% Prostate / 37.5% Yeast	M02	1	105	356	237	177	144	119
181205_5-D105_000EW_001O7_M02_S_2	181205	4. 12.5% Ovary / 50% Prostate / 37.5% Yeast	M02	2	105	360	240	178	145	120
181205_5-D105_000EW_001OD_M02_S_3	181205	4. 12.5% Ovary / 50% Prostate / 37.5% Yeast	M02	3	105	385	257	192	156	129
181205_5-D107_000EW_001GD_M03_S_1	181205	4. 12.5% Ovary / 50% Prostate / 37.5% Yeast	M03	1	107	327	218	163	132	109
181205_5-D107_000EW_001GK_M03_S_2	181205	4. 12.5% Ovary / 50% Prostate / 37.5% Yeast	M03	2	107	407	271	195	164	136
181205_5-D107_000EW_001GQ_M03_S_3	181205	4. 12.5% Ovary / 50% Prostate / 37.5% Yeast	M03	3	107	376	251	184	152	126
181205_6-D105_000EX_001O1_M02_S_1	181205	5. 25% Ovary / 50% Prostate / 25% Yeast	M02	1	105	495	330	249	199	165
181205_6-D105_000EX_001O8_M02_S_2	181205	5. 25% Ovary / 50% Prostate / 25% Yeast	M02	2	105	521	347	266	210	174
181205_6-D105_000EX_001OE_M02_S_3	181205	5. 25% Ovary / 50% Prostate / 25% Yeast	M02	3	105	434	289	218	175	145
181205_6-D107_000EX_001GE_M03_S_1	181205	5. 25% Ovary / 50% Prostate / 25% Yeast	M03	1	107	487	325	249	197	163
181205_6-D107_000EX_001GL_M03_S_2	181205	5. 25% Ovary / 50% Prostate / 25% Yeast	M03	2	107	502	335	254	203	168
181205_6-D107_000EX_001GR_M03_S_3	181205	5. 25% Ovary / 50% Prostate / 25% Yeast	M03	3	107	540	360	272	217	180
181205_7-D105_000EY_001O2_M02_S_1	181205	6. 50% Ovary / 50% Prostate / 0% Yeast	M02	1	105	587	392	300	237	196
181205_7-D105_000EY_001O9_M02_S_2	181205	6. 50% Ovary / 50% Prostate / 0% Yeast	M02	2	105	593	395	302	239	198
181205_7-D107_000EY_001GF_M03_S_1	181205	6. 50% Ovary / 50% Prostate / 0% Yeast	M03	1	107	610	407	309	247	204
181205_7-D107_000EY_001GM_M03_S_2	181205	6. 50% Ovary / 50% Prostate / 0% Yeast	M03	2	107	604	403	306	245	202
181205_8-D105_000EZ_001O3_M02_S_1	181205	7. 50% Ovary / 0% Prostate / 50% Yeast	M02	1	105	692	461	350	280	231
181205_8-D105_000EZ_001OA_M02_S_2	181205	7. 50% Ovary / 0% Prostate / 50% Yeast	M02	2	105	687	458	346	278	229
181205_8-D107_000EZ_001GG_M03_S_1	181205	7. 50% Ovary / 0% Prostate / 50% Yeast	M03	1	107	662	441	333	268	221
181205_8-D107_000EZ_001GN_M03_S_2	181205	7. 50% Ovary / 0% Prostate / 50% Yeast	M03	2	107	630	420	316	254	210
181205_HEK-QCS_000F2_001G9_M03_S_1	181205	8. HEK control cells	M03	1	107	720	480	363	291	240
181205_HEK-QCS_000F2_001GS_M03_S_2	181205	8. HEK control cells	M03	2	107	765	510	387	310	255
181205_HEK-QCS_000F2_001NW_M02_S_1	181205	8. HEK control cells	M02	1	105	739	493	376	300	247
181205_HEK-QCS_000F2_001OF_M02_S_2	181205	8. HEK control cells	M02	2	105	780	520	392	316	260
181207_2-D107_000ET_001OH_M02_S_1	181207	1. 0% Ovary / 50% Prostate / 50% Yeast	M02	1	107	58	39	29	24	20
181207_2-D107_000ET_001OO_M02_S_2	181207	1. 0% Ovary / 50% Prostate / 50% Yeast	M02	2	107	41	28	23	17	14
181207_3-D107_000EU_001OI_M02_S_1	181207	2. 3.125% Ovary / 50% Prostate / 46.875% Yeast	M02	1	107	156	104	81	63	52
181207_3-D107_000EU_001OP_M02_S_2	181207	2. 3.125% Ovary / 50% Prostate / 46.875% Yeast	M02	2	107	112	75	57	46	38
181207_3-D107_000EU_001OV_M02_S_3	181207	2. 3.125% Ovary / 50% Prostate / 46.875% Yeast	M02	3	107	143	95	76	58	48
181207_4-D107_000EV_001OJ_M02_S_1	181207	3. 6.25% Ovary / 50% Prostate / 43.75% Yeast	M02	1	107	297	198	146	120	99
181207_4-D107_000EV_001OQ_M02_S_2	181207	3. 6.25% Ovary / 50% Prostate / 43.75% Yeast	M02	2	107	265	177	132	108	89
181207_4-D107_000EV_001OW_M02_S_3	181207	3. 6.25% Ovary / 50% Prostate / 43.75% Yeast	M02	3	107	292	195	145	118	98
181207_5-D107_000EW_001OK_M02_S_1	181207	4. 12.5% Ovary / 50% Prostate / 37.5% Yeast	M02	1	107	390	260	195	157	130
181207_5-D107_000EW_001OR_M02_S_2	181207	4. 12.5% Ovary / 50% Prostate / 37.5% Yeast	M02	2	107	324	216	162	131	108
181207_5-D107_000EW_001OX_M02_S_3	181207	4. 12.5% Ovary / 50% Prostate / 37.5% Yeast	M02	3	107	408	272	209	164	136
181207_6-D107_000EX_001OL_M02_S_1	181207	5. 25% Ovary / 50% Prostate / 25% Yeast	M02	1	107	458	306	232	185	153
181207_6-D107_000EX_001OS_M02_S_2	181207	5. 25% Ovary / 50% Prostate / 25% Yeast	M02	2	107	533	356	270	215	178
181207_6-D107_000EX_001OY_M02_S_3	181207	5. 25% Ovary / 50% Prostate / 25% Yeast	M02	3	107	539	360	272	217	180
181207_7-D107_000EY_001OM_M02_S_1	181207	6. 50% Ovary / 50% Prostate / 0% Yeast	M02	1	107	616	411	312	249	206
181207_7-D107_000EY_001OT_M02_S_2	181207	6. 50% Ovary / 50% Prostate / 0% Yeast	M02	2	107	624	416	314	252	208
181207_8-D107_000EZ_001ON_M02_S_1	181207	7. 50% Ovary / 0% Prostate / 50% Yeast	M02	1	107	667	445	337	270	223
181207_8-D107_000EZ_001OU_M02_S_2	181207	7. 50% Ovary / 0% Prostate / 50% Yeast	M02	2	107	637	425	322	258	213
181207_HEK-QCS_000F2_001OG_M02_S_1	181207	8. HEK control cells	M02	1	107	769	513	388	312	257
181207_HEK-QCS_000F2_001OZ_M02_S_2	181207	8. HEK control cells	M02	2	107	765	510	386	310	255
181208_2-D101_000ET_000Y8_M05_S_1	181208	1. 0% Ovary / 50% Prostate / 50% Yeast	M05	1	101	58	39	33	25	20
181208_2-D101_000ET_000YF_M05_S_2	181208	1. 0% Ovary / 50% Prostate / 50% Yeast	M05	2	101	26	18	16	11	9
181208_2-D101_000EU_000Y9_M05_S_1	181208	2. 3.125% Ovary / 50% Prostate / 46.875% Yeast	M05	1	101	125	84	64	52	42
181208_2-D103_000ET_001V0_M01_S_1	181208	1. 0% Ovary / 50% Prostate / 50% Yeast	M01	1	101	2	1	1	1	1
181208_3-D101_000EU_000YG_M05_S_2	181208	2. 3.125% Ovary / 50% Prostate / 46.875% Yeast	M05	2	101	101	68	53	42	34
181208_3-D101_000EU_000YM_M05_S_3	181208	2. 3.125% Ovary / 50% Prostate / 46.875% Yeast	M05	3	101	159	106	81	65	53
181208_3-D103_000EU_001V1_M01_S_1	181208	2. 3.125% Ovary / 50% Prostate / 46.875% Yeast	M01	1	101	163	109	84	66	55
181208_3-D103_000EU_001V8_M01_S_2	181208	2. 3.125% Ovary / 50% Prostate / 46.875% Yeast	M01	2	101	186	124	94	75	62
181208_3-D103_000EU_001VE_M01_S_3	181208	2. 3.125% Ovary / 50% Prostate / 46.875% Yeast	M01	3	101	147	98	75	59	49
181208_4-D101_000EV_000YA_M05_S_1	181208	3. 6.25% Ovary / 50% Prostate / 43.75% Yeast	M05	1	101	296	197	149	120	99
181208_4-D101_000EV_000YH_M05_S_2	181208	3. 6.25% Ovary / 50% Prostate / 43.75% Yeast	M05	2	101	274	183	142	112	92
181208_4-D101_000EV_000YN_M05_S_3	181208	3. 6.25% Ovary / 50% Prostate / 43.75% Yeast	M05	3	101	293	195	148	119	98
181208_4-D103_000EV_001V2_M01_S_1	181208	3. 6.25% Ovary / 50% Prostate / 43.75% Yeast	M01	1	101	262	175	131	106	88
181208_4-D103_000EV_001V9_M01_S_2	181208	3. 6.25% Ovary / 50% Prostate / 43.75% Yeast	M01	2	101	219	146	107	88	73
181208_4-D103_000EV_001VF_M01_S_3	181208	3. 6.25% Ovary / 50% Prostate / 43.75% Yeast	M01	3	101	256	171	129	104	86
181208_5-D101_000EW_000YB_M05_S_1	181208	4. 12.5% Ovary / 50% Prostate / 37.5% Yeast	M05	1	101	397	265	203	161	133
181208_5-D101_000EW_000YI_M05_S_2	181208	4. 12.5% Ovary / 50% Prostate / 37.5% Yeast	M05	2	101	383	256	198	155	128
181208_5-D101_000EW_000YO_M05_S_3	181208	4. 12.5% Ovary / 50% Prostate / 37.5% Yeast	M05	3	101	404	269	206	164	135
181208_5-D103_000EW_001V3_M01_S_1	181208	4. 12.5% Ovary / 50% Prostate / 37.5% Yeast	M01	1	101	329	219	169	133	110
181208_5-D103_000EW_001VA_M01_S_2	181208	4. 12.5% Ovary / 50% Prostate / 37.5% Yeast	M01	2	101	339	226	174	136	113
181208_5-D103_000EW_001VG_M01_S_3	181208	4. 12.5% Ovary / 50% Prostate / 37.5% Yeast	M01	3	101	378	252	193	152	126
181208_6-D101_000EX_000YC_M05_S_1	181208	5. 25% Ovary / 50% Prostate / 25% Yeast	M05	1	101	521	348	263	211	174
181208_6-D101_000EX_000YJ_M05_S_2	181208	5. 25% Ovary / 50% Prostate / 25% Yeast	M05	2	101	536	357	272	217	179
181208_6-D101_000EX_000YP_M05_S_3	181208	5. 25% Ovary / 50% Prostate / 25% Yeast	M05	3	101	525	350	265	212	175
181208_6-D103_000EX_001V4_M01_S_1	181208	5. 25% Ovary / 50% Prostate / 25% Yeast	M01	1	101	514	343	260	207	172
181208_6-D103_000EX_001VB_M01_S_2	181208	5. 25% Ovary / 50% Prostate / 25% Yeast	M01	2	101	480	320	242	193	160
181208_6-D103_000EX_001VH_M01_S_3	181208	5. 25% Ovary / 50% Prostate / 25% Yeast	M01	3	101	503	335	255	202	168
181208_7-D101_000EY_000YD_M05_S_1	181208	6. 50% Ovary / 50% Prostate / 0% Yeast	M05	1	101	610	407	308	247	204
181208_7-D101_000EY_000YK_M05_S_2	181208	6. 50% Ovary / 50% Prostate / 0% Yeast	M05	2	101	548	365	276	221	183
181208_7-D103_000EY_001V5_M01_S_1	181208	6. 50% Ovary / 50% Prostate / 0% Yeast	M01	1	101	555	370	280	223	185
181208_7-D103_000EY_001VC_M01_S_2	181208	6. 50% Ovary / 50% Prostate / 0% Yeast	M01	2	101	558	372	283	224	186
181208_8-D101_000EZ_000YE_M05_S_1	181208	7. 50% Ovary / 0% Prostate / 50% Yeast	M05	1	101	652	435	327	265	218
181208_8-D101_000EZ_000YL_M05_S_2	181208	7. 50% Ovary / 0% Prostate / 50% Yeast	M05	2	101	630	420	316	255	210
181208_8-D103_000EZ_001V6_M01_S_1	181208	7. 50% Ovary / 0% Prostate / 50% Yeast	M01	1	101	648	432	322	261	216
181208_8-D103_000EZ_001VD_M01_S_2	181208	7. 50% Ovary / 0% Prostate / 50% Yeast	M01	2	101	669	446	337	270	223
181208_HEK-QCS_000F2_000Y7_M05_S_1	181208	8. HEK control cells	M05	1	101	728	485	365	295	243
181208_HEK-QCS_000F2_000YQ_M05_S_2	181208	8. HEK control cells	M05	2	101	767	512	388	311	256
181208_HEK-QCS_000F2_001UZ_M01_S_1	181208	8. HEK control cells	M01	1	101	736	491	373	299	246
181208_HEK-QCS_000F2_001VI_M01_S_2	181208	8. HEK control cells	M01	2	101	705	470	356	285	235
181210_2-D103_000ET_000YS_M05_S_1	181210	1. 0% Ovary / 50% Prostate / 50% Yeast	M05	1	103	78	52	39	32	26
181210_2-D103_000ET_000YZ_M05_S_2	181210	1. 0% Ovary / 50% Prostate / 50% Yeast	M05	2	103	4	3	2	3	2
181210_2-D105_000ET_001VR_M01_S_2	181210	1. 0% Ovary / 50% Prostate / 50% Yeast	M01	2	103	4	3	5	2	2
181210_3-D103_000EU_000YT_M05_S_1	181210	2. 3.125% Ovary / 50% Prostate / 46.875% Yeast	M05	1	103	117	78	60	48	39
181210_3-D103_000EU_000Z0_M05_S_2	181210	2. 3.125% Ovary / 50% Prostate / 46.875% Yeast	M05	2	103	95	63	49	39	32
181210_3-D103_000EU_000Z6_M05_S_3	181210	2. 3.125% Ovary / 50% Prostate / 46.875% Yeast	M05	3	103	114	76	59	47	38
181210_3-D105_000EU_001VS_M01_S_2	181210	2. 3.125% Ovary / 50% Prostate / 46.875% Yeast	M01	2	103	133	89	70	54	45
181210_4-D103_000EV_000YU_M05_S_1	181210	3. 6.25% Ovary / 50% Prostate / 43.75% Yeast	M05	1	103	249	166	128	101	83
181210_4-D103_000EV_000Z1_M05_S_2	181210	3. 6.25% Ovary / 50% Prostate / 43.75% Yeast	M05	2	103	209	139	109	85	70
181210_4-D103_000EV_000Z7_M05_S_3	181210	3. 6.25% Ovary / 50% Prostate / 43.75% Yeast	M05	3	103	240	160	124	97	80
181210_4-D105_000EV_001VT_M01_S_2	181210	3. 6.25% Ovary / 50% Prostate / 43.75% Yeast	M01	2	103	237	158	121	95	79
181210_4-D105_000EV_001VZ_M01_S_3	181210	3. 6.25% Ovary / 50% Prostate / 43.75% Yeast	M01	3	103	296	198	144	119	99
181210_5-D103_000EW_000YV_M05_S_1	181210	4. 12.5% Ovary / 50% Prostate / 37.5% Yeast	M05	1	103	380	253	197	154	127
181210_5-D103_000EW_000Z2_M05_S_2	181210	4. 12.5% Ovary / 50% Prostate / 37.5% Yeast	M05	2	103	428	286	216	173	143
181210_5-D103_000EW_000Z8_M05_S_3	181210	4. 12.5% Ovary / 50% Prostate / 37.5% Yeast	M05	3	103	400	267	205	162	134
181210_5-D105_000EW_001VN_M01_S_1	181210	4. 12.5% Ovary / 50% Prostate / 37.5% Yeast	M01	1	103	386	258	196	156	129
181210_5-D105_000EW_001VU_M01_S_2	181210	4. 12.5% Ovary / 50% Prostate / 37.5% Yeast	M01	2	103	365	244	184	147	122
181210_5-D105_000EW_001W0_M01_S_3	181210	4. 12.5% Ovary / 50% Prostate / 37.5% Yeast	M01	3	103	399	266	200	160	133
181210_6-D103_000EX_000YW_M05_S_1	181210	5. 25% Ovary / 50% Prostate / 25% Yeast	M05	1	103	498	332	249	201	166
181210_6-D103_000EX_000Z3_M05_S_2	181210	5. 25% Ovary / 50% Prostate / 25% Yeast	M05	2	103	477	318	240	192	159
181210_6-D103_000EX_000Z9_M05_S_3	181210	5. 25% Ovary / 50% Prostate / 25% Yeast	M05	3	103	440	293	221	178	147
181210_6-D105_000EX_001VO_M01_S_1	181210	5. 25% Ovary / 50% Prostate / 25% Yeast	M01	1	103	482	322	244	194	161
181210_6-D105_000EX_001VV_M01_S_2	181210	5. 25% Ovary / 50% Prostate / 25% Yeast	M01	2	103	439	293	221	177	147
181210_6-D105_000EX_001W1_M01_S_3	181210	5. 25% Ovary / 50% Prostate / 25% Yeast	M01	3	103	522	348	263	210	174
181210_7-D103_000EY_000YX_M05_S_1	181210	6. 50% Ovary / 50% Prostate / 0% Yeast	M05	1	103	584	390	296	236	195
181210_7-D103_000EY_000Z4_M05_S_2	181210	6. 50% Ovary / 50% Prostate / 0% Yeast	M05	2	103	608	405	306	246	203
181210_7-D105_000EY_001VP_M01_S_1	181210	6. 50% Ovary / 50% Prostate / 0% Yeast	M01	1	103	612	408	308	247	204
181210_7-D105_000EY_001VW_M01_S_2	181210	6. 50% Ovary / 50% Prostate / 0% Yeast	M01	2	103	570	380	288	229	190
181210_8-D103_000EZ_000YY_M05_S_1	181210	7. 50% Ovary / 0% Prostate / 50% Yeast	M05	1	103	679	453	338	276	227
181210_8-D103_000EZ_000Z5_M05_S_2	181210	7. 50% Ovary / 0% Prostate / 50% Yeast	M05	2	103	656	437	328	266	219
181210_8-D105_000EZ_001VQ_M01_S_1	181210	7. 50% Ovary / 0% Prostate / 50% Yeast	M01	1	103	657	438	330	265	219
181210_8-D105_000EZ_001VX_M01_S_2	181210	7. 50% Ovary / 0% Prostate / 50% Yeast	M01	2	103	696	464	350	281	232
181210_HEK-QCS_000F2_000YR_M05_S_1	181210	8. HEK control cells	M05	1	103	738	492	369	299	246
181210_HEK-QCS_000F2_000ZA_M05_S_2	181210	8. HEK control cells	M05	2	103	777	518	391	315	259
181210_HEK-QCS_000F2_001VJ_M01_S_1	181210	8. HEK control cells	M01	1	103	762	508	383	308	254
181210_HEK-QCS_000F2_001W2_M01_S_2	181210	8. HEK control cells	M01	2	103	729	486	368	295	243
181212_2-D105_000ET_000ZC_M05_S_1	181212	1. 0% Ovary / 50% Prostate / 50% Yeast	M05	1	105	47	31	28	20	16
181212_2-D105_000ET_000ZJ_M05_S_2	181212	1. 0% Ovary / 50% Prostate / 50% Yeast	M05	2	105	15	10	7	6	5
181212_2-D107_000ET_001W4_M01_S_1	181212	1. 0% Ovary / 50% Prostate / 50% Yeast	M01	1	105	44	29	26	18	15
181212_2-D107_000ET_001WB_M01_S_2	181212	1. 0% Ovary / 50% Prostate / 50% Yeast	M01	2	105	49	33	28	20	17
181212_3-D105_000EU_000ZD_M05_S_1	181212	2. 3.125% Ovary / 50% Prostate / 46.875% Yeast	M05	1	105	163	109	85	67	55
181212_3-D105_000EU_000ZK_M05_S_2	181212	2. 3.125% Ovary / 50% Prostate / 46.875% Yeast	M05	2	105	152	101	79	62	51
181212_3-D105_000EU_000ZQ_M05_S_3	181212	2. 3.125% Ovary / 50% Prostate / 46.875% Yeast	M05	3	105	82	55	42	35	28
181212_3-D107_000EU_001W5_M01_S_1	181212	2. 3.125% Ovary / 50% Prostate / 46.875% Yeast	M01	1	105	171	114	87	69	57
181212_3-D107_000EU_001WC_M01_S_2	181212	2. 3.125% Ovary / 50% Prostate / 46.875% Yeast	M01	2	105	148	99	76	60	50
181212_3-D107_000EU_001WI_M01_S_3	181212	2. 3.125% Ovary / 50% Prostate / 46.875% Yeast	M01	3	105	187	125	95	76	63
181212_4-D105_000EV_000ZE_M05_S_1	181212	3. 6.25% Ovary / 50% Prostate / 43.75% Yeast	M05	1	105	268	179	138	109	90
181212_4-D105_000EV_000ZL_M05_S_2	181212	3. 6.25% Ovary / 50% Prostate / 43.75% Yeast	M05	2	105	309	206	155	125	103
181212_4-D105_000EV_000ZR_M05_S_3	181212	3. 6.25% Ovary / 50% Prostate / 43.75% Yeast	M05	3	105	230	153	120	94	77
181212_4-D107_000EV_001W6_M01_S_1	181212	3. 6.25% Ovary / 50% Prostate / 43.75% Yeast	M01	1	105	311	208	150	125	104
181212_4-D107_000EV_001WD_M01_S_2	181212	3. 6.25% Ovary / 50% Prostate / 43.75% Yeast	M01	2	105	232	155	120	94	78
181212_4-D107_000EV_001WJ_M01_S_3	181212	3. 6.25% Ovary / 50% Prostate / 43.75% Yeast	M01	3	105	307	205	149	124	103
181212_5-D105_000EW_000ZF_M05_S_1	181212	4. 12.5% Ovary / 50% Prostate / 37.5% Yeast	M05	1	105	325	217	165	132	109
181212_5-D105_000EW_000ZM_M05_S_2	181212	4. 12.5% Ovary / 50% Prostate / 37.5% Yeast	M05	2	105	378	252	196	153	126
181212_5-D105_000EW_000ZS_M05_S_3	181212	4. 12.5% Ovary / 50% Prostate / 37.5% Yeast	M05	3	105	316	211	161	129	106
181212_5-D107_000EW_001W7_M01_S_1	181212	4. 12.5% Ovary / 50% Prostate / 37.5% Yeast	M01	1	105	396	264	199	159	132
181212_5-D107_000EW_001WE_M01_S_2	181212	4. 12.5% Ovary / 50% Prostate / 37.5% Yeast	M01	2	105	391	261	198	158	131
181212_5-D107_000EW_001WK_M01_S_3	181212	4. 12.5% Ovary / 50% Prostate / 37.5% Yeast	M01	3	105	345	230	176	139	115
181212_6-D105_000EX_000ZG_M05_S_1	181212	5. 25% Ovary / 50% Prostate / 25% Yeast	M05	1	105	534	356	270	215	178
181212_6-D105_000EX_000ZN_M05_S_2	181212	5. 25% Ovary / 50% Prostate / 25% Yeast	M05	2	105	504	336	253	203	168
181212_6-D105_000EX_000ZT_M05_S_3	181212	5. 25% Ovary / 50% Prostate / 25% Yeast	M05	3	105	462	308	233	186	154
181212_6-D107_000EX_001W8_M01_S_1	181212	5. 25% Ovary / 50% Prostate / 25% Yeast	M01	1	105	528	352	265	212	176
181212_6-D107_000EX_001WF_M01_S_2	181212	5. 25% Ovary / 50% Prostate / 25% Yeast	M01	2	105	494	330	251	199	165
181212_6-D107_000EX_001WL_M01_S_3	181212	5. 25% Ovary / 50% Prostate / 25% Yeast	M01	3	105	509	339	257	205	170
181212_7-D105_000EY_000ZH_M05_S_1	181212	6. 50% Ovary / 50% Prostate / 0% Yeast	M05	1	105	588	392	297	237	196
181212_7-D105_000EY_000ZO_M05_S_2	181212	6. 50% Ovary / 50% Prostate / 0% Yeast	M05	2	105	589	393	298	239	197
181212_7-D107_000EY_001W9_M01_S_1	181212	6. 50% Ovary / 50% Prostate / 0% Yeast	M01	1	105	572	381	291	230	191
181212_7-D107_000EY_001WG_M01_S_2	181212	6. 50% Ovary / 50% Prostate / 0% Yeast	M01	2	105	613	409	309	248	205
181212_8-D105_000EZ_000ZI_M05_S_1	181212	7. 50% Ovary / 0% Prostate / 50% Yeast	M05	1	105	677	451	337	275	226
181212_8-D105_000EZ_000ZP_M05_S_2	181212	7. 50% Ovary / 0% Prostate / 50% Yeast	M05	2	105	643	429	322	261	215
181212_8-D107_000EZ_001WA_M01_S_1	181212	7. 50% Ovary / 0% Prostate / 50% Yeast	M01	1	105	693	462	349	280	231
181212_8-D107_000EZ_001WH_M01_S_2	181212	7. 50% Ovary / 0% Prostate / 50% Yeast	M01	2	105	628	419	316	254	210
181212_HEK-QCS_000F2_000ZB_M05_S_1	181212	8. HEK control cells	M05	1	105	734	489	367	298	245
181212_HEK-QCS_000F2_000ZU_M05_S_2	181212	8. HEK control cells	M05	2	105	741	494	370	301	247
181212_HEK-QCS_000F2_001W3_M01_S_1	181212	8. HEK control cells	M01	1	105	769	513	388	312	257
181212_HEK-QCS_000F2_001WM_M01_S_2	181212	8. HEK control cells	M01	2	105	757	505	382	307	253
181214_2-D107_000ET_000ZW_M05_S_1	181214	1. 0% Ovary / 50% Prostate / 50% Yeast	M05	1	107	75	50	38	31	25
181214_2-D107_000ET_00103_M05_S_2	181214	1. 0% Ovary / 50% Prostate / 50% Yeast	M05	2	107	54	36	30	22	18
181214_2-D109_000ET_001WO_M01_S_1	181214	1. 0% Ovary / 50% Prostate / 50% Yeast	M01	1	107	22	15	17	9	8
181214_2-D109_000ET_001WV_M01_S_2	181214	1. 0% Ovary / 50% Prostate / 50% Yeast	M01	2	107	16	11	13	7	6
181214_3-D107_000EU_000ZX_M05_S_1	181214	2. 3.125% Ovary / 50% Prostate / 46.875% Yeast	M05	1	107	178	119	91	73	60
181214_3-D107_000EU_00104_M05_S_2	181214	2. 3.125% Ovary / 50% Prostate / 46.875% Yeast	M05	2	107	160	107	82	66	54
181214_3-D107_000EU_0010A_M05_S_3	181214	2. 3.125% Ovary / 50% Prostate / 46.875% Yeast	M05	3	107	147	98	74	60	49
181214_3-D109_000EU_001WP_M01_S_1	181214	2. 3.125% Ovary / 50% Prostate / 46.875% Yeast	M01	1	107	179	120	92	72	60
181214_3-D109_000EU_001WW_M01_S_2	181214	2. 3.125% Ovary / 50% Prostate / 46.875% Yeast	M01	2	107	111	74	56	45	37
181214_4-D107_000EV_000ZY_M05_S_1	181214	3. 6.25% Ovary / 50% Prostate / 43.75% Yeast	M05	1	107	266	178	136	108	89
181214_4-D107_000EV_00105_M05_S_2	181214	3. 6.25% Ovary / 50% Prostate / 43.75% Yeast	M05	2	107	218	145	113	89	73
181214_4-D107_000EV_0010B_M05_S_3	181214	3. 6.25% Ovary / 50% Prostate / 43.75% Yeast	M05	3	107	298	199	150	121	100
181214_4-D109_000EV_001WQ_M01_S_1	181214	3. 6.25% Ovary / 50% Prostate / 43.75% Yeast	M01	1	107	204	136	102	82	68
181214_4-D109_000EV_001WX_M01_S_2	181214	3. 6.25% Ovary / 50% Prostate / 43.75% Yeast	M01	2	107	266	177	132	107	89
181214_4-D109_000EV_001X3_M01_S_3	181214	3. 6.25% Ovary / 50% Prostate / 43.75% Yeast	M01	3	107	222	148	110	89	74
181214_5-D107_000EW_000ZZ_M05_S_1	181214	4. 12.5% Ovary / 50% Prostate / 37.5% Yeast	M05	1	107	420	280	212	170	140
181214_5-D107_000EW_00106_M05_S_2	181214	4. 12.5% Ovary / 50% Prostate / 37.5% Yeast	M05	2	107	372	248	193	150	124
181214_5-D107_000EW_0010C_M05_S_3	181214	4. 12.5% Ovary / 50% Prostate / 37.5% Yeast	M05	3	107	417	278	211	168	139
181214_5-D109_000EW_001WR_M01_S_1	181214	4. 12.5% Ovary / 50% Prostate / 37.5% Yeast	M01	1	107	334	223	172	135	112
181214_5-D109_000EW_001WY_M01_S_2	181214	4. 12.5% Ovary / 50% Prostate / 37.5% Yeast	M01	2	107	350	233	179	141	117
181214_5-D109_000EW_001X4_M01_S_3	181214	4. 12.5% Ovary / 50% Prostate / 37.5% Yeast	M01	3	107	373	249	191	151	125
181214_6-D107_000EX_00100_M05_S_1	181214	5. 25% Ovary / 50% Prostate / 25% Yeast	M05	1	107	459	306	231	185	153
181214_6-D107_000EX_00107_M05_S_2	181214	5. 25% Ovary / 50% Prostate / 25% Yeast	M05	2	107	487	325	246	197	163
181214_6-D107_000EX_0010D_M05_S_3	181214	5. 25% Ovary / 50% Prostate / 25% Yeast	M05	3	107	491	328	247	198	164
181214_6-D109_000EX_001WS_M01_S_1	181214	5. 25% Ovary / 50% Prostate / 25% Yeast	M01	1	107	486	324	245	195	162
181214_6-D109_000EX_001WZ_M01_S_2	181214	5. 25% Ovary / 50% Prostate / 25% Yeast	M01	2	107	536	358	270	216	179
181214_6-D109_000EX_001X5_M01_S_3	181214	5. 25% Ovary / 50% Prostate / 25% Yeast	M01	3	107	452	301	228	182	151
181214_7-D107_000EY_00101_M05_S_1	181214	6. 50% Ovary / 50% Prostate / 0% Yeast	M05	1	107	555	370	281	224	185
181214_7-D107_000EY_00108_M05_S_2	181214	6. 50% Ovary / 50% Prostate / 0% Yeast	M05	2	107	577	385	291	234	193
181214_7-D109_000EY_001WT_M01_S_1	181214	6. 50% Ovary / 50% Prostate / 0% Yeast	M01	1	107	601	401	304	243	201
181214_7-D109_000EY_001X0_M01_S_2	181214	6. 50% Ovary / 50% Prostate / 0% Yeast	M01	2	107	549	366	277	221	183
181214_8-D107_000EZ_00102_M05_S_1	181214	7. 50% Ovary / 0% Prostate / 50% Yeast	M05	1	107	671	448	335	272	224
181214_8-D107_000EZ_00109_M05_S_2	181214	7. 50% Ovary / 0% Prostate / 50% Yeast	M05	2	107	651	434	326	263	217
181214_8-D109_000EZ_001WU_M01_S_1	181214	7. 50% Ovary / 0% Prostate / 50% Yeast	M01	1	107	632	421	317	255	211
181214_HEK-QCS_000F2_0010E_M05_S_2	181214	8. HEK control cells	M05	2	107	713	475	358	289	238
181214_HEK-QCS_000F2_001WN_M01_S_1	181214	8. HEK control cells	M01	1	107	722	482	366	292	241
181214_HEK-QCS_000F2_001X6_M01_S_2	181214	8. HEK control cells	M01	2	107	766	511	386	311	256
