# Supplementary material for: Strategies to enable large-scale proteomics for reproducible research
Source: Nat Commun. 2020 Jul 30;11:3793. doi: 10.1038/s41467-020-17641-3 (PMC7393074; doi:10.1038/s41467-020-17641-3)
Supplement: Supplementary file 7 — Source Data [file 41467_2020_17641_MOESM7_ESM.xlsx]

## Sheet: Source_data_Fig2B
	Peptide	Machine	CV
0	DESM_HUMAN=RIESLNEEIAFLK=RIESLNEEIAFLK	M02	4.70463
1	DESM_HUMAN=RIESLNEEIAFLK=RIESLNEEIAFLK	M06	41.3106
2	DESM_HUMAN=RIESLNEEIAFLK=RIESLNEEIAFLK	All	60.7768
3	QCR1_HUMAN=IAEVDASVVR=IAEVDASVVR	M01	8.89195
4	QCR1_HUMAN=IAEVDASVVR=IAEVDASVVR	M02	5.2867
5	QCR1_HUMAN=IAEVDASVVR=IAEVDASVVR	M03	12.7253
6	QCR1_HUMAN=IAEVDASVVR=IAEVDASVVR	M04	5.79358
7	QCR1_HUMAN=IAEVDASVVR=IAEVDASVVR	M05	4.63348
8	QCR1_HUMAN=IAEVDASVVR=IAEVDASVVR	M06	3.81562
9	QCR1_HUMAN=IAEVDASVVR=IAEVDASVVR	All	31.9828
10	ROA2_HUMAN=IDTIEIITDR=IDTIEIITDR	M01	11.5037
11	ROA2_HUMAN=IDTIEIITDR=IDTIEIITDR	M02	8.83708
12	ROA2_HUMAN=IDTIEIITDR=IDTIEIITDR	M03	17.1731
13	ROA2_HUMAN=IDTIEIITDR=IDTIEIITDR	M04	7.57769
14	ROA2_HUMAN=IDTIEIITDR=IDTIEIITDR	M05	6.0186
15	ROA2_HUMAN=IDTIEIITDR=IDTIEIITDR	M06	6.05284
16	ROA2_HUMAN=IDTIEIITDR=IDTIEIITDR	All	40.9983
17	DYHC1_HUMAN=IQGLTVEQAEAVVR=IQGLTVEQAEAVVR	M01	19.2481
18	DYHC1_HUMAN=IQGLTVEQAEAVVR=IQGLTVEQAEAVVR	M02	8.60353
19	DYHC1_HUMAN=IQGLTVEQAEAVVR=IQGLTVEQAEAVVR	M03	18.7817
20	DYHC1_HUMAN=IQGLTVEQAEAVVR=IQGLTVEQAEAVVR	M04	8.37485
21	DYHC1_HUMAN=IQGLTVEQAEAVVR=IQGLTVEQAEAVVR	M05	7.66986
22	DYHC1_HUMAN=IQGLTVEQAEAVVR=IQGLTVEQAEAVVR	M06	7.93565
23	DYHC1_HUMAN=IQGLTVEQAEAVVR=IQGLTVEQAEAVVR	All	29.8248
24	PSD11_HUMAN=LYDNLLEQNLIR=LYDNLLEQNLIR	M01	19.5392
25	PSD11_HUMAN=LYDNLLEQNLIR=LYDNLLEQNLIR	M02	9.29625
26	PSD11_HUMAN=LYDNLLEQNLIR=LYDNLLEQNLIR	M03	16.0493
27	PSD11_HUMAN=LYDNLLEQNLIR=LYDNLLEQNLIR	M04	10.2436
28	PSD11_HUMAN=LYDNLLEQNLIR=LYDNLLEQNLIR	M05	8.79193
29	PSD11_HUMAN=LYDNLLEQNLIR=LYDNLLEQNLIR	M06	8.69879
30	PSD11_HUMAN=LYDNLLEQNLIR=LYDNLLEQNLIR	All	28.8638
31	PLEC_HUMAN=RSIQEELQQLR=RSIQEELQQLR	M05	0.889442
32	PLEC_HUMAN=RSIQEELQQLR=RSIQEELQQLR	All	0.889442
33	COX6C_HUMAN=AGIFQSVK=AGIFQSVK	M01	8.58979
34	COX6C_HUMAN=AGIFQSVK=AGIFQSVK	M02	6.80752
35	COX6C_HUMAN=AGIFQSVK=AGIFQSVK	M03	18.4571
36	COX6C_HUMAN=AGIFQSVK=AGIFQSVK	M04	38.8997
37	COX6C_HUMAN=AGIFQSVK=AGIFQSVK	M05	7.10557
38	COX6C_HUMAN=AGIFQSVK=AGIFQSVK	M06	7.53467
39	COX6C_HUMAN=AGIFQSVK=AGIFQSVK	All	42.813
40	HSPB1_HUMAN=VSLDVNHFAPDELTVK=VSLDVNHFAPDELTVK	M01	17.173
41	HSPB1_HUMAN=VSLDVNHFAPDELTVK=VSLDVNHFAPDELTVK	M02	8.20454
42	HSPB1_HUMAN=VSLDVNHFAPDELTVK=VSLDVNHFAPDELTVK	M03	15.0969
43	HSPB1_HUMAN=VSLDVNHFAPDELTVK=VSLDVNHFAPDELTVK	M04	12.1158
44	HSPB1_HUMAN=VSLDVNHFAPDELTVK=VSLDVNHFAPDELTVK	M05	5.16942
45	HSPB1_HUMAN=VSLDVNHFAPDELTVK=VSLDVNHFAPDELTVK	M06	7.64986
46	HSPB1_HUMAN=VSLDVNHFAPDELTVK=VSLDVNHFAPDELTVK	All	28.9753
47	Biognosys=GTFIIDPAAIVR=GTFIIDPAAIVR	M01	14.9772
48	Biognosys=GTFIIDPAAIVR=GTFIIDPAAIVR	M02	18.5719
49	Biognosys=GTFIIDPAAIVR=GTFIIDPAAIVR	M03	36.962
50	Biognosys=GTFIIDPAAIVR=GTFIIDPAAIVR	M04	7.58309
51	Biognosys=GTFIIDPAAIVR=GTFIIDPAAIVR	M05	5.51121
52	Biognosys=GTFIIDPAAIVR=GTFIIDPAAIVR	M06	5.22223
53	Biognosys=GTFIIDPAAIVR=GTFIIDPAAIVR	All	29.9202
54	MYH9_HUMAN=VEAQLQELQVK=VEAQLQELQVK	M01	8.5548
55	MYH9_HUMAN=VEAQLQELQVK=VEAQLQELQVK	M02	6.20938
56	MYH9_HUMAN=VEAQLQELQVK=VEAQLQELQVK	M03	13.9321
57	MYH9_HUMAN=VEAQLQELQVK=VEAQLQELQVK	M04	9.54674
58	MYH9_HUMAN=VEAQLQELQVK=VEAQLQELQVK	M05	5.73992
59	MYH9_HUMAN=VEAQLQELQVK=VEAQLQELQVK	M06	6.00592
60	MYH9_HUMAN=VEAQLQELQVK=VEAQLQELQVK	All	36.3973
61	ANXA6_HUMAN=SEISGDLAR=SEISGDLAR	M01	5.2821
62	ANXA6_HUMAN=SEISGDLAR=SEISGDLAR	M02	7.15076
63	ANXA6_HUMAN=SEISGDLAR=SEISGDLAR	M03	14.2571
64	ANXA6_HUMAN=SEISGDLAR=SEISGDLAR	M04	23.4318
65	ANXA6_HUMAN=SEISGDLAR=SEISGDLAR	M05	4.4352
66	ANXA6_HUMAN=SEISGDLAR=SEISGDLAR	M06	9.68038
67	ANXA6_HUMAN=SEISGDLAR=SEISGDLAR	All	31.645
68	ARP3_HUMAN=KDYEEIGPSICR=KDYEEIGPSIC(UniMod:4)R	M01	55.8513
69	ARP3_HUMAN=KDYEEIGPSICR=KDYEEIGPSIC(UniMod:4)R	M02	56.7416
70	ARP3_HUMAN=KDYEEIGPSICR=KDYEEIGPSIC(UniMod:4)R	M03	20.3617
71	ARP3_HUMAN=KDYEEIGPSICR=KDYEEIGPSIC(UniMod:4)R	M04	28.1933
72	ARP3_HUMAN=KDYEEIGPSICR=KDYEEIGPSIC(UniMod:4)R	M05	18.4002
73	ARP3_HUMAN=KDYEEIGPSICR=KDYEEIGPSIC(UniMod:4)R	M06	44.7228
74	ARP3_HUMAN=KDYEEIGPSICR=KDYEEIGPSIC(UniMod:4)R	All	47.544
75	SFPQ_HUMAN=CSEGVFLLTTTPR=C(UniMod:4)SEGVFLLTTTPR	M01	18.4775
76	SFPQ_HUMAN=CSEGVFLLTTTPR=C(UniMod:4)SEGVFLLTTTPR	M02	10.5848
77	SFPQ_HUMAN=CSEGVFLLTTTPR=C(UniMod:4)SEGVFLLTTTPR	M03	8.77827
78	SFPQ_HUMAN=CSEGVFLLTTTPR=C(UniMod:4)SEGVFLLTTTPR	M04	7.15548
79	SFPQ_HUMAN=CSEGVFLLTTTPR=C(UniMod:4)SEGVFLLTTTPR	M05	6.00897
80	SFPQ_HUMAN=CSEGVFLLTTTPR=C(UniMod:4)SEGVFLLTTTPR	M06	6.74053
81	SFPQ_HUMAN=CSEGVFLLTTTPR=C(UniMod:4)SEGVFLLTTTPR	All	34.8043
82	MYH9_HUMAN=KLEGDSTDLSDQIAELQAQIAELK=KLEGDSTDLSDQIAELQAQIAELK	M01	15.0964
83	MYH9_HUMAN=KLEGDSTDLSDQIAELQAQIAELK=KLEGDSTDLSDQIAELQAQIAELK	M02	7.86002
84	MYH9_HUMAN=KLEGDSTDLSDQIAELQAQIAELK=KLEGDSTDLSDQIAELQAQIAELK	M03	6.39693
85	MYH9_HUMAN=KLEGDSTDLSDQIAELQAQIAELK=KLEGDSTDLSDQIAELQAQIAELK	M04	9.86386
86	MYH9_HUMAN=KLEGDSTDLSDQIAELQAQIAELK=KLEGDSTDLSDQIAELQAQIAELK	M05	3.78519
87	MYH9_HUMAN=KLEGDSTDLSDQIAELQAQIAELK=KLEGDSTDLSDQIAELQAQIAELK	M06	10.2501
88	MYH9_HUMAN=KLEGDSTDLSDQIAELQAQIAELK=KLEGDSTDLSDQIAELQAQIAELK	All	22.7708
89	VTNC_HUMAN=RVDTVDPPYPR=RVDTVDPPYPR	All	36.8824
90	CTNA1_HUMAN=LVYDGIR=LVYDGIR	M01	10.8872
91	CTNA1_HUMAN=LVYDGIR=LVYDGIR	M02	9.96694
92	CTNA1_HUMAN=LVYDGIR=LVYDGIR	M03	13.1041
93	CTNA1_HUMAN=LVYDGIR=LVYDGIR	M04	6.1294
94	CTNA1_HUMAN=LVYDGIR=LVYDGIR	M05	26.5291
95	CTNA1_HUMAN=LVYDGIR=LVYDGIR	M06	14.1478
96	CTNA1_HUMAN=LVYDGIR=LVYDGIR	All	29.5859
97	ERP29_HUMAN=SLNILTAFQK=SLNILTAFQK	M01	13.1443
98	ERP29_HUMAN=SLNILTAFQK=SLNILTAFQK	M02	8.05536
99	ERP29_HUMAN=SLNILTAFQK=SLNILTAFQK	M03	14.8143
100	ERP29_HUMAN=SLNILTAFQK=SLNILTAFQK	M04	7.87932
101	ERP29_HUMAN=SLNILTAFQK=SLNILTAFQK	M05	4.60426
102	ERP29_HUMAN=SLNILTAFQK=SLNILTAFQK	M06	9.44475
103	ERP29_HUMAN=SLNILTAFQK=SLNILTAFQK	All	35.3539
104	BCAM_HUMAN=QGWVSSSLTLK=QGWVSSSLTLK	M01	0.601012
105	BCAM_HUMAN=QGWVSSSLTLK=QGWVSSSLTLK	M03	25.1304
106	BCAM_HUMAN=QGWVSSSLTLK=QGWVSSSLTLK	M04	32.3471
107	BCAM_HUMAN=QGWVSSSLTLK=QGWVSSSLTLK	M06	27.2139
108	BCAM_HUMAN=QGWVSSSLTLK=QGWVSSSLTLK	All	34.5292
109	FLNA_HUMAN=SAGQGEVLVYVEDPAGHQEEAK=SAGQGEVLVYVEDPAGHQEEAK	M01	15.901
110	FLNA_HUMAN=SAGQGEVLVYVEDPAGHQEEAK=SAGQGEVLVYVEDPAGHQEEAK	M02	10.2959
111	FLNA_HUMAN=SAGQGEVLVYVEDPAGHQEEAK=SAGQGEVLVYVEDPAGHQEEAK	M03	15.4956
112	FLNA_HUMAN=SAGQGEVLVYVEDPAGHQEEAK=SAGQGEVLVYVEDPAGHQEEAK	M04	10.9557
113	FLNA_HUMAN=SAGQGEVLVYVEDPAGHQEEAK=SAGQGEVLVYVEDPAGHQEEAK	M05	5.81551
114	FLNA_HUMAN=SAGQGEVLVYVEDPAGHQEEAK=SAGQGEVLVYVEDPAGHQEEAK	M06	5.57033
115	FLNA_HUMAN=SAGQGEVLVYVEDPAGHQEEAK=SAGQGEVLVYVEDPAGHQEEAK	All	23.7303
116	HS71A_HUMAN=LLQDFFNGR=LLQDFFNGR	M01	12.7794
117	HS71A_HUMAN=LLQDFFNGR=LLQDFFNGR	M02	8.24268
118	HS71A_HUMAN=LLQDFFNGR=LLQDFFNGR	M03	20.5429
119	HS71A_HUMAN=LLQDFFNGR=LLQDFFNGR	M04	6.26595
120	HS71A_HUMAN=LLQDFFNGR=LLQDFFNGR	M05	5.75853
121	HS71A_HUMAN=LLQDFFNGR=LLQDFFNGR	M06	7.01532
122	HS71A_HUMAN=LLQDFFNGR=LLQDFFNGR	All	35.2914
123	ITB1_HUMAN=WDTGENPIYK=WDTGENPIYK	M02	17.1222
124	ITB1_HUMAN=WDTGENPIYK=WDTGENPIYK	M05	58.7077
125	ITB1_HUMAN=WDTGENPIYK=WDTGENPIYK	All	46.4735
126	LMNB2_HUMAN=ALELENDR=ALELENDR	M01	8.30597
127	LMNB2_HUMAN=ALELENDR=ALELENDR	M02	9.84559
128	LMNB2_HUMAN=ALELENDR=ALELENDR	M03	20.6375
129	LMNB2_HUMAN=ALELENDR=ALELENDR	M04	29.1611
130	LMNB2_HUMAN=ALELENDR=ALELENDR	M05	3.19676
131	LMNB2_HUMAN=ALELENDR=ALELENDR	M06	10.7696
132	LMNB2_HUMAN=ALELENDR=ALELENDR	All	43.4208
133	FUBP1_HUMAN=IGGNEGIDVPIPR=IGGNEGIDVPIPR	M01	8.85308
134	FUBP1_HUMAN=IGGNEGIDVPIPR=IGGNEGIDVPIPR	M02	6.30407
135	FUBP1_HUMAN=IGGNEGIDVPIPR=IGGNEGIDVPIPR	M03	13.6086
136	FUBP1_HUMAN=IGGNEGIDVPIPR=IGGNEGIDVPIPR	M04	6.12838
137	FUBP1_HUMAN=IGGNEGIDVPIPR=IGGNEGIDVPIPR	M05	5.15139
138	FUBP1_HUMAN=IGGNEGIDVPIPR=IGGNEGIDVPIPR	M06	4.35458
139	FUBP1_HUMAN=IGGNEGIDVPIPR=IGGNEGIDVPIPR	All	31.178
140	LMNB1_HUMAN=ALYETELADAR=ALYETELADAR	M01	10.7051
141	LMNB1_HUMAN=ALYETELADAR=ALYETELADAR	M02	4.63527
142	LMNB1_HUMAN=ALYETELADAR=ALYETELADAR	M03	15.0198
143	LMNB1_HUMAN=ALYETELADAR=ALYETELADAR	M04	7.12861
144	LMNB1_HUMAN=ALYETELADAR=ALYETELADAR	M05	4.28036
145	LMNB1_HUMAN=ALYETELADAR=ALYETELADAR	M06	6.772
146	LMNB1_HUMAN=ALYETELADAR=ALYETELADAR	All	35.8438
147	SPTN1_HUMAN=LLVGSEDYGR=LLVGSEDYGR	M01	4.56021
148	SPTN1_HUMAN=LLVGSEDYGR=LLVGSEDYGR	M02	7.45909
149	SPTN1_HUMAN=LLVGSEDYGR=LLVGSEDYGR	M03	13.5939
150	SPTN1_HUMAN=LLVGSEDYGR=LLVGSEDYGR	M04	9.61913
151	SPTN1_HUMAN=LLVGSEDYGR=LLVGSEDYGR	M05	4.7884
152	SPTN1_HUMAN=LLVGSEDYGR=LLVGSEDYGR	M06	10.6881
153	SPTN1_HUMAN=LLVGSEDYGR=LLVGSEDYGR	All	30.0408
154	A2MG_HUMAN=FEVQVTVPK=FEVQVTVPK	M02	56.6364
155	A2MG_HUMAN=FEVQVTVPK=FEVQVTVPK	All	37.6193
156	GLOD4_HUMAN=KLEWPLTEVAEGVFETEAPGGYK=KLEWPLTEVAEGVFETEAPGGYK	M01	10.4124
157	GLOD4_HUMAN=KLEWPLTEVAEGVFETEAPGGYK=KLEWPLTEVAEGVFETEAPGGYK	M02	5.08941
158	GLOD4_HUMAN=KLEWPLTEVAEGVFETEAPGGYK=KLEWPLTEVAEGVFETEAPGGYK	M03	9.72473
159	GLOD4_HUMAN=KLEWPLTEVAEGVFETEAPGGYK=KLEWPLTEVAEGVFETEAPGGYK	M04	10.3093
160	GLOD4_HUMAN=KLEWPLTEVAEGVFETEAPGGYK=KLEWPLTEVAEGVFETEAPGGYK	M05	6.90888
161	GLOD4_HUMAN=KLEWPLTEVAEGVFETEAPGGYK=KLEWPLTEVAEGVFETEAPGGYK	M06	8.41025
162	GLOD4_HUMAN=KLEWPLTEVAEGVFETEAPGGYK=KLEWPLTEVAEGVFETEAPGGYK	All	19.6937
163	QCR1_HUMAN=NALVSHLDGTTPVCEDIGR=NALVSHLDGTTPVC(UniMod:4)EDIGR	M01	9.90188
164	QCR1_HUMAN=NALVSHLDGTTPVCEDIGR=NALVSHLDGTTPVC(UniMod:4)EDIGR	M02	5.63966
165	QCR1_HUMAN=NALVSHLDGTTPVCEDIGR=NALVSHLDGTTPVC(UniMod:4)EDIGR	M03	10.5585
166	QCR1_HUMAN=NALVSHLDGTTPVCEDIGR=NALVSHLDGTTPVC(UniMod:4)EDIGR	M04	7.67694
167	QCR1_HUMAN=NALVSHLDGTTPVCEDIGR=NALVSHLDGTTPVC(UniMod:4)EDIGR	M05	5.04595
168	QCR1_HUMAN=NALVSHLDGTTPVCEDIGR=NALVSHLDGTTPVC(UniMod:4)EDIGR	M06	8.4818
169	QCR1_HUMAN=NALVSHLDGTTPVCEDIGR=NALVSHLDGTTPVC(UniMod:4)EDIGR	All	27.7369
170	K1C18_HUMAN=SLGSVQAPSYGAR=SLGSVQAPSYGAR	M01	61.0948
171	K1C18_HUMAN=SLGSVQAPSYGAR=SLGSVQAPSYGAR	M02	64.7325
172	K1C18_HUMAN=SLGSVQAPSYGAR=SLGSVQAPSYGAR	M03	25.1761
173	K1C18_HUMAN=SLGSVQAPSYGAR=SLGSVQAPSYGAR	M04	44.5231
174	K1C18_HUMAN=SLGSVQAPSYGAR=SLGSVQAPSYGAR	M05	24.4815
175	K1C18_HUMAN=SLGSVQAPSYGAR=SLGSVQAPSYGAR	M06	7.63045
176	K1C18_HUMAN=SLGSVQAPSYGAR=SLGSVQAPSYGAR	All	61.0328
177	1433T_HUMAN=YLAEVACGDDRK=YLAEVAC(UniMod:4)GDDRK	M01	31.5828
178	1433T_HUMAN=YLAEVACGDDRK=YLAEVAC(UniMod:4)GDDRK	M02	7.30572
179	1433T_HUMAN=YLAEVACGDDRK=YLAEVAC(UniMod:4)GDDRK	M03	9.91695
180	1433T_HUMAN=YLAEVACGDDRK=YLAEVAC(UniMod:4)GDDRK	M04	10.564
181	1433T_HUMAN=YLAEVACGDDRK=YLAEVAC(UniMod:4)GDDRK	M05	6.83516
182	1433T_HUMAN=YLAEVACGDDRK=YLAEVAC(UniMod:4)GDDRK	M06	6.46214
183	1433T_HUMAN=YLAEVACGDDRK=YLAEVAC(UniMod:4)GDDRK	All	21.5277
184	LMNA_HUMAN=EGDLIAAQAR=EGDLIAAQAR	M01	5.31453
185	LMNA_HUMAN=EGDLIAAQAR=EGDLIAAQAR	M02	7.82252
186	LMNA_HUMAN=EGDLIAAQAR=EGDLIAAQAR	M03	18.4729
187	LMNA_HUMAN=EGDLIAAQAR=EGDLIAAQAR	M04	12.646
188	LMNA_HUMAN=EGDLIAAQAR=EGDLIAAQAR	M05	9.96536
189	LMNA_HUMAN=EGDLIAAQAR=EGDLIAAQAR	M06	11.0812
190	LMNA_HUMAN=EGDLIAAQAR=EGDLIAAQAR	All	24.7858
191	MYH9_HUMAN=NFINNPLAQADWAAK=NFINNPLAQADWAAK	M01	15.6682
192	MYH9_HUMAN=NFINNPLAQADWAAK=NFINNPLAQADWAAK	M02	11.3048
193	MYH9_HUMAN=NFINNPLAQADWAAK=NFINNPLAQADWAAK	M03	11.194
194	MYH9_HUMAN=NFINNPLAQADWAAK=NFINNPLAQADWAAK	M04	10.0919
195	MYH9_HUMAN=NFINNPLAQADWAAK=NFINNPLAQADWAAK	M05	7.32372
196	MYH9_HUMAN=NFINNPLAQADWAAK=NFINNPLAQADWAAK	M06	11.3932
197	MYH9_HUMAN=NFINNPLAQADWAAK=NFINNPLAQADWAAK	All	33.8847
198	TCPB_HUMAN=LALVTGGEIASTFDHPELVK=LALVTGGEIASTFDHPELVK	M01	18.6635
199	TCPB_HUMAN=LALVTGGEIASTFDHPELVK=LALVTGGEIASTFDHPELVK	M02	10.1084
200	TCPB_HUMAN=LALVTGGEIASTFDHPELVK=LALVTGGEIASTFDHPELVK	M03	12.3719
201	TCPB_HUMAN=LALVTGGEIASTFDHPELVK=LALVTGGEIASTFDHPELVK	M04	12.9839
202	TCPB_HUMAN=LALVTGGEIASTFDHPELVK=LALVTGGEIASTFDHPELVK	M05	7.64144
203	TCPB_HUMAN=LALVTGGEIASTFDHPELVK=LALVTGGEIASTFDHPELVK	M06	6.82783
204	TCPB_HUMAN=LALVTGGEIASTFDHPELVK=LALVTGGEIASTFDHPELVK	All	18.3588
205	RS18_HUMAN=AGELTEDEVER=AGELTEDEVER	M01	8.95653
206	RS18_HUMAN=AGELTEDEVER=AGELTEDEVER	M02	4.30656
207	RS18_HUMAN=AGELTEDEVER=AGELTEDEVER	M03	17.4356
208	RS18_HUMAN=AGELTEDEVER=AGELTEDEVER	M04	6.61799
209	RS18_HUMAN=AGELTEDEVER=AGELTEDEVER	M05	5.07315
210	RS18_HUMAN=AGELTEDEVER=AGELTEDEVER	M06	5.29488
211	RS18_HUMAN=AGELTEDEVER=AGELTEDEVER	All	37.6577
212	PLEC_HUMAN=FLQEEAEK=FLQEEAEK	M02	11.6779
213	PLEC_HUMAN=FLQEEAEK=FLQEEAEK	All	27.8978
214	A1AT_HUMAN=ITPNLAEFAFSLYR=ITPNLAEFAFSLYR	M02	61.0977
215	A1AT_HUMAN=ITPNLAEFAFSLYR=ITPNLAEFAFSLYR	M05	4.38289
216	A1AT_HUMAN=ITPNLAEFAFSLYR=ITPNLAEFAFSLYR	All	57.5624
217	FLNA_HUMAN=TFSVWYVPEVTGTHK=TFSVWYVPEVTGTHK	M01	12.1477
218	FLNA_HUMAN=TFSVWYVPEVTGTHK=TFSVWYVPEVTGTHK	M02	5.48187
219	FLNA_HUMAN=TFSVWYVPEVTGTHK=TFSVWYVPEVTGTHK	M03	12.0396
220	FLNA_HUMAN=TFSVWYVPEVTGTHK=TFSVWYVPEVTGTHK	M04	7.94065
221	FLNA_HUMAN=TFSVWYVPEVTGTHK=TFSVWYVPEVTGTHK	M05	10.1019
222	FLNA_HUMAN=TFSVWYVPEVTGTHK=TFSVWYVPEVTGTHK	M06	9.51864
223	FLNA_HUMAN=TFSVWYVPEVTGTHK=TFSVWYVPEVTGTHK	All	39.6843
224	NH2L1_HUMAN=KLLDLVQQSCNYK=KLLDLVQQSC(UniMod:4)NYK	M01	9.17889
225	NH2L1_HUMAN=KLLDLVQQSCNYK=KLLDLVQQSC(UniMod:4)NYK	M02	6.01218
226	NH2L1_HUMAN=KLLDLVQQSCNYK=KLLDLVQQSC(UniMod:4)NYK	M03	15.3008
227	NH2L1_HUMAN=KLLDLVQQSCNYK=KLLDLVQQSC(UniMod:4)NYK	M04	10.8054
228	NH2L1_HUMAN=KLLDLVQQSCNYK=KLLDLVQQSC(UniMod:4)NYK	M05	5.45023
229	NH2L1_HUMAN=KLLDLVQQSCNYK=KLLDLVQQSC(UniMod:4)NYK	M06	9.27304
230	NH2L1_HUMAN=KLLDLVQQSCNYK=KLLDLVQQSC(UniMod:4)NYK	All	36.3483
231	ECHA_HUMAN=ALTSFER=ALTSFER	M01	11.1354
232	ECHA_HUMAN=ALTSFER=ALTSFER	M02	8.56352
233	ECHA_HUMAN=ALTSFER=ALTSFER	M03	39.9959
234	ECHA_HUMAN=ALTSFER=ALTSFER	M04	46.0951
235	ECHA_HUMAN=ALTSFER=ALTSFER	M05	9.99616
236	ECHA_HUMAN=ALTSFER=ALTSFER	M06	8.57398
237	ECHA_HUMAN=ALTSFER=ALTSFER	All	33.6766
238	PLEC_HUMAN=SLAAEEEAAR=SLAAEEEAAR	M03	16.9556
239	PLEC_HUMAN=SLAAEEEAAR=SLAAEEEAAR	M06	16.4807
240	PLEC_HUMAN=SLAAEEEAAR=SLAAEEEAAR	All	23.319
241	PRDX6_HUMAN=DINAYNCEEPTEK=DINAYNC(UniMod:4)EEPTEK	M01	9.00434
242	PRDX6_HUMAN=DINAYNCEEPTEK=DINAYNC(UniMod:4)EEPTEK	M02	5.83951
243	PRDX6_HUMAN=DINAYNCEEPTEK=DINAYNC(UniMod:4)EEPTEK	M03	10.094
244	PRDX6_HUMAN=DINAYNCEEPTEK=DINAYNC(UniMod:4)EEPTEK	M04	7.81231
245	PRDX6_HUMAN=DINAYNCEEPTEK=DINAYNC(UniMod:4)EEPTEK	M05	5.80189
246	PRDX6_HUMAN=DINAYNCEEPTEK=DINAYNC(UniMod:4)EEPTEK	M06	8.14551
247	PRDX6_HUMAN=DINAYNCEEPTEK=DINAYNC(UniMod:4)EEPTEK	All	43.0812
248	GNA13_HUMAN=VFLQYLPAIR=VFLQYLPAIR	M01	16.9168
249	GNA13_HUMAN=VFLQYLPAIR=VFLQYLPAIR	M02	5.50733
250	GNA13_HUMAN=VFLQYLPAIR=VFLQYLPAIR	M03	24.7466
251	GNA13_HUMAN=VFLQYLPAIR=VFLQYLPAIR	M04	7.34947
252	GNA13_HUMAN=VFLQYLPAIR=VFLQYLPAIR	M05	11.3533
253	GNA13_HUMAN=VFLQYLPAIR=VFLQYLPAIR	M06	8.99349
254	GNA13_HUMAN=VFLQYLPAIR=VFLQYLPAIR	All	34.116
255	IMDH2_HUMAN=NLIDAGVDALR=NLIDAGVDALR	M01	14.7105
256	IMDH2_HUMAN=NLIDAGVDALR=NLIDAGVDALR	M02	9.33129
257	IMDH2_HUMAN=NLIDAGVDALR=NLIDAGVDALR	M03	17.7893
258	IMDH2_HUMAN=NLIDAGVDALR=NLIDAGVDALR	M04	5.70005
259	IMDH2_HUMAN=NLIDAGVDALR=NLIDAGVDALR	M05	6.80296
260	IMDH2_HUMAN=NLIDAGVDALR=NLIDAGVDALR	M06	7.19249
261	IMDH2_HUMAN=NLIDAGVDALR=NLIDAGVDALR	All	37.7956
262	GPNMB_HUMAN=AYVPIAQVK=AYVPIAQVK	M04	27.1192
263	GPNMB_HUMAN=AYVPIAQVK=AYVPIAQVK	All	30.633
264	TLN1_HUMAN=NLGTALAELR=NLGTALAELR	M01	11.8797
265	TLN1_HUMAN=NLGTALAELR=NLGTALAELR	M02	12.4939
266	TLN1_HUMAN=NLGTALAELR=NLGTALAELR	M03	16.9025
267	TLN1_HUMAN=NLGTALAELR=NLGTALAELR	M04	6.81641
268	TLN1_HUMAN=NLGTALAELR=NLGTALAELR	M05	3.53367
269	TLN1_HUMAN=NLGTALAELR=NLGTALAELR	M06	4.30162
270	TLN1_HUMAN=NLGTALAELR=NLGTALAELR	All	28.9944
271	RAB15_HUMAN=IQIWDTAGQER=IQIWDTAGQER	M01	16.0262
272	RAB15_HUMAN=IQIWDTAGQER=IQIWDTAGQER	M02	7.65205
273	RAB15_HUMAN=IQIWDTAGQER=IQIWDTAGQER	M03	13.9664
274	RAB15_HUMAN=IQIWDTAGQER=IQIWDTAGQER	M04	10.3648
275	RAB15_HUMAN=IQIWDTAGQER=IQIWDTAGQER	M05	7.10833
276	RAB15_HUMAN=IQIWDTAGQER=IQIWDTAGQER	M06	9.14796
277	RAB15_HUMAN=IQIWDTAGQER=IQIWDTAGQER	All	35.349
278	EFTU_HUMAN=LLDAVDTYIPVPAR=LLDAVDTYIPVPAR	M01	12.2324
279	EFTU_HUMAN=LLDAVDTYIPVPAR=LLDAVDTYIPVPAR	M02	7.56239
280	EFTU_HUMAN=LLDAVDTYIPVPAR=LLDAVDTYIPVPAR	M03	18.732
281	EFTU_HUMAN=LLDAVDTYIPVPAR=LLDAVDTYIPVPAR	M04	7.17699
282	EFTU_HUMAN=LLDAVDTYIPVPAR=LLDAVDTYIPVPAR	M05	4.25532
283	EFTU_HUMAN=LLDAVDTYIPVPAR=LLDAVDTYIPVPAR	M06	9.65378
284	EFTU_HUMAN=LLDAVDTYIPVPAR=LLDAVDTYIPVPAR	All	42.9485
285	SRSF3_HUMAN=AFGYYGPLR=AFGYYGPLR	M01	10.1704
286	SRSF3_HUMAN=AFGYYGPLR=AFGYYGPLR	M02	5.68167
287	SRSF3_HUMAN=AFGYYGPLR=AFGYYGPLR	M03	19.7111
288	SRSF3_HUMAN=AFGYYGPLR=AFGYYGPLR	M04	7.30661
289	SRSF3_HUMAN=AFGYYGPLR=AFGYYGPLR	M05	6.09118
290	SRSF3_HUMAN=AFGYYGPLR=AFGYYGPLR	M06	5.43869
291	SRSF3_HUMAN=AFGYYGPLR=AFGYYGPLR	All	37.5594
292	SPTB2_HUMAN=SQNIVTDSSSLSAEAIR=SQNIVTDSSSLSAEAIR	M01	49.9725
293	SPTB2_HUMAN=SQNIVTDSSSLSAEAIR=SQNIVTDSSSLSAEAIR	M02	32.3579
294	SPTB2_HUMAN=SQNIVTDSSSLSAEAIR=SQNIVTDSSSLSAEAIR	M03	15.9386
295	SPTB2_HUMAN=SQNIVTDSSSLSAEAIR=SQNIVTDSSSLSAEAIR	M04	41.9407
296	SPTB2_HUMAN=SQNIVTDSSSLSAEAIR=SQNIVTDSSSLSAEAIR	M05	9.47672
297	SPTB2_HUMAN=SQNIVTDSSSLSAEAIR=SQNIVTDSSSLSAEAIR	M06	25.9827
298	SPTB2_HUMAN=SQNIVTDSSSLSAEAIR=SQNIVTDSSSLSAEAIR	All	49.4498
299	CO6A3_HUMAN=LQPVLQPLPSPGVGGK=LQPVLQPLPSPGVGGK	M01	22.0313
300	CO6A3_HUMAN=LQPVLQPLPSPGVGGK=LQPVLQPLPSPGVGGK	All	25.6565
301	LMNA_HUMAN=DLEALLNSK=DLEALLNSK	M01	32.0028
302	LMNA_HUMAN=DLEALLNSK=DLEALLNSK	M02	8.63935
303	LMNA_HUMAN=DLEALLNSK=DLEALLNSK	M03	55.9938
304	LMNA_HUMAN=DLEALLNSK=DLEALLNSK	M04	5.97683
305	LMNA_HUMAN=DLEALLNSK=DLEALLNSK	M05	8.19872
306	LMNA_HUMAN=DLEALLNSK=DLEALLNSK	M06	10.1971
307	LMNA_HUMAN=DLEALLNSK=DLEALLNSK	All	36.1374
308	WDR1_HUMAN=YAPSGFYIASGDVSGK=YAPSGFYIASGDVSGK	M01	13.7579
309	WDR1_HUMAN=YAPSGFYIASGDVSGK=YAPSGFYIASGDVSGK	M02	9.74054
310	WDR1_HUMAN=YAPSGFYIASGDVSGK=YAPSGFYIASGDVSGK	M03	24.0753
311	WDR1_HUMAN=YAPSGFYIASGDVSGK=YAPSGFYIASGDVSGK	M04	14.1638
312	WDR1_HUMAN=YAPSGFYIASGDVSGK=YAPSGFYIASGDVSGK	M05	8.02231
313	WDR1_HUMAN=YAPSGFYIASGDVSGK=YAPSGFYIASGDVSGK	M06	10.6019
314	WDR1_HUMAN=YAPSGFYIASGDVSGK=YAPSGFYIASGDVSGK	All	29.5481
315	CH60_HUMAN=GYISPYFINTSK=GYISPYFINTSK	M01	13.0773
316	CH60_HUMAN=GYISPYFINTSK=GYISPYFINTSK	M02	6.96626
317	CH60_HUMAN=GYISPYFINTSK=GYISPYFINTSK	M03	16.3207
318	CH60_HUMAN=GYISPYFINTSK=GYISPYFINTSK	M04	9.14659
319	CH60_HUMAN=GYISPYFINTSK=GYISPYFINTSK	M05	6.86267
320	CH60_HUMAN=GYISPYFINTSK=GYISPYFINTSK	M06	5.60028
321	CH60_HUMAN=GYISPYFINTSK=GYISPYFINTSK	All	45.5232
322	COX41_HUMAN=VNPIQGLASK=VNPIQGLASK	M01	10.1402
323	COX41_HUMAN=VNPIQGLASK=VNPIQGLASK	M02	3.6009
324	COX41_HUMAN=VNPIQGLASK=VNPIQGLASK	M03	13.1142
325	COX41_HUMAN=VNPIQGLASK=VNPIQGLASK	M04	5.99654
326	COX41_HUMAN=VNPIQGLASK=VNPIQGLASK	M05	3.7712
327	COX41_HUMAN=VNPIQGLASK=VNPIQGLASK	M06	5.60727
328	COX41_HUMAN=VNPIQGLASK=VNPIQGLASK	All	44.0561
329	RS7_HUMAN=AIIIFVPVPQLK=AIIIFVPVPQLK	M01	13.6543
330	RS7_HUMAN=AIIIFVPVPQLK=AIIIFVPVPQLK	M02	11.9904
331	RS7_HUMAN=AIIIFVPVPQLK=AIIIFVPVPQLK	M03	13.0529
332	RS7_HUMAN=AIIIFVPVPQLK=AIIIFVPVPQLK	M04	6.18251
333	RS7_HUMAN=AIIIFVPVPQLK=AIIIFVPVPQLK	M05	7.0067
334	RS7_HUMAN=AIIIFVPVPQLK=AIIIFVPVPQLK	M06	11.4696
335	RS7_HUMAN=AIIIFVPVPQLK=AIIIFVPVPQLK	All	27.6319
336	OTUB1_HUMAN=LLTSGYLQR=LLTSGYLQR	M01	11.0761
337	OTUB1_HUMAN=LLTSGYLQR=LLTSGYLQR	M02	7.00913
338	OTUB1_HUMAN=LLTSGYLQR=LLTSGYLQR	M03	17.2697
339	OTUB1_HUMAN=LLTSGYLQR=LLTSGYLQR	M04	13.4682
340	OTUB1_HUMAN=LLTSGYLQR=LLTSGYLQR	M05	8.35723
341	OTUB1_HUMAN=LLTSGYLQR=LLTSGYLQR	M06	11.091
342	OTUB1_HUMAN=LLTSGYLQR=LLTSGYLQR	All	36.5105
343	KAD2_HUMAN=DDITGEPLIR=DDITGEPLIR	M01	7.07621
344	KAD2_HUMAN=DDITGEPLIR=DDITGEPLIR	M02	5.49068
345	KAD2_HUMAN=DDITGEPLIR=DDITGEPLIR	M03	14.3786
346	KAD2_HUMAN=DDITGEPLIR=DDITGEPLIR	M04	8.07666
347	KAD2_HUMAN=DDITGEPLIR=DDITGEPLIR	M05	5.45103
348	KAD2_HUMAN=DDITGEPLIR=DDITGEPLIR	M06	5.46129
349	KAD2_HUMAN=DDITGEPLIR=DDITGEPLIR	All	28.5227
350	HNRPK_HUMAN=NLPLPPPPPPR=NLPLPPPPPPR	M01	30.6605
351	HNRPK_HUMAN=NLPLPPPPPPR=NLPLPPPPPPR	M02	34.8592
352	HNRPK_HUMAN=NLPLPPPPPPR=NLPLPPPPPPR	M03	37.1464
353	HNRPK_HUMAN=NLPLPPPPPPR=NLPLPPPPPPR	M04	51.3787
354	HNRPK_HUMAN=NLPLPPPPPPR=NLPLPPPPPPR	M05	28.749
355	HNRPK_HUMAN=NLPLPPPPPPR=NLPLPPPPPPR	M06	33.5219
356	HNRPK_HUMAN=NLPLPPPPPPR=NLPLPPPPPPR	All	53.4229
357	VDAC1_HUMAN=YQIDPDACFSAK=YQIDPDAC(UniMod:4)FSAK	M01	14.9691
358	VDAC1_HUMAN=YQIDPDACFSAK=YQIDPDAC(UniMod:4)FSAK	M02	8.31541
359	VDAC1_HUMAN=YQIDPDACFSAK=YQIDPDAC(UniMod:4)FSAK	M03	13.1541
360	VDAC1_HUMAN=YQIDPDACFSAK=YQIDPDAC(UniMod:4)FSAK	M04	7.76737
361	VDAC1_HUMAN=YQIDPDACFSAK=YQIDPDAC(UniMod:4)FSAK	M05	2.52089
362	VDAC1_HUMAN=YQIDPDACFSAK=YQIDPDAC(UniMod:4)FSAK	M06	8.40994
363	VDAC1_HUMAN=YQIDPDACFSAK=YQIDPDAC(UniMod:4)FSAK	All	58.9359
364	VIME_HUMAN=LQEEMLQREEAENTLQSFR=LQEEMLQREEAENTLQSFR	M01	14.3597
365	VIME_HUMAN=LQEEMLQREEAENTLQSFR=LQEEMLQREEAENTLQSFR	M02	6.3177
366	VIME_HUMAN=LQEEMLQREEAENTLQSFR=LQEEMLQREEAENTLQSFR	M03	11.8772
367	VIME_HUMAN=LQEEMLQREEAENTLQSFR=LQEEMLQREEAENTLQSFR	M04	8.16773
368	VIME_HUMAN=LQEEMLQREEAENTLQSFR=LQEEMLQREEAENTLQSFR	M05	7.40925
369	VIME_HUMAN=LQEEMLQREEAENTLQSFR=LQEEMLQREEAENTLQSFR	M06	4.78275
370	VIME_HUMAN=LQEEMLQREEAENTLQSFR=LQEEMLQREEAENTLQSFR	All	34.1183
371	1433Z_HUMAN=TAFDEAIAELDTLSEESYK=TAFDEAIAELDTLSEESYK	M01	20.7808
372	1433Z_HUMAN=TAFDEAIAELDTLSEESYK=TAFDEAIAELDTLSEESYK	M02	10.9701
373	1433Z_HUMAN=TAFDEAIAELDTLSEESYK=TAFDEAIAELDTLSEESYK	M03	5.20239
374	1433Z_HUMAN=TAFDEAIAELDTLSEESYK=TAFDEAIAELDTLSEESYK	M04	15.3961
375	1433Z_HUMAN=TAFDEAIAELDTLSEESYK=TAFDEAIAELDTLSEESYK	M05	11.3965
376	1433Z_HUMAN=TAFDEAIAELDTLSEESYK=TAFDEAIAELDTLSEESYK	M06	12.4642
377	1433Z_HUMAN=TAFDEAIAELDTLSEESYK=TAFDEAIAELDTLSEESYK	All	36.6986
378	RSU1_HUMAN=EIGELTQLK=EIGELTQLK	M01	13.5436
379	RSU1_HUMAN=EIGELTQLK=EIGELTQLK	M02	6.57523
380	RSU1_HUMAN=EIGELTQLK=EIGELTQLK	M03	33.9941
381	RSU1_HUMAN=EIGELTQLK=EIGELTQLK	M04	11.6458
382	RSU1_HUMAN=EIGELTQLK=EIGELTQLK	M05	10.1814
383	RSU1_HUMAN=EIGELTQLK=EIGELTQLK	M06	14.0867
384	RSU1_HUMAN=EIGELTQLK=EIGELTQLK	All	31.5833
385	1433B_HUMAN=AVTEQGHELSNEER=AVTEQGHELSNEER	M01	7.22748
386	1433B_HUMAN=AVTEQGHELSNEER=AVTEQGHELSNEER	M02	10.1184
387	1433B_HUMAN=AVTEQGHELSNEER=AVTEQGHELSNEER	M03	16.0876
388	1433B_HUMAN=AVTEQGHELSNEER=AVTEQGHELSNEER	M04	5.9713
389	1433B_HUMAN=AVTEQGHELSNEER=AVTEQGHELSNEER	M05	6.19164
390	1433B_HUMAN=AVTEQGHELSNEER=AVTEQGHELSNEER	M06	6.07609
391	1433B_HUMAN=AVTEQGHELSNEER=AVTEQGHELSNEER	All	19.7411
392	SPTB2_HUMAN=VAVVNQIAR=VAVVNQIAR	M01	4.24972
393	SPTB2_HUMAN=VAVVNQIAR=VAVVNQIAR	M02	7.8106
394	SPTB2_HUMAN=VAVVNQIAR=VAVVNQIAR	M03	16.4139
395	SPTB2_HUMAN=VAVVNQIAR=VAVVNQIAR	M04	6.94575
396	SPTB2_HUMAN=VAVVNQIAR=VAVVNQIAR	M05	4.7745
397	SPTB2_HUMAN=VAVVNQIAR=VAVVNQIAR	M06	6.56499
398	SPTB2_HUMAN=VAVVNQIAR=VAVVNQIAR	All	31.6555
399	ACTN1_HUMAN=IMSIVDPNR=IMSIVDPNR	M01	5.14817
400	ACTN1_HUMAN=IMSIVDPNR=IMSIVDPNR	M02	7.30217
401	ACTN1_HUMAN=IMSIVDPNR=IMSIVDPNR	M04	7.31792
402	ACTN1_HUMAN=IMSIVDPNR=IMSIVDPNR	M05	13.6066
403	ACTN1_HUMAN=IMSIVDPNR=IMSIVDPNR	M06	28.8631
404	ACTN1_HUMAN=IMSIVDPNR=IMSIVDPNR	All	37.2777
405	KCRB_HUMAN=LLIEMEQR=LLIEMEQR	M01	10.7667
406	KCRB_HUMAN=LLIEMEQR=LLIEMEQR	M02	6.18222
407	KCRB_HUMAN=LLIEMEQR=LLIEMEQR	M03	18.9296
408	KCRB_HUMAN=LLIEMEQR=LLIEMEQR	M04	8.62463
409	KCRB_HUMAN=LLIEMEQR=LLIEMEQR	M05	4.86453
410	KCRB_HUMAN=LLIEMEQR=LLIEMEQR	M06	5.31369
411	KCRB_HUMAN=LLIEMEQR=LLIEMEQR	All	44.4357
412	TBA4B_HUMAN=QIFHPEQLITGK=QIFHPEQLITGK	M01	9.98308
413	TBA4B_HUMAN=QIFHPEQLITGK=QIFHPEQLITGK	M02	7.25368
414	TBA4B_HUMAN=QIFHPEQLITGK=QIFHPEQLITGK	M03	13.12
415	TBA4B_HUMAN=QIFHPEQLITGK=QIFHPEQLITGK	M04	5.74189
416	TBA4B_HUMAN=QIFHPEQLITGK=QIFHPEQLITGK	M05	5.78027
417	TBA4B_HUMAN=QIFHPEQLITGK=QIFHPEQLITGK	M06	3.88843
418	TBA4B_HUMAN=QIFHPEQLITGK=QIFHPEQLITGK	All	29.7635
419	PLEC_HUMAN=LVASMEEAR=LVASMEEAR	M01	19.0196
420	PLEC_HUMAN=LVASMEEAR=LVASMEEAR	M02	16.9303
421	PLEC_HUMAN=LVASMEEAR=LVASMEEAR	M03	6.62065
422	PLEC_HUMAN=LVASMEEAR=LVASMEEAR	M04	21.9044
423	PLEC_HUMAN=LVASMEEAR=LVASMEEAR	M05	14.7902
424	PLEC_HUMAN=LVASMEEAR=LVASMEEAR	All	26.5609
425	3HIDH_HUMAN=GSLLIDSSTIDPAVSK=GSLLIDSSTIDPAVSK	M01	19.5059
426	3HIDH_HUMAN=GSLLIDSSTIDPAVSK=GSLLIDSSTIDPAVSK	M02	8.88662
427	3HIDH_HUMAN=GSLLIDSSTIDPAVSK=GSLLIDSSTIDPAVSK	M03	29.7056
428	3HIDH_HUMAN=GSLLIDSSTIDPAVSK=GSLLIDSSTIDPAVSK	M04	11.4307
429	3HIDH_HUMAN=GSLLIDSSTIDPAVSK=GSLLIDSSTIDPAVSK	M05	8.98702
430	3HIDH_HUMAN=GSLLIDSSTIDPAVSK=GSLLIDSSTIDPAVSK	M06	27.8677
431	3HIDH_HUMAN=GSLLIDSSTIDPAVSK=GSLLIDSSTIDPAVSK	All	39.3767
432	FLNA_HUMAN=VTVLFAGQHIAK=VTVLFAGQHIAK	M01	13.2796
433	FLNA_HUMAN=VTVLFAGQHIAK=VTVLFAGQHIAK	M02	6.42118
434	FLNA_HUMAN=VTVLFAGQHIAK=VTVLFAGQHIAK	M03	13.4396
435	FLNA_HUMAN=VTVLFAGQHIAK=VTVLFAGQHIAK	M04	5.05722
436	FLNA_HUMAN=VTVLFAGQHIAK=VTVLFAGQHIAK	M05	9.76709
437	FLNA_HUMAN=VTVLFAGQHIAK=VTVLFAGQHIAK	M06	5.5133
438	FLNA_HUMAN=VTVLFAGQHIAK=VTVLFAGQHIAK	All	22.3798
439	CAN1_HUMAN=LEICNLTPDALK=LEIC(UniMod:4)NLTPDALK	M01	20.3293
440	CAN1_HUMAN=LEICNLTPDALK=LEIC(UniMod:4)NLTPDALK	M02	7.908
441	CAN1_HUMAN=LEICNLTPDALK=LEIC(UniMod:4)NLTPDALK	M03	7.09678
442	CAN1_HUMAN=LEICNLTPDALK=LEIC(UniMod:4)NLTPDALK	M04	13.1597
443	CAN1_HUMAN=LEICNLTPDALK=LEIC(UniMod:4)NLTPDALK	M05	7.50602
444	CAN1_HUMAN=LEICNLTPDALK=LEIC(UniMod:4)NLTPDALK	M06	4.05594
445	CAN1_HUMAN=LEICNLTPDALK=LEIC(UniMod:4)NLTPDALK	All	33.5622
446	ECHA_HUMAN=TLQEVTQLSQEAQR=TLQEVTQLSQEAQR	M01	27.5706
447	ECHA_HUMAN=TLQEVTQLSQEAQR=TLQEVTQLSQEAQR	M02	7.26968
448	ECHA_HUMAN=TLQEVTQLSQEAQR=TLQEVTQLSQEAQR	M03	14.5668
449	ECHA_HUMAN=TLQEVTQLSQEAQR=TLQEVTQLSQEAQR	M04	8.4583
450	ECHA_HUMAN=TLQEVTQLSQEAQR=TLQEVTQLSQEAQR	M05	6.19321
451	ECHA_HUMAN=TLQEVTQLSQEAQR=TLQEVTQLSQEAQR	M06	6.10733
452	ECHA_HUMAN=TLQEVTQLSQEAQR=TLQEVTQLSQEAQR	All	28.9014
453	GELS_HUMAN=TPSAAYLWVGTGASEAEK=TPSAAYLWVGTGASEAEK	M01	30.8532
454	GELS_HUMAN=TPSAAYLWVGTGASEAEK=TPSAAYLWVGTGASEAEK	M02	15.2854
455	GELS_HUMAN=TPSAAYLWVGTGASEAEK=TPSAAYLWVGTGASEAEK	M03	34.6133
456	GELS_HUMAN=TPSAAYLWVGTGASEAEK=TPSAAYLWVGTGASEAEK	M04	34.1023
457	GELS_HUMAN=TPSAAYLWVGTGASEAEK=TPSAAYLWVGTGASEAEK	M05	84.0926
458	GELS_HUMAN=TPSAAYLWVGTGASEAEK=TPSAAYLWVGTGASEAEK	M06	22.7476
459	GELS_HUMAN=TPSAAYLWVGTGASEAEK=TPSAAYLWVGTGASEAEK	All	64.1879
460	SERA_HUMAN=GTIQVITQGTSLK=GTIQVITQGTSLK	M01	10.4581
461	SERA_HUMAN=GTIQVITQGTSLK=GTIQVITQGTSLK	M02	6.23654
462	SERA_HUMAN=GTIQVITQGTSLK=GTIQVITQGTSLK	M03	13.7783
463	SERA_HUMAN=GTIQVITQGTSLK=GTIQVITQGTSLK	M04	7.27128
464	SERA_HUMAN=GTIQVITQGTSLK=GTIQVITQGTSLK	M05	3.53891
465	SERA_HUMAN=GTIQVITQGTSLK=GTIQVITQGTSLK	M06	4.96762
466	SERA_HUMAN=GTIQVITQGTSLK=GTIQVITQGTSLK	All	53.8338
467	CH60_HUMAN=EIGNIISDAMK=EIGNIISDAMK	M01	7.6069
468	CH60_HUMAN=EIGNIISDAMK=EIGNIISDAMK	M02	9.40617
469	CH60_HUMAN=EIGNIISDAMK=EIGNIISDAMK	M03	14.7663
470	CH60_HUMAN=EIGNIISDAMK=EIGNIISDAMK	M04	6.00298
471	CH60_HUMAN=EIGNIISDAMK=EIGNIISDAMK	M05	5.44248
472	CH60_HUMAN=EIGNIISDAMK=EIGNIISDAMK	M06	12.2961
473	CH60_HUMAN=EIGNIISDAMK=EIGNIISDAMK	All	44.2989
474	HBB_HUMAN=LLGNVLVCVLAHHFGK=LLGNVLVC(UniMod:4)VLAHHFGK	M01	25.9113
475	HBB_HUMAN=LLGNVLVCVLAHHFGK=LLGNVLVC(UniMod:4)VLAHHFGK	M02	32.0578
476	HBB_HUMAN=LLGNVLVCVLAHHFGK=LLGNVLVC(UniMod:4)VLAHHFGK	M03	38.0813
477	HBB_HUMAN=LLGNVLVCVLAHHFGK=LLGNVLVC(UniMod:4)VLAHHFGK	M04	25.9151
478	HBB_HUMAN=LLGNVLVCVLAHHFGK=LLGNVLVC(UniMod:4)VLAHHFGK	M05	13.5925
479	HBB_HUMAN=LLGNVLVCVLAHHFGK=LLGNVLVC(UniMod:4)VLAHHFGK	M06	25.8553
480	HBB_HUMAN=LLGNVLVCVLAHHFGK=LLGNVLVC(UniMod:4)VLAHHFGK	All	28.3968
481	IGK_HUMAN=GTVAAPSVFIFPPSDEQLK=GTVAAPSVFIFPPSDEQLK	M01	70.6524
482	IGK_HUMAN=GTVAAPSVFIFPPSDEQLK=GTVAAPSVFIFPPSDEQLK	M02	25.6196
483	IGK_HUMAN=GTVAAPSVFIFPPSDEQLK=GTVAAPSVFIFPPSDEQLK	M04	24.362
484	IGK_HUMAN=GTVAAPSVFIFPPSDEQLK=GTVAAPSVFIFPPSDEQLK	All	69.9777
485	TERA_HUMAN=GVLFYGPPGCGK=GVLFYGPPGC(UniMod:4)GK	M01	8.06043
486	TERA_HUMAN=GVLFYGPPGCGK=GVLFYGPPGC(UniMod:4)GK	M02	7.28191
487	TERA_HUMAN=GVLFYGPPGCGK=GVLFYGPPGC(UniMod:4)GK	M03	15.5094
488	TERA_HUMAN=GVLFYGPPGCGK=GVLFYGPPGC(UniMod:4)GK	M04	7.64905
489	TERA_HUMAN=GVLFYGPPGCGK=GVLFYGPPGC(UniMod:4)GK	M05	4.17152
490	TERA_HUMAN=GVLFYGPPGCGK=GVLFYGPPGC(UniMod:4)GK	M06	5.10661
491	TERA_HUMAN=GVLFYGPPGCGK=GVLFYGPPGC(UniMod:4)GK	All	40.1333
492	VIME_HUMAN=VESLQEEIAFLKK=VESLQEEIAFLKK	M01	8.95845
493	VIME_HUMAN=VESLQEEIAFLKK=VESLQEEIAFLKK	M02	8.85541
494	VIME_HUMAN=VESLQEEIAFLKK=VESLQEEIAFLKK	M03	14.5757
495	VIME_HUMAN=VESLQEEIAFLKK=VESLQEEIAFLKK	M04	7.55968
496	VIME_HUMAN=VESLQEEIAFLKK=VESLQEEIAFLKK	M05	8.95463
497	VIME_HUMAN=VESLQEEIAFLKK=VESLQEEIAFLKK	M06	7.47319
498	VIME_HUMAN=VESLQEEIAFLKK=VESLQEEIAFLKK	All	14.8736
499	S10A4_HUMAN=ELPSFLGK=ELPSFLGK	M04	93.411
500	S10A4_HUMAN=ELPSFLGK=ELPSFLGK	M06	3.3599
501	S10A4_HUMAN=ELPSFLGK=ELPSFLGK	All	99.07
502	PDIA3_HUMAN=YGVSGYPTLK=YGVSGYPTLK	M01	8.60255
503	PDIA3_HUMAN=YGVSGYPTLK=YGVSGYPTLK	M02	8.18021
504	PDIA3_HUMAN=YGVSGYPTLK=YGVSGYPTLK	M03	9.9417
505	PDIA3_HUMAN=YGVSGYPTLK=YGVSGYPTLK	M04	6.95174
506	PDIA3_HUMAN=YGVSGYPTLK=YGVSGYPTLK	M05	2.89013
507	PDIA3_HUMAN=YGVSGYPTLK=YGVSGYPTLK	M06	5.40101
508	PDIA3_HUMAN=YGVSGYPTLK=YGVSGYPTLK	All	35.2246
509	FLNA_HUMAN=THEAEIVEGENHTYCIR=THEAEIVEGENHTYC(UniMod:4)IR	M01	11.1823
510	FLNA_HUMAN=THEAEIVEGENHTYCIR=THEAEIVEGENHTYC(UniMod:4)IR	M03	13.4411
511	FLNA_HUMAN=THEAEIVEGENHTYCIR=THEAEIVEGENHTYC(UniMod:4)IR	M04	21.6842
512	FLNA_HUMAN=THEAEIVEGENHTYCIR=THEAEIVEGENHTYC(UniMod:4)IR	M05	12.6613
513	FLNA_HUMAN=THEAEIVEGENHTYCIR=THEAEIVEGENHTYC(UniMod:4)IR	M06	11.9518
514	FLNA_HUMAN=THEAEIVEGENHTYCIR=THEAEIVEGENHTYC(UniMod:4)IR	All	22.4577
515	G3P_HUMAN=WGDAGAEYVVESTGVFTTMEK=WGDAGAEYVVESTGVFTTMEK	M01	15.2309
516	G3P_HUMAN=WGDAGAEYVVESTGVFTTMEK=WGDAGAEYVVESTGVFTTMEK	M02	7.56622
517	G3P_HUMAN=WGDAGAEYVVESTGVFTTMEK=WGDAGAEYVVESTGVFTTMEK	M03	8.27582
518	G3P_HUMAN=WGDAGAEYVVESTGVFTTMEK=WGDAGAEYVVESTGVFTTMEK	M04	8.1481
519	G3P_HUMAN=WGDAGAEYVVESTGVFTTMEK=WGDAGAEYVVESTGVFTTMEK	M05	9.80885
520	G3P_HUMAN=WGDAGAEYVVESTGVFTTMEK=WGDAGAEYVVESTGVFTTMEK	M06	9.84614
521	G3P_HUMAN=WGDAGAEYVVESTGVFTTMEK=WGDAGAEYVVESTGVFTTMEK	All	32.8482
522	AHNK_HUMAN=VDIETPNLEGTLTGPR=VDIETPNLEGTLTGPR	M02	17.0621
523	AHNK_HUMAN=VDIETPNLEGTLTGPR=VDIETPNLEGTLTGPR	M03	3.15489
524	AHNK_HUMAN=VDIETPNLEGTLTGPR=VDIETPNLEGTLTGPR	M04	7.99704
525	AHNK_HUMAN=VDIETPNLEGTLTGPR=VDIETPNLEGTLTGPR	M05	40.2384
526	AHNK_HUMAN=VDIETPNLEGTLTGPR=VDIETPNLEGTLTGPR	M06	26.7712
527	AHNK_HUMAN=VDIETPNLEGTLTGPR=VDIETPNLEGTLTGPR	All	47.4902
528	CAH2_HUMAN=GGPLDGTYR=GGPLDGTYR	M01	6.40283
529	CAH2_HUMAN=GGPLDGTYR=GGPLDGTYR	M02	5.21597
530	CAH2_HUMAN=GGPLDGTYR=GGPLDGTYR	M03	16.5041
531	CAH2_HUMAN=GGPLDGTYR=GGPLDGTYR	M04	19.2213
532	CAH2_HUMAN=GGPLDGTYR=GGPLDGTYR	M05	5.74862
533	CAH2_HUMAN=GGPLDGTYR=GGPLDGTYR	M06	3.97932
534	CAH2_HUMAN=GGPLDGTYR=GGPLDGTYR	All	23.3282
535	H10_HUMAN=GVGASGSFR=GVGASGSFR	M01	7.90386
536	H10_HUMAN=GVGASGSFR=GVGASGSFR	M02	6.88938
537	H10_HUMAN=GVGASGSFR=GVGASGSFR	M03	18.9098
538	H10_HUMAN=GVGASGSFR=GVGASGSFR	M04	9.3658
539	H10_HUMAN=GVGASGSFR=GVGASGSFR	M05	5.71341
540	H10_HUMAN=GVGASGSFR=GVGASGSFR	M06	4.58077
541	H10_HUMAN=GVGASGSFR=GVGASGSFR	All	46.0742
542	PRKDC_HUMAN=WPVAGQIR=WPVAGQIR	M01	8.15967
543	PRKDC_HUMAN=WPVAGQIR=WPVAGQIR	M02	6.33844
544	PRKDC_HUMAN=WPVAGQIR=WPVAGQIR	M03	12.827
545	PRKDC_HUMAN=WPVAGQIR=WPVAGQIR	M04	4.56529
546	PRKDC_HUMAN=WPVAGQIR=WPVAGQIR	M05	6.28993
547	PRKDC_HUMAN=WPVAGQIR=WPVAGQIR	M06	9.26318
548	PRKDC_HUMAN=WPVAGQIR=WPVAGQIR	All	24.7145
549	CNN1_HUMAN=DGIILCEFINK=DGIILC(UniMod:4)EFINK	M01	80.3424
550	CNN1_HUMAN=DGIILCEFINK=DGIILC(UniMod:4)EFINK	M06	19.6916
551	CNN1_HUMAN=DGIILCEFINK=DGIILC(UniMod:4)EFINK	All	62.4135
552	NPM_HUMAN=VDNDENEHQLSLR=VDNDENEHQLSLR	M01	6.27317
553	NPM_HUMAN=VDNDENEHQLSLR=VDNDENEHQLSLR	M02	7.37066
554	NPM_HUMAN=VDNDENEHQLSLR=VDNDENEHQLSLR	M03	15.762
555	NPM_HUMAN=VDNDENEHQLSLR=VDNDENEHQLSLR	M04	8.47056
556	NPM_HUMAN=VDNDENEHQLSLR=VDNDENEHQLSLR	M05	6.8677
557	NPM_HUMAN=VDNDENEHQLSLR=VDNDENEHQLSLR	M06	6.06984
558	NPM_HUMAN=VDNDENEHQLSLR=VDNDENEHQLSLR	All	26.0703
559	CPNS1_HUMAN=TDGFGIDTCR=TDGFGIDTC(UniMod:4)R	M01	10.5646
560	CPNS1_HUMAN=TDGFGIDTCR=TDGFGIDTC(UniMod:4)R	M02	4.92175
561	CPNS1_HUMAN=TDGFGIDTCR=TDGFGIDTC(UniMod:4)R	M03	15.7342
562	CPNS1_HUMAN=TDGFGIDTCR=TDGFGIDTC(UniMod:4)R	M04	5.92025
563	CPNS1_HUMAN=TDGFGIDTCR=TDGFGIDTC(UniMod:4)R	M05	9.59272
564	CPNS1_HUMAN=TDGFGIDTCR=TDGFGIDTC(UniMod:4)R	M06	6.98996
565	CPNS1_HUMAN=TDGFGIDTCR=TDGFGIDTC(UniMod:4)R	All	27.9681
566	FLNA_HUMAN=VANPSGNLTETYVQDR=VANPSGNLTETYVQDR	M01	17.4426
567	FLNA_HUMAN=VANPSGNLTETYVQDR=VANPSGNLTETYVQDR	M02	7.08951
568	FLNA_HUMAN=VANPSGNLTETYVQDR=VANPSGNLTETYVQDR	M03	16.052
569	FLNA_HUMAN=VANPSGNLTETYVQDR=VANPSGNLTETYVQDR	M04	12.5696
570	FLNA_HUMAN=VANPSGNLTETYVQDR=VANPSGNLTETYVQDR	M05	5.03648
571	FLNA_HUMAN=VANPSGNLTETYVQDR=VANPSGNLTETYVQDR	M06	5.70184
572	FLNA_HUMAN=VANPSGNLTETYVQDR=VANPSGNLTETYVQDR	All	27.3452
573	IMB1_HUMAN=VAAGLQIK=VAAGLQIK	M01	6.391
574	IMB1_HUMAN=VAAGLQIK=VAAGLQIK	M02	5.34434
575	IMB1_HUMAN=VAAGLQIK=VAAGLQIK	M03	19.6091
576	IMB1_HUMAN=VAAGLQIK=VAAGLQIK	M04	18.0221
577	IMB1_HUMAN=VAAGLQIK=VAAGLQIK	M05	7.71742
578	IMB1_HUMAN=VAAGLQIK=VAAGLQIK	M06	5.47792
579	IMB1_HUMAN=VAAGLQIK=VAAGLQIK	All	44.0749
580	RL13_HUMAN=LATQLTGPVMPVR=LATQLTGPVMPVR	M01	13.7133
581	RL13_HUMAN=LATQLTGPVMPVR=LATQLTGPVMPVR	M02	6.0558
582	RL13_HUMAN=LATQLTGPVMPVR=LATQLTGPVMPVR	M03	17.1396
583	RL13_HUMAN=LATQLTGPVMPVR=LATQLTGPVMPVR	M04	8.28373
584	RL13_HUMAN=LATQLTGPVMPVR=LATQLTGPVMPVR	M05	5.08207
585	RL13_HUMAN=LATQLTGPVMPVR=LATQLTGPVMPVR	M06	7.44056
586	RL13_HUMAN=LATQLTGPVMPVR=LATQLTGPVMPVR	All	42.8383
587	TCPB_HUMAN=SLHDALCVLAQTVK=SLHDALC(UniMod:4)VLAQTVK	M01	9.72184
588	TCPB_HUMAN=SLHDALCVLAQTVK=SLHDALC(UniMod:4)VLAQTVK	M02	8.91431
589	TCPB_HUMAN=SLHDALCVLAQTVK=SLHDALC(UniMod:4)VLAQTVK	M03	15.3563
590	TCPB_HUMAN=SLHDALCVLAQTVK=SLHDALC(UniMod:4)VLAQTVK	M04	8.05964
591	TCPB_HUMAN=SLHDALCVLAQTVK=SLHDALC(UniMod:4)VLAQTVK	M05	3.52211
592	TCPB_HUMAN=SLHDALCVLAQTVK=SLHDALC(UniMod:4)VLAQTVK	M06	6.62201
593	TCPB_HUMAN=SLHDALCVLAQTVK=SLHDALC(UniMod:4)VLAQTVK	All	34.4987
594	KHDR1_HUMAN=ILGPQGNTIK=ILGPQGNTIK	M01	6.43472
595	KHDR1_HUMAN=ILGPQGNTIK=ILGPQGNTIK	M02	7.38165
596	KHDR1_HUMAN=ILGPQGNTIK=ILGPQGNTIK	M03	17.8586
597	KHDR1_HUMAN=ILGPQGNTIK=ILGPQGNTIK	M04	14.0892
598	KHDR1_HUMAN=ILGPQGNTIK=ILGPQGNTIK	M05	6.42183
599	KHDR1_HUMAN=ILGPQGNTIK=ILGPQGNTIK	M06	5.51808
600	KHDR1_HUMAN=ILGPQGNTIK=ILGPQGNTIK	All	41.1663
601	XRCC6_HUMAN=SDSFENPVLQQHFR=SDSFENPVLQQHFR	M01	10.5563
602	XRCC6_HUMAN=SDSFENPVLQQHFR=SDSFENPVLQQHFR	M02	6.29895
603	XRCC6_HUMAN=SDSFENPVLQQHFR=SDSFENPVLQQHFR	M03	13.4832
604	XRCC6_HUMAN=SDSFENPVLQQHFR=SDSFENPVLQQHFR	M04	6.51911
605	XRCC6_HUMAN=SDSFENPVLQQHFR=SDSFENPVLQQHFR	M05	7.37263
606	XRCC6_HUMAN=SDSFENPVLQQHFR=SDSFENPVLQQHFR	M06	7.7492
607	XRCC6_HUMAN=SDSFENPVLQQHFR=SDSFENPVLQQHFR	All	21.0666
608	LMNB2_HUMAN=LQIEIGK=LQIEIGK	M01	26.9954
609	LMNB2_HUMAN=LQIEIGK=LQIEIGK	M02	19.2354
610	LMNB2_HUMAN=LQIEIGK=LQIEIGK	M03	31.6403
611	LMNB2_HUMAN=LQIEIGK=LQIEIGK	M04	21.3607
612	LMNB2_HUMAN=LQIEIGK=LQIEIGK	M05	18.2561
613	LMNB2_HUMAN=LQIEIGK=LQIEIGK	M06	26.4886
614	LMNB2_HUMAN=LQIEIGK=LQIEIGK	All	39.1257
615	ANXA6_HUMAN=GTVRPANDFNPDADAK=GTVRPANDFNPDADAK	M01	15.5592
616	ANXA6_HUMAN=GTVRPANDFNPDADAK=GTVRPANDFNPDADAK	M02	8.47138
617	ANXA6_HUMAN=GTVRPANDFNPDADAK=GTVRPANDFNPDADAK	M03	12.3355
618	ANXA6_HUMAN=GTVRPANDFNPDADAK=GTVRPANDFNPDADAK	M04	6.45553
619	ANXA6_HUMAN=GTVRPANDFNPDADAK=GTVRPANDFNPDADAK	M05	8.06361
620	ANXA6_HUMAN=GTVRPANDFNPDADAK=GTVRPANDFNPDADAK	M06	6.32268
621	ANXA6_HUMAN=GTVRPANDFNPDADAK=GTVRPANDFNPDADAK	All	28.7093
622	RINI_HUMAN=VNPALAELNLR=VNPALAELNLR	M01	13.186
623	RINI_HUMAN=VNPALAELNLR=VNPALAELNLR	M02	7.35594
624	RINI_HUMAN=VNPALAELNLR=VNPALAELNLR	M03	19.7622
625	RINI_HUMAN=VNPALAELNLR=VNPALAELNLR	M04	8.3014
626	RINI_HUMAN=VNPALAELNLR=VNPALAELNLR	M05	6.36616
627	RINI_HUMAN=VNPALAELNLR=VNPALAELNLR	M06	6.65155
628	RINI_HUMAN=VNPALAELNLR=VNPALAELNLR	All	23.2166
629	CO6A3_HUMAN=ALNLGYALDYAQR=ALNLGYALDYAQR	All	44.8043
630	HSP73_YEAST=DAGTIAGMNVLR=DAGTIAGMNVLR	M01	42.0524
631	HSP73_YEAST=DAGTIAGMNVLR=DAGTIAGMNVLR	M02	6.39115
632	HSP73_YEAST=DAGTIAGMNVLR=DAGTIAGMNVLR	M03	18.0728
633	HSP73_YEAST=DAGTIAGMNVLR=DAGTIAGMNVLR	M04	6.86304
634	HSP73_YEAST=DAGTIAGMNVLR=DAGTIAGMNVLR	M05	5.72339
635	HSP73_YEAST=DAGTIAGMNVLR=DAGTIAGMNVLR	M06	7.43439
636	HSP73_YEAST=DAGTIAGMNVLR=DAGTIAGMNVLR	All	46.3387
637	RS3_HUMAN=ELAEDGYSGVEVR=ELAEDGYSGVEVR	M01	11.6352
638	RS3_HUMAN=ELAEDGYSGVEVR=ELAEDGYSGVEVR	M02	6.145
639	RS3_HUMAN=ELAEDGYSGVEVR=ELAEDGYSGVEVR	M03	14.0446
640	RS3_HUMAN=ELAEDGYSGVEVR=ELAEDGYSGVEVR	M04	8.04051
641	RS3_HUMAN=ELAEDGYSGVEVR=ELAEDGYSGVEVR	M05	4.34261
642	RS3_HUMAN=ELAEDGYSGVEVR=ELAEDGYSGVEVR	M06	5.24853
643	RS3_HUMAN=ELAEDGYSGVEVR=ELAEDGYSGVEVR	All	36.083
644	ADT2_HUMAN=DFLAGGVAAAISK=DFLAGGVAAAISK	M01	12.714
645	ADT2_HUMAN=DFLAGGVAAAISK=DFLAGGVAAAISK	M02	7.95196
646	ADT2_HUMAN=DFLAGGVAAAISK=DFLAGGVAAAISK	M03	15.7989
647	ADT2_HUMAN=DFLAGGVAAAISK=DFLAGGVAAAISK	M04	5.28719
648	ADT2_HUMAN=DFLAGGVAAAISK=DFLAGGVAAAISK	M05	6.44288
649	ADT2_HUMAN=DFLAGGVAAAISK=DFLAGGVAAAISK	M06	4.92259
650	ADT2_HUMAN=DFLAGGVAAAISK=DFLAGGVAAAISK	All	52.1392
651	PLEC_HUMAN=LQEAGILSAEELQR=LQEAGILSAEELQR	M01	24.8559
652	PLEC_HUMAN=LQEAGILSAEELQR=LQEAGILSAEELQR	M02	27.8331
653	PLEC_HUMAN=LQEAGILSAEELQR=LQEAGILSAEELQR	M03	15.994
654	PLEC_HUMAN=LQEAGILSAEELQR=LQEAGILSAEELQR	M04	60.9693
655	PLEC_HUMAN=LQEAGILSAEELQR=LQEAGILSAEELQR	M05	26.7077
656	PLEC_HUMAN=LQEAGILSAEELQR=LQEAGILSAEELQR	M06	16.565
657	PLEC_HUMAN=LQEAGILSAEELQR=LQEAGILSAEELQR	All	44.8427
658	SYAC_HUMAN=ITCLCQVPQNAANR=ITC(UniMod:4)LC(UniMod:4)QVPQNAANR	M01	7.30145
659	SYAC_HUMAN=ITCLCQVPQNAANR=ITC(UniMod:4)LC(UniMod:4)QVPQNAANR	M02	6.58251
660	SYAC_HUMAN=ITCLCQVPQNAANR=ITC(UniMod:4)LC(UniMod:4)QVPQNAANR	M03	14.5738
661	SYAC_HUMAN=ITCLCQVPQNAANR=ITC(UniMod:4)LC(UniMod:4)QVPQNAANR	M04	5.84776
662	SYAC_HUMAN=ITCLCQVPQNAANR=ITC(UniMod:4)LC(UniMod:4)QVPQNAANR	M05	3.16905
663	SYAC_HUMAN=ITCLCQVPQNAANR=ITC(UniMod:4)LC(UniMod:4)QVPQNAANR	M06	6.22392
664	SYAC_HUMAN=ITCLCQVPQNAANR=ITC(UniMod:4)LC(UniMod:4)QVPQNAANR	All	41.2522
665	HXK1_HUMAN=ITPELLTR=ITPELLTR	M01	7.55324
666	HXK1_HUMAN=ITPELLTR=ITPELLTR	M02	7.63538
667	HXK1_HUMAN=ITPELLTR=ITPELLTR	M03	18.8114
668	HXK1_HUMAN=ITPELLTR=ITPELLTR	M04	7.41439
669	HXK1_HUMAN=ITPELLTR=ITPELLTR	M05	5.77654
670	HXK1_HUMAN=ITPELLTR=ITPELLTR	M06	15.8716
671	HXK1_HUMAN=ITPELLTR=ITPELLTR	All	31.4171
672	RL6_HUMAN=AIPQLQGYLR=AIPQLQGYLR	M01	12.0062
673	RL6_HUMAN=AIPQLQGYLR=AIPQLQGYLR	M02	8.48048
674	RL6_HUMAN=AIPQLQGYLR=AIPQLQGYLR	M03	20.199
675	RL6_HUMAN=AIPQLQGYLR=AIPQLQGYLR	M04	6.35663
676	RL6_HUMAN=AIPQLQGYLR=AIPQLQGYLR	M05	5.31838
677	RL6_HUMAN=AIPQLQGYLR=AIPQLQGYLR	M06	7.69079
678	RL6_HUMAN=AIPQLQGYLR=AIPQLQGYLR	All	24.9396
679	LMNA_HUMAN=EDLQELNDR=EDLQELNDR	M01	9.15402
680	LMNA_HUMAN=EDLQELNDR=EDLQELNDR	M02	38.973
681	LMNA_HUMAN=EDLQELNDR=EDLQELNDR	M03	11.438
682	LMNA_HUMAN=EDLQELNDR=EDLQELNDR	M04	8.5739
683	LMNA_HUMAN=EDLQELNDR=EDLQELNDR	M06	4.133
684	LMNA_HUMAN=EDLQELNDR=EDLQELNDR	All	32.8535
685	MYL6_HUMAN=DQGTYEDYVEGLR=DQGTYEDYVEGLR	M01	15.6046
686	MYL6_HUMAN=DQGTYEDYVEGLR=DQGTYEDYVEGLR	M02	6.1106
687	MYL6_HUMAN=DQGTYEDYVEGLR=DQGTYEDYVEGLR	M03	15.2873
688	MYL6_HUMAN=DQGTYEDYVEGLR=DQGTYEDYVEGLR	M04	10.9856
689	MYL6_HUMAN=DQGTYEDYVEGLR=DQGTYEDYVEGLR	M05	7.42027
690	MYL6_HUMAN=DQGTYEDYVEGLR=DQGTYEDYVEGLR	M06	7.12022
691	MYL6_HUMAN=DQGTYEDYVEGLR=DQGTYEDYVEGLR	All	30.0187
692	CNDP2_HUMAN=LPDGSEIPLPPILLGR=LPDGSEIPLPPILLGR	M01	18.2946
693	CNDP2_HUMAN=LPDGSEIPLPPILLGR=LPDGSEIPLPPILLGR	M02	14.6369
694	CNDP2_HUMAN=LPDGSEIPLPPILLGR=LPDGSEIPLPPILLGR	M03	10.7286
695	CNDP2_HUMAN=LPDGSEIPLPPILLGR=LPDGSEIPLPPILLGR	M04	6.08188
696	CNDP2_HUMAN=LPDGSEIPLPPILLGR=LPDGSEIPLPPILLGR	M05	10.1731
697	CNDP2_HUMAN=LPDGSEIPLPPILLGR=LPDGSEIPLPPILLGR	M06	9.05272
698	CNDP2_HUMAN=LPDGSEIPLPPILLGR=LPDGSEIPLPPILLGR	All	12.5523
699	LA_HUMAN=LTTDFNVIVEALSK=LTTDFNVIVEALSK	M01	16.1668
700	LA_HUMAN=LTTDFNVIVEALSK=LTTDFNVIVEALSK	M02	17.0461
701	LA_HUMAN=LTTDFNVIVEALSK=LTTDFNVIVEALSK	M03	12.0844
702	LA_HUMAN=LTTDFNVIVEALSK=LTTDFNVIVEALSK	M04	11.8449
703	LA_HUMAN=LTTDFNVIVEALSK=LTTDFNVIVEALSK	M05	10.8159
704	LA_HUMAN=LTTDFNVIVEALSK=LTTDFNVIVEALSK	M06	9.98734
705	LA_HUMAN=LTTDFNVIVEALSK=LTTDFNVIVEALSK	All	32.9844
706	RL12_HUMAN=QAQIEVVPSASALIIK=QAQIEVVPSASALIIK	M01	23.4525
707	RL12_HUMAN=QAQIEVVPSASALIIK=QAQIEVVPSASALIIK	M02	12.323
708	RL12_HUMAN=QAQIEVVPSASALIIK=QAQIEVVPSASALIIK	M03	11.3036
709	RL12_HUMAN=QAQIEVVPSASALIIK=QAQIEVVPSASALIIK	M04	8.04674
710	RL12_HUMAN=QAQIEVVPSASALIIK=QAQIEVVPSASALIIK	M05	1.93032
711	RL12_HUMAN=QAQIEVVPSASALIIK=QAQIEVVPSASALIIK	M06	9.10958
712	RL12_HUMAN=QAQIEVVPSASALIIK=QAQIEVVPSASALIIK	All	69.1536
713	FLNA_HUMAN=TPCEEILVK=TPC(UniMod:4)EEILVK	M01	9.36914
714	FLNA_HUMAN=TPCEEILVK=TPC(UniMod:4)EEILVK	M02	8.17472
715	FLNA_HUMAN=TPCEEILVK=TPC(UniMod:4)EEILVK	M03	20.559
716	FLNA_HUMAN=TPCEEILVK=TPC(UniMod:4)EEILVK	M04	11.0835
717	FLNA_HUMAN=TPCEEILVK=TPC(UniMod:4)EEILVK	M05	5.86177
718	FLNA_HUMAN=TPCEEILVK=TPC(UniMod:4)EEILVK	M06	11.5171
719	FLNA_HUMAN=TPCEEILVK=TPC(UniMod:4)EEILVK	All	23.2382
720	PDCD6_HUMAN=YITDWQNVFR=YITDWQNVFR	M01	21.7211
721	PDCD6_HUMAN=YITDWQNVFR=YITDWQNVFR	M02	12.8301
722	PDCD6_HUMAN=YITDWQNVFR=YITDWQNVFR	M03	31.4212
723	PDCD6_HUMAN=YITDWQNVFR=YITDWQNVFR	M04	9.29408
724	PDCD6_HUMAN=YITDWQNVFR=YITDWQNVFR	M05	6.491
725	PDCD6_HUMAN=YITDWQNVFR=YITDWQNVFR	M06	6.1513
726	PDCD6_HUMAN=YITDWQNVFR=YITDWQNVFR	All	22.0997
727	IGHA1_HUMAN=DASGVTFTWTPSSGK=DASGVTFTWTPSSGK	All	12.874
728	FLNB_HUMAN=TGEEVGFVVDAK=TGEEVGFVVDAK	M01	13.2218
729	FLNB_HUMAN=TGEEVGFVVDAK=TGEEVGFVVDAK	M02	39.5835
730	FLNB_HUMAN=TGEEVGFVVDAK=TGEEVGFVVDAK	M03	50.6702
731	FLNB_HUMAN=TGEEVGFVVDAK=TGEEVGFVVDAK	M04	14.6567
732	FLNB_HUMAN=TGEEVGFVVDAK=TGEEVGFVVDAK	M05	35.5297
733	FLNB_HUMAN=TGEEVGFVVDAK=TGEEVGFVVDAK	M06	10.1971
734	FLNB_HUMAN=TGEEVGFVVDAK=TGEEVGFVVDAK	All	62.3068
735	HS71A_HUMAN=AQIHDLVLVGGSTR=AQIHDLVLVGGSTR	M01	8.70891
736	HS71A_HUMAN=AQIHDLVLVGGSTR=AQIHDLVLVGGSTR	M02	3.86967
737	HS71A_HUMAN=AQIHDLVLVGGSTR=AQIHDLVLVGGSTR	M03	20.9123
738	HS71A_HUMAN=AQIHDLVLVGGSTR=AQIHDLVLVGGSTR	M04	6.98125
739	HS71A_HUMAN=AQIHDLVLVGGSTR=AQIHDLVLVGGSTR	M05	2.65582
740	HS71A_HUMAN=AQIHDLVLVGGSTR=AQIHDLVLVGGSTR	M06	5.81567
741	HS71A_HUMAN=AQIHDLVLVGGSTR=AQIHDLVLVGGSTR	All	38.7256
742	CO3_HUMAN=AGDFLEANYMNLQR=AGDFLEANYMNLQR	All	28.8118
743	HSPB6_HUMAN=RASAPLPGLSAPGR=RASAPLPGLSAPGR	All	108.82
744	LEG3_HUMAN=GNDVAFHFNPR=GNDVAFHFNPR	M02	18.5538
745	LEG3_HUMAN=GNDVAFHFNPR=GNDVAFHFNPR	M03	34.2956
746	LEG3_HUMAN=GNDVAFHFNPR=GNDVAFHFNPR	M04	6.0944
747	LEG3_HUMAN=GNDVAFHFNPR=GNDVAFHFNPR	All	57.221
748	FIBB_HUMAN=HQLYIDETVNSNIPTNLR=HQLYIDETVNSNIPTNLR	M02	26.3658
749	FIBB_HUMAN=HQLYIDETVNSNIPTNLR=HQLYIDETVNSNIPTNLR	M06	23.6881
750	FIBB_HUMAN=HQLYIDETVNSNIPTNLR=HQLYIDETVNSNIPTNLR	All	45.5237
751	ITB1_HUMAN=GEVFNELVGK=GEVFNELVGK	M01	35.7762
752	ITB1_HUMAN=GEVFNELVGK=GEVFNELVGK	M02	10.0368
753	ITB1_HUMAN=GEVFNELVGK=GEVFNELVGK	M03	41.04
754	ITB1_HUMAN=GEVFNELVGK=GEVFNELVGK	M04	32.1272
755	ITB1_HUMAN=GEVFNELVGK=GEVFNELVGK	M05	19.5248
756	ITB1_HUMAN=GEVFNELVGK=GEVFNELVGK	M06	47.0158
757	ITB1_HUMAN=GEVFNELVGK=GEVFNELVGK	All	39.3488
758	IDHC_HUMAN=TVEAEAAHGTVTR=TVEAEAAHGTVTR	M01	13.283
759	IDHC_HUMAN=TVEAEAAHGTVTR=TVEAEAAHGTVTR	M02	17.1487
760	IDHC_HUMAN=TVEAEAAHGTVTR=TVEAEAAHGTVTR	M03	9.40725
761	IDHC_HUMAN=TVEAEAAHGTVTR=TVEAEAAHGTVTR	M04	17.6072
762	IDHC_HUMAN=TVEAEAAHGTVTR=TVEAEAAHGTVTR	M05	5.99659
763	IDHC_HUMAN=TVEAEAAHGTVTR=TVEAEAAHGTVTR	M06	9.93669
764	IDHC_HUMAN=TVEAEAAHGTVTR=TVEAEAAHGTVTR	All	22.0737
765	ETFA_HUMAN=LEVAPISDIIAIK=LEVAPISDIIAIK	M01	18.8178
766	ETFA_HUMAN=LEVAPISDIIAIK=LEVAPISDIIAIK	M02	8.12584
767	ETFA_HUMAN=LEVAPISDIIAIK=LEVAPISDIIAIK	M03	14.4101
768	ETFA_HUMAN=LEVAPISDIIAIK=LEVAPISDIIAIK	M04	8.84335
769	ETFA_HUMAN=LEVAPISDIIAIK=LEVAPISDIIAIK	M05	9.37028
770	ETFA_HUMAN=LEVAPISDIIAIK=LEVAPISDIIAIK	M06	8.99699
771	ETFA_HUMAN=LEVAPISDIIAIK=LEVAPISDIIAIK	All	41.7075
772	TLN1_HUMAN=AAMEPIVISAK=AAMEPIVISAK	M01	11.2423
773	TLN1_HUMAN=AAMEPIVISAK=AAMEPIVISAK	M02	7.36008
774	TLN1_HUMAN=AAMEPIVISAK=AAMEPIVISAK	M03	11.9514
775	TLN1_HUMAN=AAMEPIVISAK=AAMEPIVISAK	M04	8.34865
776	TLN1_HUMAN=AAMEPIVISAK=AAMEPIVISAK	M05	6.56377
777	TLN1_HUMAN=AAMEPIVISAK=AAMEPIVISAK	M06	9.785
778	TLN1_HUMAN=AAMEPIVISAK=AAMEPIVISAK	All	36.5664
779	MDHM_HUMAN=TIIPLISQCTPK=TIIPLISQC(UniMod:4)TPK	M01	18.7128
780	MDHM_HUMAN=TIIPLISQCTPK=TIIPLISQC(UniMod:4)TPK	M02	8.85221
781	MDHM_HUMAN=TIIPLISQCTPK=TIIPLISQC(UniMod:4)TPK	M03	18.1642
782	MDHM_HUMAN=TIIPLISQCTPK=TIIPLISQC(UniMod:4)TPK	M04	7.48251
783	MDHM_HUMAN=TIIPLISQCTPK=TIIPLISQC(UniMod:4)TPK	M05	2.75426
784	MDHM_HUMAN=TIIPLISQCTPK=TIIPLISQC(UniMod:4)TPK	M06	5.41056
785	MDHM_HUMAN=TIIPLISQCTPK=TIIPLISQC(UniMod:4)TPK	All	45.4726
786	ECHB_HUMAN=VGLPPLEK=VGLPPLEK	M01	5.3606
787	ECHB_HUMAN=VGLPPLEK=VGLPPLEK	M02	7.35906
788	ECHB_HUMAN=VGLPPLEK=VGLPPLEK	M03	21.029
789	ECHB_HUMAN=VGLPPLEK=VGLPPLEK	M04	5.54461
790	ECHB_HUMAN=VGLPPLEK=VGLPPLEK	M05	5.68856
791	ECHB_HUMAN=VGLPPLEK=VGLPPLEK	M06	3.94752
792	ECHB_HUMAN=VGLPPLEK=VGLPPLEK	All	31.9388
793	ANXA5_HUMAN=SEIDLFNIRK=SEIDLFNIRK	M01	19.6131
794	ANXA5_HUMAN=SEIDLFNIRK=SEIDLFNIRK	M02	11.4594
795	ANXA5_HUMAN=SEIDLFNIRK=SEIDLFNIRK	M03	10.5059
796	ANXA5_HUMAN=SEIDLFNIRK=SEIDLFNIRK	M04	8.76355
797	ANXA5_HUMAN=SEIDLFNIRK=SEIDLFNIRK	M05	6.56473
798	ANXA5_HUMAN=SEIDLFNIRK=SEIDLFNIRK	M06	7.54556
799	ANXA5_HUMAN=SEIDLFNIRK=SEIDLFNIRK	All	19.0111
800	PPIB_HUMAN=TVDNFVALATGEK=TVDNFVALATGEK	M01	11.1889
801	PPIB_HUMAN=TVDNFVALATGEK=TVDNFVALATGEK	M02	8.21997
802	PPIB_HUMAN=TVDNFVALATGEK=TVDNFVALATGEK	M03	16.3156
803	PPIB_HUMAN=TVDNFVALATGEK=TVDNFVALATGEK	M04	7.13883
804	PPIB_HUMAN=TVDNFVALATGEK=TVDNFVALATGEK	M05	7.24583
805	PPIB_HUMAN=TVDNFVALATGEK=TVDNFVALATGEK	M06	5.47345
806	PPIB_HUMAN=TVDNFVALATGEK=TVDNFVALATGEK	All	40.8322
807	GSHR_HUMAN=ALLTPVAIAAGR=ALLTPVAIAAGR	M01	12.2812
808	GSHR_HUMAN=ALLTPVAIAAGR=ALLTPVAIAAGR	M02	7.11825
809	GSHR_HUMAN=ALLTPVAIAAGR=ALLTPVAIAAGR	M03	21.0278
810	GSHR_HUMAN=ALLTPVAIAAGR=ALLTPVAIAAGR	M04	5.97672
811	GSHR_HUMAN=ALLTPVAIAAGR=ALLTPVAIAAGR	M05	6.02079
812	GSHR_HUMAN=ALLTPVAIAAGR=ALLTPVAIAAGR	M06	6.54301
813	GSHR_HUMAN=ALLTPVAIAAGR=ALLTPVAIAAGR	All	32.4674
814	PGBM_HUMAN=LEGDTLIIPR=LEGDTLIIPR	All	156.507
815	PLEC_HUMAN=GLVEDTLR=GLVEDTLR	M01	11.6304
816	PLEC_HUMAN=GLVEDTLR=GLVEDTLR	M02	11.0552
817	PLEC_HUMAN=GLVEDTLR=GLVEDTLR	M04	9.6821
818	PLEC_HUMAN=GLVEDTLR=GLVEDTLR	M05	34.5777
819	PLEC_HUMAN=GLVEDTLR=GLVEDTLR	M06	24.8918
820	PLEC_HUMAN=GLVEDTLR=GLVEDTLR	All	24.0822
821	MDHC_HUMAN=ENFSCLTR=ENFSC(UniMod:4)LTR	M01	6.45996
822	MDHC_HUMAN=ENFSCLTR=ENFSC(UniMod:4)LTR	M02	6.81493
823	MDHC_HUMAN=ENFSCLTR=ENFSC(UniMod:4)LTR	M03	14.0385
824	MDHC_HUMAN=ENFSCLTR=ENFSC(UniMod:4)LTR	M04	8.34476
825	MDHC_HUMAN=ENFSCLTR=ENFSC(UniMod:4)LTR	M05	8.66811
826	MDHC_HUMAN=ENFSCLTR=ENFSC(UniMod:4)LTR	M06	5.20691
827	MDHC_HUMAN=ENFSCLTR=ENFSC(UniMod:4)LTR	All	35.6275
828	ARP5L_HUMAN=ALAVGGLGSIIR=ALAVGGLGSIIR	M01	14.8017
829	ARP5L_HUMAN=ALAVGGLGSIIR=ALAVGGLGSIIR	M02	13.3361
830	ARP5L_HUMAN=ALAVGGLGSIIR=ALAVGGLGSIIR	M03	19.0424
831	ARP5L_HUMAN=ALAVGGLGSIIR=ALAVGGLGSIIR	M04	6.8004
832	ARP5L_HUMAN=ALAVGGLGSIIR=ALAVGGLGSIIR	M05	5.06428
833	ARP5L_HUMAN=ALAVGGLGSIIR=ALAVGGLGSIIR	M06	8.94634
834	ARP5L_HUMAN=ALAVGGLGSIIR=ALAVGGLGSIIR	All	26.3831
835	RL13_HUMAN=STESLQANVQR=STESLQANVQR	M01	7.49253
836	RL13_HUMAN=STESLQANVQR=STESLQANVQR	M02	4.94534
837	RL13_HUMAN=STESLQANVQR=STESLQANVQR	M03	17.1023
838	RL13_HUMAN=STESLQANVQR=STESLQANVQR	M04	8.58612
839	RL13_HUMAN=STESLQANVQR=STESLQANVQR	M05	3.30309
840	RL13_HUMAN=STESLQANVQR=STESLQANVQR	M06	3.43366
841	RL13_HUMAN=STESLQANVQR=STESLQANVQR	All	39.6609
842	CO6A3_HUMAN=SVEDAQDVSLALTQR=SVEDAQDVSLALTQR	M05	75.1274
843	CO6A3_HUMAN=SVEDAQDVSLALTQR=SVEDAQDVSLALTQR	All	64.059
844	PDIA1_HUMAN=MDSTANEVEAVK=MDSTANEVEAVK	M01	7.78585
845	PDIA1_HUMAN=MDSTANEVEAVK=MDSTANEVEAVK	M02	7.67855
846	PDIA1_HUMAN=MDSTANEVEAVK=MDSTANEVEAVK	M03	10.9113
847	PDIA1_HUMAN=MDSTANEVEAVK=MDSTANEVEAVK	M04	9.6785
848	PDIA1_HUMAN=MDSTANEVEAVK=MDSTANEVEAVK	M05	6.54323
849	PDIA1_HUMAN=MDSTANEVEAVK=MDSTANEVEAVK	M06	5.75776
850	PDIA1_HUMAN=MDSTANEVEAVK=MDSTANEVEAVK	All	37.1845
851	COEA1_HUMAN=NLVVGDETTSSLR=NLVVGDETTSSLR	M05	49.8503
852	COEA1_HUMAN=NLVVGDETTSSLR=NLVVGDETTSSLR	All	44.8238
853	CLH1_HUMAN=LHIIEVGTPPTGNQPFPK=LHIIEVGTPPTGNQPFPK	M01	12.8403
854	CLH1_HUMAN=LHIIEVGTPPTGNQPFPK=LHIIEVGTPPTGNQPFPK	M02	11.7136
855	CLH1_HUMAN=LHIIEVGTPPTGNQPFPK=LHIIEVGTPPTGNQPFPK	M03	16.9
856	CLH1_HUMAN=LHIIEVGTPPTGNQPFPK=LHIIEVGTPPTGNQPFPK	M04	14.4919
857	CLH1_HUMAN=LHIIEVGTPPTGNQPFPK=LHIIEVGTPPTGNQPFPK	M05	8.18946
858	CLH1_HUMAN=LHIIEVGTPPTGNQPFPK=LHIIEVGTPPTGNQPFPK	M06	13.1349
859	CLH1_HUMAN=LHIIEVGTPPTGNQPFPK=LHIIEVGTPPTGNQPFPK	All	32.6986
860	ANXA6_HUMAN=FMTILCTR=FMTILC(UniMod:4)TR	M01	9.25622
861	ANXA6_HUMAN=FMTILCTR=FMTILC(UniMod:4)TR	M02	9.41884
862	ANXA6_HUMAN=FMTILCTR=FMTILC(UniMod:4)TR	M03	20.0312
863	ANXA6_HUMAN=FMTILCTR=FMTILC(UniMod:4)TR	M04	6.39191
864	ANXA6_HUMAN=FMTILCTR=FMTILC(UniMod:4)TR	M05	9.35049
865	ANXA6_HUMAN=FMTILCTR=FMTILC(UniMod:4)TR	M06	5.42397
866	ANXA6_HUMAN=FMTILCTR=FMTILC(UniMod:4)TR	All	25.511
867	NOP53_HUMAN=LLNPSATR=LLNPSATR	M01	9.33247
868	NOP53_HUMAN=LLNPSATR=LLNPSATR	M02	27.7931
869	NOP53_HUMAN=LLNPSATR=LLNPSATR	M03	12.0555
870	NOP53_HUMAN=LLNPSATR=LLNPSATR	M05	30.1109
871	NOP53_HUMAN=LLNPSATR=LLNPSATR	M06	14.8467
872	NOP53_HUMAN=LLNPSATR=LLNPSATR	All	35.5594
873	GANAB_HUMAN=YRVPDVLVADPPIAR=YRVPDVLVADPPIAR	M01	13.3673
874	GANAB_HUMAN=YRVPDVLVADPPIAR=YRVPDVLVADPPIAR	M02	9.08761
875	GANAB_HUMAN=YRVPDVLVADPPIAR=YRVPDVLVADPPIAR	M03	17.7055
876	GANAB_HUMAN=YRVPDVLVADPPIAR=YRVPDVLVADPPIAR	M04	5.9207
877	GANAB_HUMAN=YRVPDVLVADPPIAR=YRVPDVLVADPPIAR	M05	6.05486
878	GANAB_HUMAN=YRVPDVLVADPPIAR=YRVPDVLVADPPIAR	M06	5.76366
879	GANAB_HUMAN=YRVPDVLVADPPIAR=YRVPDVLVADPPIAR	All	30.2244
880	H15_HUMAN=ATGPPVSELITK=ATGPPVSELITK	M06	30.9325
881	H15_HUMAN=ATGPPVSELITK=ATGPPVSELITK	All	35.5592
882	TLN1_HUMAN=VVAPTISSPVCQEQLVEAGR=VVAPTISSPVC(UniMod:4)QEQLVEAGR	M01	9.32361
883	TLN1_HUMAN=VVAPTISSPVCQEQLVEAGR=VVAPTISSPVC(UniMod:4)QEQLVEAGR	M02	8.81959
884	TLN1_HUMAN=VVAPTISSPVCQEQLVEAGR=VVAPTISSPVC(UniMod:4)QEQLVEAGR	M03	11.3433
885	TLN1_HUMAN=VVAPTISSPVCQEQLVEAGR=VVAPTISSPVC(UniMod:4)QEQLVEAGR	M04	6.79373
886	TLN1_HUMAN=VVAPTISSPVCQEQLVEAGR=VVAPTISSPVC(UniMod:4)QEQLVEAGR	M05	5.80135
887	TLN1_HUMAN=VVAPTISSPVCQEQLVEAGR=VVAPTISSPVC(UniMod:4)QEQLVEAGR	M06	6.95025
888	TLN1_HUMAN=VVAPTISSPVCQEQLVEAGR=VVAPTISSPVC(UniMod:4)QEQLVEAGR	All	32.4492
889	ALDH2_HUMAN=AAFQLGSPWR=AAFQLGSPWR	M01	9.79161
890	ALDH2_HUMAN=AAFQLGSPWR=AAFQLGSPWR	M02	6.24353
891	ALDH2_HUMAN=AAFQLGSPWR=AAFQLGSPWR	M03	28.8459
892	ALDH2_HUMAN=AAFQLGSPWR=AAFQLGSPWR	M04	8.52004
893	ALDH2_HUMAN=AAFQLGSPWR=AAFQLGSPWR	M05	7.40704
894	ALDH2_HUMAN=AAFQLGSPWR=AAFQLGSPWR	M06	13.7963
895	ALDH2_HUMAN=AAFQLGSPWR=AAFQLGSPWR	All	31.8831
896	CD47_HUMAN=IEVSQLLK=IEVSQLLK	M01	12.0159
897	CD47_HUMAN=IEVSQLLK=IEVSQLLK	M02	11.6609
898	CD47_HUMAN=IEVSQLLK=IEVSQLLK	M03	21.1311
899	CD47_HUMAN=IEVSQLLK=IEVSQLLK	M04	7.45348
900	CD47_HUMAN=IEVSQLLK=IEVSQLLK	M05	7.13969
901	CD47_HUMAN=IEVSQLLK=IEVSQLLK	M06	6.1517
902	CD47_HUMAN=IEVSQLLK=IEVSQLLK	All	30.0834
903	SH3L1_HUMAN=KQQDVLGFLEANK=KQQDVLGFLEANK	M01	13.476
904	SH3L1_HUMAN=KQQDVLGFLEANK=KQQDVLGFLEANK	M02	9.25877
905	SH3L1_HUMAN=KQQDVLGFLEANK=KQQDVLGFLEANK	M03	41.8286
906	SH3L1_HUMAN=KQQDVLGFLEANK=KQQDVLGFLEANK	M04	9.25362
907	SH3L1_HUMAN=KQQDVLGFLEANK=KQQDVLGFLEANK	M06	41.7828
908	SH3L1_HUMAN=KQQDVLGFLEANK=KQQDVLGFLEANK	All	34.3407
909	TERA_HUMAN=LGDVISIQPCPDVK=LGDVISIQPC(UniMod:4)PDVK	M01	11.5126
910	TERA_HUMAN=LGDVISIQPCPDVK=LGDVISIQPC(UniMod:4)PDVK	M02	7.49203
911	TERA_HUMAN=LGDVISIQPCPDVK=LGDVISIQPC(UniMod:4)PDVK	M03	8.97509
912	TERA_HUMAN=LGDVISIQPCPDVK=LGDVISIQPC(UniMod:4)PDVK	M04	7.32657
913	TERA_HUMAN=LGDVISIQPCPDVK=LGDVISIQPC(UniMod:4)PDVK	M05	11.5947
914	TERA_HUMAN=LGDVISIQPCPDVK=LGDVISIQPC(UniMod:4)PDVK	M06	10.7844
915	TERA_HUMAN=LGDVISIQPCPDVK=LGDVISIQPC(UniMod:4)PDVK	All	46.8797
916	FLNA_HUMAN=EAGAGGLAIAVEGPSK=EAGAGGLAIAVEGPSK	M01	10.0982
917	FLNA_HUMAN=EAGAGGLAIAVEGPSK=EAGAGGLAIAVEGPSK	M02	7.62326
918	FLNA_HUMAN=EAGAGGLAIAVEGPSK=EAGAGGLAIAVEGPSK	M03	16.0906
919	FLNA_HUMAN=EAGAGGLAIAVEGPSK=EAGAGGLAIAVEGPSK	M04	10.6869
920	FLNA_HUMAN=EAGAGGLAIAVEGPSK=EAGAGGLAIAVEGPSK	M05	6.2058
921	FLNA_HUMAN=EAGAGGLAIAVEGPSK=EAGAGGLAIAVEGPSK	M06	9.24488
922	FLNA_HUMAN=EAGAGGLAIAVEGPSK=EAGAGGLAIAVEGPSK	All	38.7266
923	RSU1_HUMAN=LQILSLR=LQILSLR	M01	25.7112
924	RSU1_HUMAN=LQILSLR=LQILSLR	M02	11.3378
925	RSU1_HUMAN=LQILSLR=LQILSLR	M03	58.3348
926	RSU1_HUMAN=LQILSLR=LQILSLR	M04	6.81825
927	RSU1_HUMAN=LQILSLR=LQILSLR	M05	8.62746
928	RSU1_HUMAN=LQILSLR=LQILSLR	M06	6.84485
929	RSU1_HUMAN=LQILSLR=LQILSLR	All	34.6718
930	ALBU_HUMAN=SLHTLFGDK=SLHTLFGDK	All	29.6251
931	RSSA_HUMAN=FAAATGATPIAGR=FAAATGATPIAGR	M01	7.88796
932	RSSA_HUMAN=FAAATGATPIAGR=FAAATGATPIAGR	M02	5.44253
933	RSSA_HUMAN=FAAATGATPIAGR=FAAATGATPIAGR	M03	18.668
934	RSSA_HUMAN=FAAATGATPIAGR=FAAATGATPIAGR	M04	6.44715
935	RSSA_HUMAN=FAAATGATPIAGR=FAAATGATPIAGR	M05	5.24701
936	RSSA_HUMAN=FAAATGATPIAGR=FAAATGATPIAGR	M06	6.9016
937	RSSA_HUMAN=FAAATGATPIAGR=FAAATGATPIAGR	All	43.0002
938	COX41_HUMAN=DHPLPEVAHVK=DHPLPEVAHVK	M01	3.7362
939	COX41_HUMAN=DHPLPEVAHVK=DHPLPEVAHVK	M02	8.61674
940	COX41_HUMAN=DHPLPEVAHVK=DHPLPEVAHVK	M03	15.4524
941	COX41_HUMAN=DHPLPEVAHVK=DHPLPEVAHVK	M04	12.2551
942	COX41_HUMAN=DHPLPEVAHVK=DHPLPEVAHVK	M05	5.29396
943	COX41_HUMAN=DHPLPEVAHVK=DHPLPEVAHVK	M06	8.47703
944	COX41_HUMAN=DHPLPEVAHVK=DHPLPEVAHVK	All	35.9995
945	RS25_HUMAN=AALQELLSK=AALQELLSK	M01	8.90378
946	RS25_HUMAN=AALQELLSK=AALQELLSK	M02	6.83922
947	RS25_HUMAN=AALQELLSK=AALQELLSK	M03	20.7004
948	RS25_HUMAN=AALQELLSK=AALQELLSK	M04	6.62155
949	RS25_HUMAN=AALQELLSK=AALQELLSK	M05	4.04241
950	RS25_HUMAN=AALQELLSK=AALQELLSK	M06	3.15253
951	RS25_HUMAN=AALQELLSK=AALQELLSK	All	38.0873
952	PRELP_HUMAN=IPPGVFSK=IPPGVFSK	M01	11.7306
953	PRELP_HUMAN=IPPGVFSK=IPPGVFSK	M02	4.93249
954	PRELP_HUMAN=IPPGVFSK=IPPGVFSK	M03	29.639
955	PRELP_HUMAN=IPPGVFSK=IPPGVFSK	M04	7.23162
956	PRELP_HUMAN=IPPGVFSK=IPPGVFSK	M05	5.91402
957	PRELP_HUMAN=IPPGVFSK=IPPGVFSK	M06	10.9423
958	PRELP_HUMAN=IPPGVFSK=IPPGVFSK	All	34.3592
959	TLN1_HUMAN=SNTSPEELGPLANQLTSDYGR=SNTSPEELGPLANQLTSDYGR	M01	43.8339
960	TLN1_HUMAN=SNTSPEELGPLANQLTSDYGR=SNTSPEELGPLANQLTSDYGR	M02	25.0863
961	TLN1_HUMAN=SNTSPEELGPLANQLTSDYGR=SNTSPEELGPLANQLTSDYGR	M03	58.1023
962	TLN1_HUMAN=SNTSPEELGPLANQLTSDYGR=SNTSPEELGPLANQLTSDYGR	M04	12.7033
963	TLN1_HUMAN=SNTSPEELGPLANQLTSDYGR=SNTSPEELGPLANQLTSDYGR	M05	18.82
964	TLN1_HUMAN=SNTSPEELGPLANQLTSDYGR=SNTSPEELGPLANQLTSDYGR	M06	23.8841
965	TLN1_HUMAN=SNTSPEELGPLANQLTSDYGR=SNTSPEELGPLANQLTSDYGR	All	42.134
966	S10AB_HUMAN=YAGKDGYNYTLSK=YAGKDGYNYTLSK	M01	27.7737
967	S10AB_HUMAN=YAGKDGYNYTLSK=YAGKDGYNYTLSK	M02	18.7459
968	S10AB_HUMAN=YAGKDGYNYTLSK=YAGKDGYNYTLSK	M03	41.636
969	S10AB_HUMAN=YAGKDGYNYTLSK=YAGKDGYNYTLSK	M04	11.7645
970	S10AB_HUMAN=YAGKDGYNYTLSK=YAGKDGYNYTLSK	M05	6.97548
971	S10AB_HUMAN=YAGKDGYNYTLSK=YAGKDGYNYTLSK	M06	12.122
972	S10AB_HUMAN=YAGKDGYNYTLSK=YAGKDGYNYTLSK	All	36.5245
973	SRRM1_HUMAN=VNLEVIKPWITK=VNLEVIKPWITK	M01	15.4676
974	SRRM1_HUMAN=VNLEVIKPWITK=VNLEVIKPWITK	M02	9.82255
975	SRRM1_HUMAN=VNLEVIKPWITK=VNLEVIKPWITK	M03	16.9954
976	SRRM1_HUMAN=VNLEVIKPWITK=VNLEVIKPWITK	M04	7.19688
977	SRRM1_HUMAN=VNLEVIKPWITK=VNLEVIKPWITK	M05	10.2913
978	SRRM1_HUMAN=VNLEVIKPWITK=VNLEVIKPWITK	M06	10.5894
979	SRRM1_HUMAN=VNLEVIKPWITK=VNLEVIKPWITK	All	17.7087
980	CAND1_HUMAN=CLGPLVSK=C(UniMod:4)LGPLVSK	M01	11.248
981	CAND1_HUMAN=CLGPLVSK=C(UniMod:4)LGPLVSK	M02	7.92028
982	CAND1_HUMAN=CLGPLVSK=C(UniMod:4)LGPLVSK	M03	9.62762
983	CAND1_HUMAN=CLGPLVSK=C(UniMod:4)LGPLVSK	M04	34.2645
984	CAND1_HUMAN=CLGPLVSK=C(UniMod:4)LGPLVSK	M05	8.6637
985	CAND1_HUMAN=CLGPLVSK=C(UniMod:4)LGPLVSK	M06	7.76477
986	CAND1_HUMAN=CLGPLVSK=C(UniMod:4)LGPLVSK	All	41.2182
987	GELS_HUMAN=TGAQELLR=TGAQELLR	M01	15.1178
988	GELS_HUMAN=TGAQELLR=TGAQELLR	M02	5.26551
989	GELS_HUMAN=TGAQELLR=TGAQELLR	M04	18.3094
990	GELS_HUMAN=TGAQELLR=TGAQELLR	M05	7.24411
991	GELS_HUMAN=TGAQELLR=TGAQELLR	All	26.4138
992	U2AF2_HUMAN=SIEIPRPVDGVEVPGCGK=SIEIPRPVDGVEVPGC(UniMod:4)GK	M01	6.82209
993	U2AF2_HUMAN=SIEIPRPVDGVEVPGCGK=SIEIPRPVDGVEVPGC(UniMod:4)GK	M02	3.92445
994	U2AF2_HUMAN=SIEIPRPVDGVEVPGCGK=SIEIPRPVDGVEVPGC(UniMod:4)GK	M03	16.7188
995	U2AF2_HUMAN=SIEIPRPVDGVEVPGCGK=SIEIPRPVDGVEVPGC(UniMod:4)GK	M04	7.01
996	U2AF2_HUMAN=SIEIPRPVDGVEVPGCGK=SIEIPRPVDGVEVPGC(UniMod:4)GK	M05	5.44253
997	U2AF2_HUMAN=SIEIPRPVDGVEVPGCGK=SIEIPRPVDGVEVPGC(UniMod:4)GK	M06	6.42855
998	U2AF2_HUMAN=SIEIPRPVDGVEVPGCGK=SIEIPRPVDGVEVPGC(UniMod:4)GK	All	22.7303
999	MYH9_HUMAN=QLEEAEEEAQR=QLEEAEEEAQR	M01	7.56712
1000	MYH9_HUMAN=QLEEAEEEAQR=QLEEAEEEAQR	M02	11.2629
1001	MYH9_HUMAN=QLEEAEEEAQR=QLEEAEEEAQR	M03	8.88109
1002	MYH9_HUMAN=QLEEAEEEAQR=QLEEAEEEAQR	M04	5.46572
1003	MYH9_HUMAN=QLEEAEEEAQR=QLEEAEEEAQR	M05	6.19962
1004	MYH9_HUMAN=QLEEAEEEAQR=QLEEAEEEAQR	M06	5.40236
1005	MYH9_HUMAN=QLEEAEEEAQR=QLEEAEEEAQR	All	24.4853
1006	DHPR_HUMAN=NRPSSGSLIQVVTTEGR=NRPSSGSLIQVVTTEGR	M01	3.69172
1007	DHPR_HUMAN=NRPSSGSLIQVVTTEGR=NRPSSGSLIQVVTTEGR	M02	6.78157
1008	DHPR_HUMAN=NRPSSGSLIQVVTTEGR=NRPSSGSLIQVVTTEGR	M03	17.2175
1009	DHPR_HUMAN=NRPSSGSLIQVVTTEGR=NRPSSGSLIQVVTTEGR	M04	7.49524
1010	DHPR_HUMAN=NRPSSGSLIQVVTTEGR=NRPSSGSLIQVVTTEGR	M05	12.3239
1011	DHPR_HUMAN=NRPSSGSLIQVVTTEGR=NRPSSGSLIQVVTTEGR	M06	8.18203
1012	DHPR_HUMAN=NRPSSGSLIQVVTTEGR=NRPSSGSLIQVVTTEGR	All	27.7845
1013	PTK7_HUMAN=VVLAPQDVVVAR=VVLAPQDVVVAR	M01	32.51
1014	PTK7_HUMAN=VVLAPQDVVVAR=VVLAPQDVVVAR	M02	10.4651
1015	PTK7_HUMAN=VVLAPQDVVVAR=VVLAPQDVVVAR	M03	17.9572
1016	PTK7_HUMAN=VVLAPQDVVVAR=VVLAPQDVVVAR	M04	11.679
1017	PTK7_HUMAN=VVLAPQDVVVAR=VVLAPQDVVVAR	M05	8.52259
1018	PTK7_HUMAN=VVLAPQDVVVAR=VVLAPQDVVVAR	M06	6.1317
1019	PTK7_HUMAN=VVLAPQDVVVAR=VVLAPQDVVVAR	All	32.7122
1020	CO4A2_HUMAN=IAVQPGTVGPQGR=IAVQPGTVGPQGR	M01	13.4966
1021	CO4A2_HUMAN=IAVQPGTVGPQGR=IAVQPGTVGPQGR	M02	18.402
1022	CO4A2_HUMAN=IAVQPGTVGPQGR=IAVQPGTVGPQGR	M03	23.3724
1023	CO4A2_HUMAN=IAVQPGTVGPQGR=IAVQPGTVGPQGR	M04	11.1607
1024	CO4A2_HUMAN=IAVQPGTVGPQGR=IAVQPGTVGPQGR	M05	13.1959
1025	CO4A2_HUMAN=IAVQPGTVGPQGR=IAVQPGTVGPQGR	M06	16.7065
1026	CO4A2_HUMAN=IAVQPGTVGPQGR=IAVQPGTVGPQGR	All	31.3889
1027	CH60_HUMAN=CIPALDSLTPANEDQK=C(UniMod:4)IPALDSLTPANEDQK	M01	16.3267
1028	CH60_HUMAN=CIPALDSLTPANEDQK=C(UniMod:4)IPALDSLTPANEDQK	M02	11.5666
1029	CH60_HUMAN=CIPALDSLTPANEDQK=C(UniMod:4)IPALDSLTPANEDQK	M03	10.168
1030	CH60_HUMAN=CIPALDSLTPANEDQK=C(UniMod:4)IPALDSLTPANEDQK	M04	7.91875
1031	CH60_HUMAN=CIPALDSLTPANEDQK=C(UniMod:4)IPALDSLTPANEDQK	M05	7.92143
1032	CH60_HUMAN=CIPALDSLTPANEDQK=C(UniMod:4)IPALDSLTPANEDQK	M06	5.64622
1033	CH60_HUMAN=CIPALDSLTPANEDQK=C(UniMod:4)IPALDSLTPANEDQK	All	54.031
1034	XRCC6_HUMAN=TFNTSTGGLLLPSDTK=TFNTSTGGLLLPSDTK	M01	7.42227
1035	XRCC6_HUMAN=TFNTSTGGLLLPSDTK=TFNTSTGGLLLPSDTK	M02	11.9595
1036	XRCC6_HUMAN=TFNTSTGGLLLPSDTK=TFNTSTGGLLLPSDTK	M03	22.4518
1037	XRCC6_HUMAN=TFNTSTGGLLLPSDTK=TFNTSTGGLLLPSDTK	M04	8.81426
1038	XRCC6_HUMAN=TFNTSTGGLLLPSDTK=TFNTSTGGLLLPSDTK	M05	2.81114
1039	XRCC6_HUMAN=TFNTSTGGLLLPSDTK=TFNTSTGGLLLPSDTK	M06	7.60743
1040	XRCC6_HUMAN=TFNTSTGGLLLPSDTK=TFNTSTGGLLLPSDTK	All	40.8131
1041	TKT_HUMAN=VLDPFTIKPLDR=VLDPFTIKPLDR	M01	10.9701
1042	TKT_HUMAN=VLDPFTIKPLDR=VLDPFTIKPLDR	M02	8.83821
1043	TKT_HUMAN=VLDPFTIKPLDR=VLDPFTIKPLDR	M03	17.1749
1044	TKT_HUMAN=VLDPFTIKPLDR=VLDPFTIKPLDR	M04	5.01846
1045	TKT_HUMAN=VLDPFTIKPLDR=VLDPFTIKPLDR	M05	8.84637
1046	TKT_HUMAN=VLDPFTIKPLDR=VLDPFTIKPLDR	M06	6.77246
1047	TKT_HUMAN=VLDPFTIKPLDR=VLDPFTIKPLDR	All	18.8373
1048	KPYM_HUMAN=IYVDDGLISLQVK=IYVDDGLISLQVK	M01	17.924
1049	KPYM_HUMAN=IYVDDGLISLQVK=IYVDDGLISLQVK	M02	22.3197
1050	KPYM_HUMAN=IYVDDGLISLQVK=IYVDDGLISLQVK	M03	5.38729
1051	KPYM_HUMAN=IYVDDGLISLQVK=IYVDDGLISLQVK	M04	14.0497
1052	KPYM_HUMAN=IYVDDGLISLQVK=IYVDDGLISLQVK	M05	5.98204
1053	KPYM_HUMAN=IYVDDGLISLQVK=IYVDDGLISLQVK	M06	8.54016
1054	KPYM_HUMAN=IYVDDGLISLQVK=IYVDDGLISLQVK	All	56.1283
1055	CLH1_HUMAN=LLYNNVSNFGR=LLYNNVSNFGR	M01	12.3765
1056	CLH1_HUMAN=LLYNNVSNFGR=LLYNNVSNFGR	M02	6.50565
1057	CLH1_HUMAN=LLYNNVSNFGR=LLYNNVSNFGR	M03	14.2326
1058	CLH1_HUMAN=LLYNNVSNFGR=LLYNNVSNFGR	M04	6.5892
1059	CLH1_HUMAN=LLYNNVSNFGR=LLYNNVSNFGR	M05	4.09156
1060	CLH1_HUMAN=LLYNNVSNFGR=LLYNNVSNFGR	M06	7.18422
1061	CLH1_HUMAN=LLYNNVSNFGR=LLYNNVSNFGR	All	36.2389
1062	PRS4_HUMAN=VVGSELIQK=VVGSELIQK	M01	7.62788
1063	PRS4_HUMAN=VVGSELIQK=VVGSELIQK	M02	5.72294
1064	PRS4_HUMAN=VVGSELIQK=VVGSELIQK	M03	18.1454
1065	PRS4_HUMAN=VVGSELIQK=VVGSELIQK	M04	8.59027
1066	PRS4_HUMAN=VVGSELIQK=VVGSELIQK	M05	7.24811
1067	PRS4_HUMAN=VVGSELIQK=VVGSELIQK	M06	5.85833
1068	PRS4_HUMAN=VVGSELIQK=VVGSELIQK	All	49.0953
1069	HNRPK_HUMAN=IITITGTQDQIQNAQYLLQNSVK=IITITGTQDQIQNAQYLLQNSVK	M01	14.6783
1070	HNRPK_HUMAN=IITITGTQDQIQNAQYLLQNSVK=IITITGTQDQIQNAQYLLQNSVK	M02	7.45367
1071	HNRPK_HUMAN=IITITGTQDQIQNAQYLLQNSVK=IITITGTQDQIQNAQYLLQNSVK	M03	15.9881
1072	HNRPK_HUMAN=IITITGTQDQIQNAQYLLQNSVK=IITITGTQDQIQNAQYLLQNSVK	M04	10.4862
1073	HNRPK_HUMAN=IITITGTQDQIQNAQYLLQNSVK=IITITGTQDQIQNAQYLLQNSVK	M05	8.68277
1074	HNRPK_HUMAN=IITITGTQDQIQNAQYLLQNSVK=IITITGTQDQIQNAQYLLQNSVK	M06	12.3424
1075	HNRPK_HUMAN=IITITGTQDQIQNAQYLLQNSVK=IITITGTQDQIQNAQYLLQNSVK	All	45.8395
1076	TPIS_YEAST=TLDVVER=TLDVVER	M01	13.4362
1077	TPIS_YEAST=TLDVVER=TLDVVER	M02	107.39
1078	TPIS_YEAST=TLDVVER=TLDVVER	M03	48.5649
1079	TPIS_YEAST=TLDVVER=TLDVVER	M04	63.2797
1080	TPIS_YEAST=TLDVVER=TLDVVER	M05	79.9129
1081	TPIS_YEAST=TLDVVER=TLDVVER	M06	43.7185
1082	TPIS_YEAST=TLDVVER=TLDVVER	All	75.3272
1083	TBB4B_HUMAN=INVYYNEATGGK=INVYYNEATGGK	M01	12.2812
1084	TBB4B_HUMAN=INVYYNEATGGK=INVYYNEATGGK	M02	7.20643
1085	TBB4B_HUMAN=INVYYNEATGGK=INVYYNEATGGK	M03	15.1185
1086	TBB4B_HUMAN=INVYYNEATGGK=INVYYNEATGGK	M04	8.37773
1087	TBB4B_HUMAN=INVYYNEATGGK=INVYYNEATGGK	M05	2.91663
1088	TBB4B_HUMAN=INVYYNEATGGK=INVYYNEATGGK	M06	7.39741
1089	TBB4B_HUMAN=INVYYNEATGGK=INVYYNEATGGK	All	50.656
1090	IS_protein=SLEDQLSEIK=SLEDQLSEIK	M01	11.0827
1091	IS_protein=SLEDQLSEIK=SLEDQLSEIK	M02	22.5444
1092	IS_protein=SLEDQLSEIK=SLEDQLSEIK	M03	21.3161
1093	IS_protein=SLEDQLSEIK=SLEDQLSEIK	M04	6.71345
1094	IS_protein=SLEDQLSEIK=SLEDQLSEIK	M05	3.12233
1095	IS_protein=SLEDQLSEIK=SLEDQLSEIK	M06	5.33443
1096	IS_protein=SLEDQLSEIK=SLEDQLSEIK	All	44.0364
1097	CALR_HUMAN=EQFLDGDGWTSR=EQFLDGDGWTSR	M01	14.2374
1098	CALR_HUMAN=EQFLDGDGWTSR=EQFLDGDGWTSR	M02	5.20329
1099	CALR_HUMAN=EQFLDGDGWTSR=EQFLDGDGWTSR	M03	13.4003
1100	CALR_HUMAN=EQFLDGDGWTSR=EQFLDGDGWTSR	M04	7.89783
1101	CALR_HUMAN=EQFLDGDGWTSR=EQFLDGDGWTSR	M05	4.38657
1102	CALR_HUMAN=EQFLDGDGWTSR=EQFLDGDGWTSR	M06	11.6158
1103	CALR_HUMAN=EQFLDGDGWTSR=EQFLDGDGWTSR	All	39.3764
1104	Biognosys=AGGSSEPVTGLADK=AGGSSEPVTGLADK	M01	9.04646
1105	Biognosys=AGGSSEPVTGLADK=AGGSSEPVTGLADK	M02	18.4715
1106	Biognosys=AGGSSEPVTGLADK=AGGSSEPVTGLADK	M03	19.1274
1107	Biognosys=AGGSSEPVTGLADK=AGGSSEPVTGLADK	M04	8.87415
1108	Biognosys=AGGSSEPVTGLADK=AGGSSEPVTGLADK	M05	6.53064
1109	Biognosys=AGGSSEPVTGLADK=AGGSSEPVTGLADK	M06	5.60839
1110	Biognosys=AGGSSEPVTGLADK=AGGSSEPVTGLADK	All	43.0669
1111	TAGL_HUMAN=QMEQVAQFLK=QMEQVAQFLK	M06	6.0278
1112	TAGL_HUMAN=QMEQVAQFLK=QMEQVAQFLK	All	23.4198
1113	COEA1_HUMAN=TLFLGVTNLQAK=TLFLGVTNLQAK	M01	4.52243
1114	COEA1_HUMAN=TLFLGVTNLQAK=TLFLGVTNLQAK	M02	13.1425
1115	COEA1_HUMAN=TLFLGVTNLQAK=TLFLGVTNLQAK	M03	23.273
1116	COEA1_HUMAN=TLFLGVTNLQAK=TLFLGVTNLQAK	M04	52.8449
1117	COEA1_HUMAN=TLFLGVTNLQAK=TLFLGVTNLQAK	M05	10.9645
1118	COEA1_HUMAN=TLFLGVTNLQAK=TLFLGVTNLQAK	M06	7.1527
1119	COEA1_HUMAN=TLFLGVTNLQAK=TLFLGVTNLQAK	All	48.2724
1120	PLEC_HUMAN=NLVDNITGQR=NLVDNITGQR	M01	13.0279
1121	PLEC_HUMAN=NLVDNITGQR=NLVDNITGQR	M02	10.86
1122	PLEC_HUMAN=NLVDNITGQR=NLVDNITGQR	M03	27.0007
1123	PLEC_HUMAN=NLVDNITGQR=NLVDNITGQR	M04	13.4586
1124	PLEC_HUMAN=NLVDNITGQR=NLVDNITGQR	M05	10.1121
1125	PLEC_HUMAN=NLVDNITGQR=NLVDNITGQR	M06	11.0735
1126	PLEC_HUMAN=NLVDNITGQR=NLVDNITGQR	All	34.9297
1127	MDHC_HUMAN=FVEGLPINDFSR=FVEGLPINDFSR	M01	14.8838
1128	MDHC_HUMAN=FVEGLPINDFSR=FVEGLPINDFSR	M02	7.01815
1129	MDHC_HUMAN=FVEGLPINDFSR=FVEGLPINDFSR	M03	17.0914
1130	MDHC_HUMAN=FVEGLPINDFSR=FVEGLPINDFSR	M04	7.13205
1131	MDHC_HUMAN=FVEGLPINDFSR=FVEGLPINDFSR	M05	6.34152
1132	MDHC_HUMAN=FVEGLPINDFSR=FVEGLPINDFSR	M06	6.67462
1133	MDHC_HUMAN=FVEGLPINDFSR=FVEGLPINDFSR	All	46.4806
1134	S10A8_HUMAN=LLETECPQYIRK=LLETEC(UniMod:4)PQYIRK	All	42.6201
1135	HS71A_HUMAN=AAAIGIDLGTTYSCVGVFQHGK=AAAIGIDLGTTYSC(UniMod:4)VGVFQHGK	M01	18.6266
1136	HS71A_HUMAN=AAAIGIDLGTTYSCVGVFQHGK=AAAIGIDLGTTYSC(UniMod:4)VGVFQHGK	M02	18.2583
1137	HS71A_HUMAN=AAAIGIDLGTTYSCVGVFQHGK=AAAIGIDLGTTYSC(UniMod:4)VGVFQHGK	M03	8.80296
1138	HS71A_HUMAN=AAAIGIDLGTTYSCVGVFQHGK=AAAIGIDLGTTYSC(UniMod:4)VGVFQHGK	M04	7.49282
1139	HS71A_HUMAN=AAAIGIDLGTTYSCVGVFQHGK=AAAIGIDLGTTYSC(UniMod:4)VGVFQHGK	M05	4.30714
1140	HS71A_HUMAN=AAAIGIDLGTTYSCVGVFQHGK=AAAIGIDLGTTYSC(UniMod:4)VGVFQHGK	M06	8.98865
1141	HS71A_HUMAN=AAAIGIDLGTTYSCVGVFQHGK=AAAIGIDLGTTYSC(UniMod:4)VGVFQHGK	All	36.0083
1142	ANXA4_HUMAN=GLGTDDNTLIR=GLGTDDNTLIR	M01	24.1143
1143	ANXA4_HUMAN=GLGTDDNTLIR=GLGTDDNTLIR	M02	12.4886
1144	ANXA4_HUMAN=GLGTDDNTLIR=GLGTDDNTLIR	M03	17.2002
1145	ANXA4_HUMAN=GLGTDDNTLIR=GLGTDDNTLIR	M04	13.6189
1146	ANXA4_HUMAN=GLGTDDNTLIR=GLGTDDNTLIR	M05	11.9517
1147	ANXA4_HUMAN=GLGTDDNTLIR=GLGTDDNTLIR	M06	4.81336
1148	ANXA4_HUMAN=GLGTDDNTLIR=GLGTDDNTLIR	All	27.8043
1149	GBB2_HUMAN=ACGDSTLTQITAGLDPVGR=AC(UniMod:4)GDSTLTQITAGLDPVGR	M01	126.987
1150	GBB2_HUMAN=ACGDSTLTQITAGLDPVGR=AC(UniMod:4)GDSTLTQITAGLDPVGR	M02	15.0888
1151	GBB2_HUMAN=ACGDSTLTQITAGLDPVGR=AC(UniMod:4)GDSTLTQITAGLDPVGR	M03	61.4706
1152	GBB2_HUMAN=ACGDSTLTQITAGLDPVGR=AC(UniMod:4)GDSTLTQITAGLDPVGR	M04	40.6771
1153	GBB2_HUMAN=ACGDSTLTQITAGLDPVGR=AC(UniMod:4)GDSTLTQITAGLDPVGR	M05	34.4928
1154	GBB2_HUMAN=ACGDSTLTQITAGLDPVGR=AC(UniMod:4)GDSTLTQITAGLDPVGR	M06	58.12
1155	GBB2_HUMAN=ACGDSTLTQITAGLDPVGR=AC(UniMod:4)GDSTLTQITAGLDPVGR	All	51.8928
1156	LMNA_HUMAN=LADALQELR=LADALQELR	M01	7.55196
1157	LMNA_HUMAN=LADALQELR=LADALQELR	M02	9.06728
1158	LMNA_HUMAN=LADALQELR=LADALQELR	M03	17.0248
1159	LMNA_HUMAN=LADALQELR=LADALQELR	M04	5.31702
1160	LMNA_HUMAN=LADALQELR=LADALQELR	M05	4.8915
1161	LMNA_HUMAN=LADALQELR=LADALQELR	M06	5.89497
1162	LMNA_HUMAN=LADALQELR=LADALQELR	All	29.3131
1163	MYL6_HUMAN=VLDFEHFLPMLQTVAK=VLDFEHFLPMLQTVAK	M01	24.8233
1164	MYL6_HUMAN=VLDFEHFLPMLQTVAK=VLDFEHFLPMLQTVAK	M02	7.92026
1165	MYL6_HUMAN=VLDFEHFLPMLQTVAK=VLDFEHFLPMLQTVAK	M03	10.5545
1166	MYL6_HUMAN=VLDFEHFLPMLQTVAK=VLDFEHFLPMLQTVAK	M04	13.158
1167	MYL6_HUMAN=VLDFEHFLPMLQTVAK=VLDFEHFLPMLQTVAK	M05	9.38294
1168	MYL6_HUMAN=VLDFEHFLPMLQTVAK=VLDFEHFLPMLQTVAK	M06	5.48151
1169	MYL6_HUMAN=VLDFEHFLPMLQTVAK=VLDFEHFLPMLQTVAK	All	36.1265
1170	CH60_HUMAN=RIQEIIEQLDVTTSEYEKEK=RIQEIIEQLDVTTSEYEKEK	M01	12.8528
1171	CH60_HUMAN=RIQEIIEQLDVTTSEYEKEK=RIQEIIEQLDVTTSEYEKEK	M02	16.3254
1172	CH60_HUMAN=RIQEIIEQLDVTTSEYEKEK=RIQEIIEQLDVTTSEYEKEK	M03	20.7351
1173	CH60_HUMAN=RIQEIIEQLDVTTSEYEKEK=RIQEIIEQLDVTTSEYEKEK	M04	12.5713
1174	CH60_HUMAN=RIQEIIEQLDVTTSEYEKEK=RIQEIIEQLDVTTSEYEKEK	M05	12.4553
1175	CH60_HUMAN=RIQEIIEQLDVTTSEYEKEK=RIQEIIEQLDVTTSEYEKEK	M06	11.5234
1176	CH60_HUMAN=RIQEIIEQLDVTTSEYEKEK=RIQEIIEQLDVTTSEYEKEK	All	18.021
1177	ANXA4_HUMAN=SETSGSFEDALLAIVK=SETSGSFEDALLAIVK	M02	12.9034
1178	ANXA4_HUMAN=SETSGSFEDALLAIVK=SETSGSFEDALLAIVK	M03	17.8941
1179	ANXA4_HUMAN=SETSGSFEDALLAIVK=SETSGSFEDALLAIVK	M04	7.85674
1180	ANXA4_HUMAN=SETSGSFEDALLAIVK=SETSGSFEDALLAIVK	M05	17.3675
1181	ANXA4_HUMAN=SETSGSFEDALLAIVK=SETSGSFEDALLAIVK	M06	17.3169
1182	ANXA4_HUMAN=SETSGSFEDALLAIVK=SETSGSFEDALLAIVK	All	42.7237
1183	LMNB2_HUMAN=AGGPATPLSPTR=AGGPATPLSPTR	M01	6.01202
1184	LMNB2_HUMAN=AGGPATPLSPTR=AGGPATPLSPTR	M02	6.74699
1185	LMNB2_HUMAN=AGGPATPLSPTR=AGGPATPLSPTR	M03	14.6112
1186	LMNB2_HUMAN=AGGPATPLSPTR=AGGPATPLSPTR	M04	7.6918
1187	LMNB2_HUMAN=AGGPATPLSPTR=AGGPATPLSPTR	M05	5.4118
1188	LMNB2_HUMAN=AGGPATPLSPTR=AGGPATPLSPTR	M06	4.82596
1189	LMNB2_HUMAN=AGGPATPLSPTR=AGGPATPLSPTR	All	34.1964
1190	PDIA4_HUMAN=RFDVSGYPTLK=RFDVSGYPTLK	M01	9.06996
1191	PDIA4_HUMAN=RFDVSGYPTLK=RFDVSGYPTLK	M02	8.5973
1192	PDIA4_HUMAN=RFDVSGYPTLK=RFDVSGYPTLK	M03	16.8367
1193	PDIA4_HUMAN=RFDVSGYPTLK=RFDVSGYPTLK	M04	5.17462
1194	PDIA4_HUMAN=RFDVSGYPTLK=RFDVSGYPTLK	M05	6.72127
1195	PDIA4_HUMAN=RFDVSGYPTLK=RFDVSGYPTLK	M06	4.79666
1196	PDIA4_HUMAN=RFDVSGYPTLK=RFDVSGYPTLK	All	24.5525
1197	ACTN4_HUMAN=EAILAIHK=EAILAIHK	M01	7.29156
1198	ACTN4_HUMAN=EAILAIHK=EAILAIHK	M02	4.56208
1199	ACTN4_HUMAN=EAILAIHK=EAILAIHK	M03	18.5597
1200	ACTN4_HUMAN=EAILAIHK=EAILAIHK	M04	44.26
1201	ACTN4_HUMAN=EAILAIHK=EAILAIHK	M05	11.1374
1202	ACTN4_HUMAN=EAILAIHK=EAILAIHK	M06	7.91821
1203	ACTN4_HUMAN=EAILAIHK=EAILAIHK	All	47.1761
1204	AL9A1_HUMAN=IGDPLLEDTR=IGDPLLEDTR	M01	8.56558
1205	AL9A1_HUMAN=IGDPLLEDTR=IGDPLLEDTR	M02	6.10432
1206	AL9A1_HUMAN=IGDPLLEDTR=IGDPLLEDTR	M03	16.4433
1207	AL9A1_HUMAN=IGDPLLEDTR=IGDPLLEDTR	M04	4.28364
1208	AL9A1_HUMAN=IGDPLLEDTR=IGDPLLEDTR	M05	6.11178
1209	AL9A1_HUMAN=IGDPLLEDTR=IGDPLLEDTR	M06	5.7295
1210	AL9A1_HUMAN=IGDPLLEDTR=IGDPLLEDTR	All	27.1002
1211	CO6A3_HUMAN=DEVQNAVQR=DEVQNAVQR	M06	6.61516
1212	CO6A3_HUMAN=DEVQNAVQR=DEVQNAVQR	All	47.5013
1213	ATPB_HUMAN=AHGGYSVFAGVGER=AHGGYSVFAGVGER	M01	5.74321
1214	ATPB_HUMAN=AHGGYSVFAGVGER=AHGGYSVFAGVGER	M02	6.83975
1215	ATPB_HUMAN=AHGGYSVFAGVGER=AHGGYSVFAGVGER	M03	15.2311
1216	ATPB_HUMAN=AHGGYSVFAGVGER=AHGGYSVFAGVGER	M04	5.70806
1217	ATPB_HUMAN=AHGGYSVFAGVGER=AHGGYSVFAGVGER	M05	5.06581
1218	ATPB_HUMAN=AHGGYSVFAGVGER=AHGGYSVFAGVGER	M06	5.73485
1219	ATPB_HUMAN=AHGGYSVFAGVGER=AHGGYSVFAGVGER	All	31.7437
1220	VDAC3_HUMAN=LTLDTIFVPNTGKK=LTLDTIFVPNTGKK	M01	14.6889
1221	VDAC3_HUMAN=LTLDTIFVPNTGKK=LTLDTIFVPNTGKK	M02	10.2541
1222	VDAC3_HUMAN=LTLDTIFVPNTGKK=LTLDTIFVPNTGKK	M03	16.1318
1223	VDAC3_HUMAN=LTLDTIFVPNTGKK=LTLDTIFVPNTGKK	M04	6.33786
1224	VDAC3_HUMAN=LTLDTIFVPNTGKK=LTLDTIFVPNTGKK	M05	5.4408
1225	VDAC3_HUMAN=LTLDTIFVPNTGKK=LTLDTIFVPNTGKK	M06	6.79697
1226	VDAC3_HUMAN=LTLDTIFVPNTGKK=LTLDTIFVPNTGKK	All	24.4847
1227	BIP_HUMAN=TKPYIQVDIGGGQTK=TKPYIQVDIGGGQTK	M01	8.57134
1228	BIP_HUMAN=TKPYIQVDIGGGQTK=TKPYIQVDIGGGQTK	M02	5.12693
1229	BIP_HUMAN=TKPYIQVDIGGGQTK=TKPYIQVDIGGGQTK	M03	15.758
1230	BIP_HUMAN=TKPYIQVDIGGGQTK=TKPYIQVDIGGGQTK	M04	6.56504
1231	BIP_HUMAN=TKPYIQVDIGGGQTK=TKPYIQVDIGGGQTK	M05	4.01091
1232	BIP_HUMAN=TKPYIQVDIGGGQTK=TKPYIQVDIGGGQTK	M06	5.545
1233	BIP_HUMAN=TKPYIQVDIGGGQTK=TKPYIQVDIGGGQTK	All	47.222
1234	1433G_HUMAN=YLAEVATGEKR=YLAEVATGEKR	M01	74.165
1235	1433G_HUMAN=YLAEVATGEKR=YLAEVATGEKR	M02	77.8
1236	1433G_HUMAN=YLAEVATGEKR=YLAEVATGEKR	M03	85.4351
1237	1433G_HUMAN=YLAEVATGEKR=YLAEVATGEKR	M04	14.0074
1238	1433G_HUMAN=YLAEVATGEKR=YLAEVATGEKR	M05	37.3181
1239	1433G_HUMAN=YLAEVATGEKR=YLAEVATGEKR	M06	65.5079
1240	1433G_HUMAN=YLAEVATGEKR=YLAEVATGEKR	All	69.7897
1241	SPTN1_HUMAN=SSEEIESAFR=SSEEIESAFR	M01	10.6612
1242	SPTN1_HUMAN=SSEEIESAFR=SSEEIESAFR	M02	4.86221
1243	SPTN1_HUMAN=SSEEIESAFR=SSEEIESAFR	M03	16.9399
1244	SPTN1_HUMAN=SSEEIESAFR=SSEEIESAFR	M04	8.24263
1245	SPTN1_HUMAN=SSEEIESAFR=SSEEIESAFR	M05	3.259
1246	SPTN1_HUMAN=SSEEIESAFR=SSEEIESAFR	M06	8.34249
1247	SPTN1_HUMAN=SSEEIESAFR=SSEEIESAFR	All	26.1495
1248	VPS35_HUMAN=ILVGTNLVR=ILVGTNLVR	M01	9.98376
1249	VPS35_HUMAN=ILVGTNLVR=ILVGTNLVR	M02	6.02537
1250	VPS35_HUMAN=ILVGTNLVR=ILVGTNLVR	M03	24.5763
1251	VPS35_HUMAN=ILVGTNLVR=ILVGTNLVR	M04	7.91812
1252	VPS35_HUMAN=ILVGTNLVR=ILVGTNLVR	M05	6.1091
1253	VPS35_HUMAN=ILVGTNLVR=ILVGTNLVR	M06	5.77023
1254	VPS35_HUMAN=ILVGTNLVR=ILVGTNLVR	All	28.2279
1255	HS71A_HUMAN=SAVEDEGLK=SAVEDEGLK	M01	9.07315
1256	HS71A_HUMAN=SAVEDEGLK=SAVEDEGLK	M02	6.3364
1257	HS71A_HUMAN=SAVEDEGLK=SAVEDEGLK	M03	21.2367
1258	HS71A_HUMAN=SAVEDEGLK=SAVEDEGLK	M04	30.7017
1259	HS71A_HUMAN=SAVEDEGLK=SAVEDEGLK	M05	5.11369
1260	HS71A_HUMAN=SAVEDEGLK=SAVEDEGLK	M06	4.21638
1261	HS71A_HUMAN=SAVEDEGLK=SAVEDEGLK	All	68.9936
1262	CAND1_HUMAN=TYIQCIAAISR=TYIQC(UniMod:4)IAAISR	M01	11.3033
1263	CAND1_HUMAN=TYIQCIAAISR=TYIQC(UniMod:4)IAAISR	M02	6.38151
1264	CAND1_HUMAN=TYIQCIAAISR=TYIQC(UniMod:4)IAAISR	M03	17.6747
1265	CAND1_HUMAN=TYIQCIAAISR=TYIQC(UniMod:4)IAAISR	M04	6.45267
1266	CAND1_HUMAN=TYIQCIAAISR=TYIQC(UniMod:4)IAAISR	M05	9.00593
1267	CAND1_HUMAN=TYIQCIAAISR=TYIQC(UniMod:4)IAAISR	M06	9.60193
1268	CAND1_HUMAN=TYIQCIAAISR=TYIQC(UniMod:4)IAAISR	All	22.2851
1269	TXNL1_HUMAN=VGVKPVGSDPDFQPELSGAGSR=VGVKPVGSDPDFQPELSGAGSR	M01	9.61036
1270	TXNL1_HUMAN=VGVKPVGSDPDFQPELSGAGSR=VGVKPVGSDPDFQPELSGAGSR	M02	6.53502
1271	TXNL1_HUMAN=VGVKPVGSDPDFQPELSGAGSR=VGVKPVGSDPDFQPELSGAGSR	M03	11.8379
1272	TXNL1_HUMAN=VGVKPVGSDPDFQPELSGAGSR=VGVKPVGSDPDFQPELSGAGSR	M04	10.9884
1273	TXNL1_HUMAN=VGVKPVGSDPDFQPELSGAGSR=VGVKPVGSDPDFQPELSGAGSR	M05	8.21886
1274	TXNL1_HUMAN=VGVKPVGSDPDFQPELSGAGSR=VGVKPVGSDPDFQPELSGAGSR	M06	7.93182
1275	TXNL1_HUMAN=VGVKPVGSDPDFQPELSGAGSR=VGVKPVGSDPDFQPELSGAGSR	All	36.5576
1276	HS71A_HUMAN=LDKAQIHDLVLVGGSTR=LDKAQIHDLVLVGGSTR	M01	9.61293
1277	HS71A_HUMAN=LDKAQIHDLVLVGGSTR=LDKAQIHDLVLVGGSTR	M02	5.70525
1278	HS71A_HUMAN=LDKAQIHDLVLVGGSTR=LDKAQIHDLVLVGGSTR	M03	15.0815
1279	HS71A_HUMAN=LDKAQIHDLVLVGGSTR=LDKAQIHDLVLVGGSTR	M04	7.90048
1280	HS71A_HUMAN=LDKAQIHDLVLVGGSTR=LDKAQIHDLVLVGGSTR	M05	4.97346
1281	HS71A_HUMAN=LDKAQIHDLVLVGGSTR=LDKAQIHDLVLVGGSTR	M06	7.20986
1282	HS71A_HUMAN=LDKAQIHDLVLVGGSTR=LDKAQIHDLVLVGGSTR	All	30.3895
1283	PHB_HUMAN=FDAGELITQR=FDAGELITQR	M01	9.20759
1284	PHB_HUMAN=FDAGELITQR=FDAGELITQR	M02	7.03268
1285	PHB_HUMAN=FDAGELITQR=FDAGELITQR	M03	14.3981
1286	PHB_HUMAN=FDAGELITQR=FDAGELITQR	M04	6.10349
1287	PHB_HUMAN=FDAGELITQR=FDAGELITQR	M05	3.78517
1288	PHB_HUMAN=FDAGELITQR=FDAGELITQR	M06	6.01969
1289	PHB_HUMAN=FDAGELITQR=FDAGELITQR	All	35.0514
1290	Biognosys=LGGNETQVR=LGGNETQVR	M01	10.7526
1291	Biognosys=LGGNETQVR=LGGNETQVR	M02	18.0057
1292	Biognosys=LGGNETQVR=LGGNETQVR	M03	22.0969
1293	Biognosys=LGGNETQVR=LGGNETQVR	M04	28.1366
1294	Biognosys=LGGNETQVR=LGGNETQVR	M05	5.77469
1295	Biognosys=LGGNETQVR=LGGNETQVR	M06	5.45823
1296	Biognosys=LGGNETQVR=LGGNETQVR	All	56.6338
1297	TKT_HUMAN=ISSDLDGHPVPK=ISSDLDGHPVPK	M01	11.8878
1298	TKT_HUMAN=ISSDLDGHPVPK=ISSDLDGHPVPK	M02	6.53775
1299	TKT_HUMAN=ISSDLDGHPVPK=ISSDLDGHPVPK	M03	13.529
1300	TKT_HUMAN=ISSDLDGHPVPK=ISSDLDGHPVPK	M04	8.95644
1301	TKT_HUMAN=ISSDLDGHPVPK=ISSDLDGHPVPK	M05	6.54485
1302	TKT_HUMAN=ISSDLDGHPVPK=ISSDLDGHPVPK	M06	7.21234
1303	TKT_HUMAN=ISSDLDGHPVPK=ISSDLDGHPVPK	All	21.2593
1304	LAMP1_HUMAN=FFLQGIQLNTILPDAR=FFLQGIQLNTILPDAR	M01	25.9032
1305	LAMP1_HUMAN=FFLQGIQLNTILPDAR=FFLQGIQLNTILPDAR	M02	11.7838
1306	LAMP1_HUMAN=FFLQGIQLNTILPDAR=FFLQGIQLNTILPDAR	M03	7.92143
1307	LAMP1_HUMAN=FFLQGIQLNTILPDAR=FFLQGIQLNTILPDAR	M04	16.2583
1308	LAMP1_HUMAN=FFLQGIQLNTILPDAR=FFLQGIQLNTILPDAR	M05	4.58116
1309	LAMP1_HUMAN=FFLQGIQLNTILPDAR=FFLQGIQLNTILPDAR	M06	16.9375
1310	LAMP1_HUMAN=FFLQGIQLNTILPDAR=FFLQGIQLNTILPDAR	All	25.2279
1311	H15_HUMAN=KALAAGGYDVEK=KALAAGGYDVEK	M01	28.1576
1312	H15_HUMAN=KALAAGGYDVEK=KALAAGGYDVEK	M02	21.028
1313	H15_HUMAN=KALAAGGYDVEK=KALAAGGYDVEK	M03	55.353
1314	H15_HUMAN=KALAAGGYDVEK=KALAAGGYDVEK	M04	61.8411
1315	H15_HUMAN=KALAAGGYDVEK=KALAAGGYDVEK	M05	9.00811
1316	H15_HUMAN=KALAAGGYDVEK=KALAAGGYDVEK	M06	16.6386
1317	H15_HUMAN=KALAAGGYDVEK=KALAAGGYDVEK	All	48.5124
1318	Biognosys=DAVTPADFSEWSK=DAVTPADFSEWSK	M01	19.3479
1319	Biognosys=DAVTPADFSEWSK=DAVTPADFSEWSK	M02	21.5851
1320	Biognosys=DAVTPADFSEWSK=DAVTPADFSEWSK	M03	16.3845
1321	Biognosys=DAVTPADFSEWSK=DAVTPADFSEWSK	M04	11.5064
1322	Biognosys=DAVTPADFSEWSK=DAVTPADFSEWSK	M05	5.13025
1323	Biognosys=DAVTPADFSEWSK=DAVTPADFSEWSK	M06	11.0894
1324	Biognosys=DAVTPADFSEWSK=DAVTPADFSEWSK	All	59.9932
1325	PHB2_HUMAN=VLSRPNAQELPSMYQR=VLSRPNAQELPSMYQR	M01	11.1971
1326	PHB2_HUMAN=VLSRPNAQELPSMYQR=VLSRPNAQELPSMYQR	M02	4.23704
1327	PHB2_HUMAN=VLSRPNAQELPSMYQR=VLSRPNAQELPSMYQR	M03	13.0965
1328	PHB2_HUMAN=VLSRPNAQELPSMYQR=VLSRPNAQELPSMYQR	M04	8.11737
1329	PHB2_HUMAN=VLSRPNAQELPSMYQR=VLSRPNAQELPSMYQR	M05	4.17969
1330	PHB2_HUMAN=VLSRPNAQELPSMYQR=VLSRPNAQELPSMYQR	M06	7.07863
1331	PHB2_HUMAN=VLSRPNAQELPSMYQR=VLSRPNAQELPSMYQR	All	47.5444
1332	MPCP_HUMAN=IQTQPGYANTLR=IQTQPGYANTLR	M01	7.88024
1333	MPCP_HUMAN=IQTQPGYANTLR=IQTQPGYANTLR	M02	6.20923
1334	MPCP_HUMAN=IQTQPGYANTLR=IQTQPGYANTLR	M03	15.818
1335	MPCP_HUMAN=IQTQPGYANTLR=IQTQPGYANTLR	M04	6.90887
1336	MPCP_HUMAN=IQTQPGYANTLR=IQTQPGYANTLR	M05	7.54511
1337	MPCP_HUMAN=IQTQPGYANTLR=IQTQPGYANTLR	M06	6.83694
1338	MPCP_HUMAN=IQTQPGYANTLR=IQTQPGYANTLR	All	39.9222
1339	G3P_HUMAN=LVINGNPITIFQERDPSK=LVINGNPITIFQERDPSK	M01	20.9578
1340	G3P_HUMAN=LVINGNPITIFQERDPSK=LVINGNPITIFQERDPSK	M02	14.4875
1341	G3P_HUMAN=LVINGNPITIFQERDPSK=LVINGNPITIFQERDPSK	M03	13.7523
1342	G3P_HUMAN=LVINGNPITIFQERDPSK=LVINGNPITIFQERDPSK	M04	11.0001
1343	G3P_HUMAN=LVINGNPITIFQERDPSK=LVINGNPITIFQERDPSK	M05	9.35167
1344	G3P_HUMAN=LVINGNPITIFQERDPSK=LVINGNPITIFQERDPSK	M06	6.7868
1345	G3P_HUMAN=LVINGNPITIFQERDPSK=LVINGNPITIFQERDPSK	All	21.5567
1346	RS6_HUMAN=LIEVDDER=LIEVDDER	M01	6.85122
1347	RS6_HUMAN=LIEVDDER=LIEVDDER	M02	6.41648
1348	RS6_HUMAN=LIEVDDER=LIEVDDER	M03	20.649
1349	RS6_HUMAN=LIEVDDER=LIEVDDER	M04	5.82999
1350	RS6_HUMAN=LIEVDDER=LIEVDDER	M05	6.26548
1351	RS6_HUMAN=LIEVDDER=LIEVDDER	M06	6.32591
1352	RS6_HUMAN=LIEVDDER=LIEVDDER	All	47.6894
1353	ACTN4_HUMAN=ICDQWDALGSLTHSR=IC(UniMod:4)DQWDALGSLTHSR	M01	11.9623
1354	ACTN4_HUMAN=ICDQWDALGSLTHSR=IC(UniMod:4)DQWDALGSLTHSR	M02	11.2731
1355	ACTN4_HUMAN=ICDQWDALGSLTHSR=IC(UniMod:4)DQWDALGSLTHSR	M03	12.5758
1356	ACTN4_HUMAN=ICDQWDALGSLTHSR=IC(UniMod:4)DQWDALGSLTHSR	M04	6.03407
1357	ACTN4_HUMAN=ICDQWDALGSLTHSR=IC(UniMod:4)DQWDALGSLTHSR	M05	6.1983
1358	ACTN4_HUMAN=ICDQWDALGSLTHSR=IC(UniMod:4)DQWDALGSLTHSR	M06	14.5808
1359	ACTN4_HUMAN=ICDQWDALGSLTHSR=IC(UniMod:4)DQWDALGSLTHSR	All	23.6653
1360	H15_HUMAN=ALAAGGYDVEK=ALAAGGYDVEK	All	65.5223
1361	PRDX6_HUMAN=ELAILLGMLDPAEKDEK=ELAILLGMLDPAEKDEK	M01	13.795
1362	PRDX6_HUMAN=ELAILLGMLDPAEKDEK=ELAILLGMLDPAEKDEK	M02	12.5342
1363	PRDX6_HUMAN=ELAILLGMLDPAEKDEK=ELAILLGMLDPAEKDEK	M03	12.1529
1364	PRDX6_HUMAN=ELAILLGMLDPAEKDEK=ELAILLGMLDPAEKDEK	M04	13.667
1365	PRDX6_HUMAN=ELAILLGMLDPAEKDEK=ELAILLGMLDPAEKDEK	M05	5.53347
1366	PRDX6_HUMAN=ELAILLGMLDPAEKDEK=ELAILLGMLDPAEKDEK	M06	8.80839
1367	PRDX6_HUMAN=ELAILLGMLDPAEKDEK=ELAILLGMLDPAEKDEK	All	16.5797
1368	SUCA_HUMAN=GGQTHLGLPVFNTVK=GGQTHLGLPVFNTVK	M01	13.1344
1369	SUCA_HUMAN=GGQTHLGLPVFNTVK=GGQTHLGLPVFNTVK	M02	7.88852
1370	SUCA_HUMAN=GGQTHLGLPVFNTVK=GGQTHLGLPVFNTVK	M03	22.5283
1371	SUCA_HUMAN=GGQTHLGLPVFNTVK=GGQTHLGLPVFNTVK	M04	13.2181
1372	SUCA_HUMAN=GGQTHLGLPVFNTVK=GGQTHLGLPVFNTVK	M05	7.91027
1373	SUCA_HUMAN=GGQTHLGLPVFNTVK=GGQTHLGLPVFNTVK	M06	5.5682
1374	SUCA_HUMAN=GGQTHLGLPVFNTVK=GGQTHLGLPVFNTVK	All	29.601
1375	PHB2_HUMAN=LGLDYEER=LGLDYEER	M01	9.56019
1376	PHB2_HUMAN=LGLDYEER=LGLDYEER	M02	6.4249
1377	PHB2_HUMAN=LGLDYEER=LGLDYEER	M03	15.8283
1378	PHB2_HUMAN=LGLDYEER=LGLDYEER	M04	8.90065
1379	PHB2_HUMAN=LGLDYEER=LGLDYEER	M05	7.09322
1380	PHB2_HUMAN=LGLDYEER=LGLDYEER	M06	6.03006
1381	PHB2_HUMAN=LGLDYEER=LGLDYEER	All	25.3448
1382	ARPC3_HUMAN=AYLQQLR=AYLQQLR	M01	6.91335
1383	ARPC3_HUMAN=AYLQQLR=AYLQQLR	M02	5.68954
1384	ARPC3_HUMAN=AYLQQLR=AYLQQLR	M03	15.4892
1385	ARPC3_HUMAN=AYLQQLR=AYLQQLR	M04	7.32685
1386	ARPC3_HUMAN=AYLQQLR=AYLQQLR	M05	5.67957
1387	ARPC3_HUMAN=AYLQQLR=AYLQQLR	M06	8.25439
1388	ARPC3_HUMAN=AYLQQLR=AYLQQLR	All	27.8437
1389	DHX9_HUMAN=LAAQSCALSLVR=LAAQSC(UniMod:4)ALSLVR	M01	12.9725
1390	DHX9_HUMAN=LAAQSCALSLVR=LAAQSC(UniMod:4)ALSLVR	M02	6.37127
1391	DHX9_HUMAN=LAAQSCALSLVR=LAAQSC(UniMod:4)ALSLVR	M03	13.228
1392	DHX9_HUMAN=LAAQSCALSLVR=LAAQSC(UniMod:4)ALSLVR	M04	8.79001
1393	DHX9_HUMAN=LAAQSCALSLVR=LAAQSC(UniMod:4)ALSLVR	M05	6.86038
1394	DHX9_HUMAN=LAAQSCALSLVR=LAAQSC(UniMod:4)ALSLVR	M06	7.1949
1395	DHX9_HUMAN=LAAQSCALSLVR=LAAQSC(UniMod:4)ALSLVR	All	29.0422
1396	MYH9_HUMAN=DFSALESQLQDTQELLQEENR=DFSALESQLQDTQELLQEENR	M01	9.86609
1397	MYH9_HUMAN=DFSALESQLQDTQELLQEENR=DFSALESQLQDTQELLQEENR	M02	13.3378
1398	MYH9_HUMAN=DFSALESQLQDTQELLQEENR=DFSALESQLQDTQELLQEENR	M03	6.47569
1399	MYH9_HUMAN=DFSALESQLQDTQELLQEENR=DFSALESQLQDTQELLQEENR	M04	12.1988
1400	MYH9_HUMAN=DFSALESQLQDTQELLQEENR=DFSALESQLQDTQELLQEENR	M05	7.76296
1401	MYH9_HUMAN=DFSALESQLQDTQELLQEENR=DFSALESQLQDTQELLQEENR	M06	11.9251
1402	MYH9_HUMAN=DFSALESQLQDTQELLQEENR=DFSALESQLQDTQELLQEENR	All	24.4899
1403	WDR1_HUMAN=VINSVDIK=VINSVDIK	M01	11.2978
1404	WDR1_HUMAN=VINSVDIK=VINSVDIK	M02	10.7669
1405	WDR1_HUMAN=VINSVDIK=VINSVDIK	M03	23.3434
1406	WDR1_HUMAN=VINSVDIK=VINSVDIK	M04	35.395
1407	WDR1_HUMAN=VINSVDIK=VINSVDIK	M05	8.90368
1408	WDR1_HUMAN=VINSVDIK=VINSVDIK	M06	7.72472
1409	WDR1_HUMAN=VINSVDIK=VINSVDIK	All	45.9217
1410	HSPB1_HUMAN=LATQSNEITIPVTFESR=LATQSNEITIPVTFESR	M01	18.946
1411	HSPB1_HUMAN=LATQSNEITIPVTFESR=LATQSNEITIPVTFESR	M02	8.20551
1412	HSPB1_HUMAN=LATQSNEITIPVTFESR=LATQSNEITIPVTFESR	M03	11.8347
1413	HSPB1_HUMAN=LATQSNEITIPVTFESR=LATQSNEITIPVTFESR	M04	9.5976
1414	HSPB1_HUMAN=LATQSNEITIPVTFESR=LATQSNEITIPVTFESR	M05	7.3069
1415	HSPB1_HUMAN=LATQSNEITIPVTFESR=LATQSNEITIPVTFESR	M06	6.66276
1416	HSPB1_HUMAN=LATQSNEITIPVTFESR=LATQSNEITIPVTFESR	All	53.942
1417	ATP5H_HUMAN=AGLVDDFEK=AGLVDDFEK	M01	6.95941
1418	ATP5H_HUMAN=AGLVDDFEK=AGLVDDFEK	M02	8.74662
1419	ATP5H_HUMAN=AGLVDDFEK=AGLVDDFEK	M03	13.1403
1420	ATP5H_HUMAN=AGLVDDFEK=AGLVDDFEK	M04	8.18059
1421	ATP5H_HUMAN=AGLVDDFEK=AGLVDDFEK	M05	6.46642
1422	ATP5H_HUMAN=AGLVDDFEK=AGLVDDFEK	M06	3.57749
1423	ATP5H_HUMAN=AGLVDDFEK=AGLVDDFEK	All	32.4266
1424	ANXA6_HUMAN=STPEYFAER=STPEYFAER	M01	8.0421
1425	ANXA6_HUMAN=STPEYFAER=STPEYFAER	M02	6.03496
1426	ANXA6_HUMAN=STPEYFAER=STPEYFAER	M03	14.7252
1427	ANXA6_HUMAN=STPEYFAER=STPEYFAER	M04	8.53856
1428	ANXA6_HUMAN=STPEYFAER=STPEYFAER	M05	7.96664
1429	ANXA6_HUMAN=STPEYFAER=STPEYFAER	M06	6.86279
1430	ANXA6_HUMAN=STPEYFAER=STPEYFAER	All	16.247
1431	S10A6_HUMAN=LQDAEIAR=LQDAEIAR	M01	59.7179
1432	S10A6_HUMAN=LQDAEIAR=LQDAEIAR	M02	48.3863
1433	S10A6_HUMAN=LQDAEIAR=LQDAEIAR	M03	4.80379
1434	S10A6_HUMAN=LQDAEIAR=LQDAEIAR	M04	58.6886
1435	S10A6_HUMAN=LQDAEIAR=LQDAEIAR	M05	75.9653
1436	S10A6_HUMAN=LQDAEIAR=LQDAEIAR	M06	19.2446
1437	S10A6_HUMAN=LQDAEIAR=LQDAEIAR	All	61.9064
1438	RL30_HUMAN=VCTLAIIDPGDSDIIR=VC(UniMod:4)TLAIIDPGDSDIIR	M01	20.0982
1439	RL30_HUMAN=VCTLAIIDPGDSDIIR=VC(UniMod:4)TLAIIDPGDSDIIR	M02	12.7204
1440	RL30_HUMAN=VCTLAIIDPGDSDIIR=VC(UniMod:4)TLAIIDPGDSDIIR	M03	11.9786
1441	RL30_HUMAN=VCTLAIIDPGDSDIIR=VC(UniMod:4)TLAIIDPGDSDIIR	M04	9.28228
1442	RL30_HUMAN=VCTLAIIDPGDSDIIR=VC(UniMod:4)TLAIIDPGDSDIIR	M05	6.46901
1443	RL30_HUMAN=VCTLAIIDPGDSDIIR=VC(UniMod:4)TLAIIDPGDSDIIR	M06	8.59416
1444	RL30_HUMAN=VCTLAIIDPGDSDIIR=VC(UniMod:4)TLAIIDPGDSDIIR	All	45.9141
1445	CTND1_HUMAN=GYELLFQPEVVR=GYELLFQPEVVR	M01	10.6302
1446	CTND1_HUMAN=GYELLFQPEVVR=GYELLFQPEVVR	M02	11.6434
1447	CTND1_HUMAN=GYELLFQPEVVR=GYELLFQPEVVR	M03	21.808
1448	CTND1_HUMAN=GYELLFQPEVVR=GYELLFQPEVVR	M04	10.2963
1449	CTND1_HUMAN=GYELLFQPEVVR=GYELLFQPEVVR	M05	3.56154
1450	CTND1_HUMAN=GYELLFQPEVVR=GYELLFQPEVVR	M06	23.3036
1451	CTND1_HUMAN=GYELLFQPEVVR=GYELLFQPEVVR	All	25.0692
1452	TPM3_HUMAN=LVIIEGDLER=LVIIEGDLER	M01	12.0472
1453	TPM3_HUMAN=LVIIEGDLER=LVIIEGDLER	M02	7.06649
1454	TPM3_HUMAN=LVIIEGDLER=LVIIEGDLER	M03	13.8712
1455	TPM3_HUMAN=LVIIEGDLER=LVIIEGDLER	M04	7.87342
1456	TPM3_HUMAN=LVIIEGDLER=LVIIEGDLER	M05	6.57697
1457	TPM3_HUMAN=LVIIEGDLER=LVIIEGDLER	M06	6.98406
1458	TPM3_HUMAN=LVIIEGDLER=LVIIEGDLER	All	39.1219
1459	MYH9_HUMAN=LQQELDDLLVDLDHQR=LQQELDDLLVDLDHQR	M01	15.5133
1460	MYH9_HUMAN=LQQELDDLLVDLDHQR=LQQELDDLLVDLDHQR	M02	10.8884
1461	MYH9_HUMAN=LQQELDDLLVDLDHQR=LQQELDDLLVDLDHQR	M03	14.0782
1462	MYH9_HUMAN=LQQELDDLLVDLDHQR=LQQELDDLLVDLDHQR	M04	10.9464
1463	MYH9_HUMAN=LQQELDDLLVDLDHQR=LQQELDDLLVDLDHQR	M05	6.78358
1464	MYH9_HUMAN=LQQELDDLLVDLDHQR=LQQELDDLLVDLDHQR	M06	9.60535
1465	MYH9_HUMAN=LQQELDDLLVDLDHQR=LQQELDDLLVDLDHQR	All	14.1562
1466	PSA5_HUMAN=GVNTFSPEGR=GVNTFSPEGR	M01	3.81995
1467	PSA5_HUMAN=GVNTFSPEGR=GVNTFSPEGR	M02	5.88344
1468	PSA5_HUMAN=GVNTFSPEGR=GVNTFSPEGR	M03	15.1562
1469	PSA5_HUMAN=GVNTFSPEGR=GVNTFSPEGR	M04	14.034
1470	PSA5_HUMAN=GVNTFSPEGR=GVNTFSPEGR	M05	6.41291
1471	PSA5_HUMAN=GVNTFSPEGR=GVNTFSPEGR	M06	5.58634
1472	PSA5_HUMAN=GVNTFSPEGR=GVNTFSPEGR	All	36.0739
1473	GRP75_HUMAN=EQQIVIQSSGGLSK=EQQIVIQSSGGLSK	M01	10.614
1474	GRP75_HUMAN=EQQIVIQSSGGLSK=EQQIVIQSSGGLSK	M02	5.41571
1475	GRP75_HUMAN=EQQIVIQSSGGLSK=EQQIVIQSSGGLSK	M03	12.9673
1476	GRP75_HUMAN=EQQIVIQSSGGLSK=EQQIVIQSSGGLSK	M04	9.65199
1477	GRP75_HUMAN=EQQIVIQSSGGLSK=EQQIVIQSSGGLSK	M05	5.95969
1478	GRP75_HUMAN=EQQIVIQSSGGLSK=EQQIVIQSSGGLSK	M06	8.49296
1479	GRP75_HUMAN=EQQIVIQSSGGLSK=EQQIVIQSSGGLSK	All	40.6061
1480	PRDX6_HUMAN=LPFPIIDDR=LPFPIIDDR	M01	12.5856
1481	PRDX6_HUMAN=LPFPIIDDR=LPFPIIDDR	M02	9.37913
1482	PRDX6_HUMAN=LPFPIIDDR=LPFPIIDDR	M03	19.1958
1483	PRDX6_HUMAN=LPFPIIDDR=LPFPIIDDR	M04	5.33338
1484	PRDX6_HUMAN=LPFPIIDDR=LPFPIIDDR	M05	6.53543
1485	PRDX6_HUMAN=LPFPIIDDR=LPFPIIDDR	M06	6.07197
1486	PRDX6_HUMAN=LPFPIIDDR=LPFPIIDDR	All	21.581
1487	PLEC_HUMAN=LLDPEDVDVPQPDEK=LLDPEDVDVPQPDEK	M01	59.9981
1488	PLEC_HUMAN=LLDPEDVDVPQPDEK=LLDPEDVDVPQPDEK	M02	34.1411
1489	PLEC_HUMAN=LLDPEDVDVPQPDEK=LLDPEDVDVPQPDEK	M03	130.902
1490	PLEC_HUMAN=LLDPEDVDVPQPDEK=LLDPEDVDVPQPDEK	M04	14.2733
1491	PLEC_HUMAN=LLDPEDVDVPQPDEK=LLDPEDVDVPQPDEK	M06	17.169
1492	PLEC_HUMAN=LLDPEDVDVPQPDEK=LLDPEDVDVPQPDEK	All	65.2567
1493	LONM_HUMAN=LSSDVLTLLIK=LSSDVLTLLIK	M01	25.8424
1494	LONM_HUMAN=LSSDVLTLLIK=LSSDVLTLLIK	M02	12.8002
1495	LONM_HUMAN=LSSDVLTLLIK=LSSDVLTLLIK	M03	15.1547
1496	LONM_HUMAN=LSSDVLTLLIK=LSSDVLTLLIK	M04	10.6718
1497	LONM_HUMAN=LSSDVLTLLIK=LSSDVLTLLIK	M05	7.07864
1498	LONM_HUMAN=LSSDVLTLLIK=LSSDVLTLLIK	M06	16.6618
1499	LONM_HUMAN=LSSDVLTLLIK=LSSDVLTLLIK	All	26.6535
1500	FLNA_HUMAN=LTVSSLQESGLK=LTVSSLQESGLK	M01	11.6913
1501	FLNA_HUMAN=LTVSSLQESGLK=LTVSSLQESGLK	M02	9.86112
1502	FLNA_HUMAN=LTVSSLQESGLK=LTVSSLQESGLK	M03	12.6113
1503	FLNA_HUMAN=LTVSSLQESGLK=LTVSSLQESGLK	M04	9.5193
1504	FLNA_HUMAN=LTVSSLQESGLK=LTVSSLQESGLK	M05	4.99475
1505	FLNA_HUMAN=LTVSSLQESGLK=LTVSSLQESGLK	M06	6.90698
1506	FLNA_HUMAN=LTVSSLQESGLK=LTVSSLQESGLK	All	32.9804
1507	NDUV2_HUMAN=AAAVLPVLDLAQR=AAAVLPVLDLAQR	M01	18.9808
1508	NDUV2_HUMAN=AAAVLPVLDLAQR=AAAVLPVLDLAQR	M02	17.4246
1509	NDUV2_HUMAN=AAAVLPVLDLAQR=AAAVLPVLDLAQR	M03	29.6467
1510	NDUV2_HUMAN=AAAVLPVLDLAQR=AAAVLPVLDLAQR	M04	7.68718
1511	NDUV2_HUMAN=AAAVLPVLDLAQR=AAAVLPVLDLAQR	M05	7.4299
1512	NDUV2_HUMAN=AAAVLPVLDLAQR=AAAVLPVLDLAQR	M06	4.77798
1513	NDUV2_HUMAN=AAAVLPVLDLAQR=AAAVLPVLDLAQR	All	27.4918
1514	PGM1_HUMAN=SIFDFSALK=SIFDFSALK	M01	15.3643
1515	PGM1_HUMAN=SIFDFSALK=SIFDFSALK	M02	6.54057
1516	PGM1_HUMAN=SIFDFSALK=SIFDFSALK	M03	31.5904
1517	PGM1_HUMAN=SIFDFSALK=SIFDFSALK	M04	8.00975
1518	PGM1_HUMAN=SIFDFSALK=SIFDFSALK	M05	10.0784
1519	PGM1_HUMAN=SIFDFSALK=SIFDFSALK	M06	12.9939
1520	PGM1_HUMAN=SIFDFSALK=SIFDFSALK	All	32.7438
1521	CBR1_HUMAN=VVNVSSIMSVR=VVNVSSIMSVR	M01	11.5807
1522	CBR1_HUMAN=VVNVSSIMSVR=VVNVSSIMSVR	M02	10.6178
1523	CBR1_HUMAN=VVNVSSIMSVR=VVNVSSIMSVR	M03	13.1495
1524	CBR1_HUMAN=VVNVSSIMSVR=VVNVSSIMSVR	M04	7.35486
1525	CBR1_HUMAN=VVNVSSIMSVR=VVNVSSIMSVR	M05	5.4504
1526	CBR1_HUMAN=VVNVSSIMSVR=VVNVSSIMSVR	M06	8.25552
1527	CBR1_HUMAN=VVNVSSIMSVR=VVNVSSIMSVR	All	36.7679
1528	SRP14_HUMAN=KGTVEGFEPADNK=KGTVEGFEPADNK	M01	6.82717
1529	SRP14_HUMAN=KGTVEGFEPADNK=KGTVEGFEPADNK	M02	4.97335
1530	SRP14_HUMAN=KGTVEGFEPADNK=KGTVEGFEPADNK	M03	11.6496
1531	SRP14_HUMAN=KGTVEGFEPADNK=KGTVEGFEPADNK	M04	21.7344
1532	SRP14_HUMAN=KGTVEGFEPADNK=KGTVEGFEPADNK	M05	6.22168
1533	SRP14_HUMAN=KGTVEGFEPADNK=KGTVEGFEPADNK	M06	6.79292
1534	SRP14_HUMAN=KGTVEGFEPADNK=KGTVEGFEPADNK	All	44.7227
1535	RS9_HUMAN=QVVNIPSFIVR=QVVNIPSFIVR	M01	16.7652
1536	RS9_HUMAN=QVVNIPSFIVR=QVVNIPSFIVR	M02	8.486
1537	RS9_HUMAN=QVVNIPSFIVR=QVVNIPSFIVR	M03	15.3904
1538	RS9_HUMAN=QVVNIPSFIVR=QVVNIPSFIVR	M04	6.39698
1539	RS9_HUMAN=QVVNIPSFIVR=QVVNIPSFIVR	M05	6.11665
1540	RS9_HUMAN=QVVNIPSFIVR=QVVNIPSFIVR	M06	8.15306
1541	RS9_HUMAN=QVVNIPSFIVR=QVVNIPSFIVR	All	27.434
1542	CO6A3_HUMAN=SQAPVLDAIR=SQAPVLDAIR	M03	4.04061
1543	CO6A3_HUMAN=SQAPVLDAIR=SQAPVLDAIR	All	59.7383
1544	EF2_HUMAN=YEWDVAEAR=YEWDVAEAR	M01	10.3596
1545	EF2_HUMAN=YEWDVAEAR=YEWDVAEAR	M02	6.06567
1546	EF2_HUMAN=YEWDVAEAR=YEWDVAEAR	M03	15.5903
1547	EF2_HUMAN=YEWDVAEAR=YEWDVAEAR	M04	4.99205
1548	EF2_HUMAN=YEWDVAEAR=YEWDVAEAR	M05	4.61608
1549	EF2_HUMAN=YEWDVAEAR=YEWDVAEAR	M06	9.02856
1550	EF2_HUMAN=YEWDVAEAR=YEWDVAEAR	All	39.8252
1551	ENOA_HUMAN=TIAPALVSK=TIAPALVSK	M01	8.65072
1552	ENOA_HUMAN=TIAPALVSK=TIAPALVSK	M02	4.3176
1553	ENOA_HUMAN=TIAPALVSK=TIAPALVSK	M03	22.3714
1554	ENOA_HUMAN=TIAPALVSK=TIAPALVSK	M04	11.7505
1555	ENOA_HUMAN=TIAPALVSK=TIAPALVSK	M05	4.74549
1556	ENOA_HUMAN=TIAPALVSK=TIAPALVSK	M06	5.78998
1557	ENOA_HUMAN=TIAPALVSK=TIAPALVSK	All	49.6752
1558	ALBU_HUMAN=FQNALLVR=FQNALLVR	M02	125.387
1559	ALBU_HUMAN=FQNALLVR=FQNALLVR	M03	71.3907
1560	ALBU_HUMAN=FQNALLVR=FQNALLVR	M04	92.4221
1561	ALBU_HUMAN=FQNALLVR=FQNALLVR	M05	4.63677
1562	ALBU_HUMAN=FQNALLVR=FQNALLVR	M06	55.078
1563	ALBU_HUMAN=FQNALLVR=FQNALLVR	All	106.51
1564	HNRPR_HUMAN=TLIEAGLPQK=TLIEAGLPQK	M01	8.29249
1565	HNRPR_HUMAN=TLIEAGLPQK=TLIEAGLPQK	M02	9.15705
1566	HNRPR_HUMAN=TLIEAGLPQK=TLIEAGLPQK	M03	14.7354
1567	HNRPR_HUMAN=TLIEAGLPQK=TLIEAGLPQK	M04	9.5809
1568	HNRPR_HUMAN=TLIEAGLPQK=TLIEAGLPQK	M05	5.58452
1569	HNRPR_HUMAN=TLIEAGLPQK=TLIEAGLPQK	M06	4.62093
1570	HNRPR_HUMAN=TLIEAGLPQK=TLIEAGLPQK	All	41.9754
1571	COCA1_HUMAN=NVQVYNPTPNSLDVR=NVQVYNPTPNSLDVR	M02	17.1022
1572	COCA1_HUMAN=NVQVYNPTPNSLDVR=NVQVYNPTPNSLDVR	All	58.2025
1573	ACTN4_HUMAN=ETTDTDTADQVIASFK=ETTDTDTADQVIASFK	M01	21.9671
1574	ACTN4_HUMAN=ETTDTDTADQVIASFK=ETTDTDTADQVIASFK	M02	6.4223
1575	ACTN4_HUMAN=ETTDTDTADQVIASFK=ETTDTDTADQVIASFK	M03	22.6285
1576	ACTN4_HUMAN=ETTDTDTADQVIASFK=ETTDTDTADQVIASFK	M04	27.8746
1577	ACTN4_HUMAN=ETTDTDTADQVIASFK=ETTDTDTADQVIASFK	M05	7.30484
1578	ACTN4_HUMAN=ETTDTDTADQVIASFK=ETTDTDTADQVIASFK	M06	15.9478
1579	ACTN4_HUMAN=ETTDTDTADQVIASFK=ETTDTDTADQVIASFK	All	38.5968
1580	ATPA_HUMAN=AVDSLVPIGR=AVDSLVPIGR	M01	8.98376
1581	ATPA_HUMAN=AVDSLVPIGR=AVDSLVPIGR	M02	5.35189
1582	ATPA_HUMAN=AVDSLVPIGR=AVDSLVPIGR	M03	17.517
1583	ATPA_HUMAN=AVDSLVPIGR=AVDSLVPIGR	M04	7.35081
1584	ATPA_HUMAN=AVDSLVPIGR=AVDSLVPIGR	M05	6.36782
1585	ATPA_HUMAN=AVDSLVPIGR=AVDSLVPIGR	M06	5.42867
1586	ATPA_HUMAN=AVDSLVPIGR=AVDSLVPIGR	All	43.8738
1587	GNAI3_HUMAN=ISQSNYIPTQQDVLR=ISQSNYIPTQQDVLR	M01	17.9354
1588	GNAI3_HUMAN=ISQSNYIPTQQDVLR=ISQSNYIPTQQDVLR	M02	9.82471
1589	GNAI3_HUMAN=ISQSNYIPTQQDVLR=ISQSNYIPTQQDVLR	M03	19.8527
1590	GNAI3_HUMAN=ISQSNYIPTQQDVLR=ISQSNYIPTQQDVLR	M04	13.5018
1591	GNAI3_HUMAN=ISQSNYIPTQQDVLR=ISQSNYIPTQQDVLR	M05	13.5319
1592	GNAI3_HUMAN=ISQSNYIPTQQDVLR=ISQSNYIPTQQDVLR	M06	8.55066
1593	GNAI3_HUMAN=ISQSNYIPTQQDVLR=ISQSNYIPTQQDVLR	All	41.6529
1594	TPM3_HUMAN=KLVIIEGDLER=KLVIIEGDLER	M01	8.46614
1595	TPM3_HUMAN=KLVIIEGDLER=KLVIIEGDLER	M02	5.35406
1596	TPM3_HUMAN=KLVIIEGDLER=KLVIIEGDLER	M03	16.5717
1597	TPM3_HUMAN=KLVIIEGDLER=KLVIIEGDLER	M04	6.67661
1598	TPM3_HUMAN=KLVIIEGDLER=KLVIIEGDLER	M05	4.93032
1599	TPM3_HUMAN=KLVIIEGDLER=KLVIIEGDLER	M06	3.09345
1600	TPM3_HUMAN=KLVIIEGDLER=KLVIIEGDLER	All	28.1954
1601	BIP_HUMAN=DNHLLGTFDLTGIPPAPR=DNHLLGTFDLTGIPPAPR	M01	46.8455
1602	BIP_HUMAN=DNHLLGTFDLTGIPPAPR=DNHLLGTFDLTGIPPAPR	M02	55.6261
1603	BIP_HUMAN=DNHLLGTFDLTGIPPAPR=DNHLLGTFDLTGIPPAPR	M03	46.6151
1604	BIP_HUMAN=DNHLLGTFDLTGIPPAPR=DNHLLGTFDLTGIPPAPR	M04	48.479
1605	BIP_HUMAN=DNHLLGTFDLTGIPPAPR=DNHLLGTFDLTGIPPAPR	M05	38.2073
1606	BIP_HUMAN=DNHLLGTFDLTGIPPAPR=DNHLLGTFDLTGIPPAPR	M06	35.7053
1607	BIP_HUMAN=DNHLLGTFDLTGIPPAPR=DNHLLGTFDLTGIPPAPR	All	75.7247
1608	CO3_HUMAN=SGQSEDRQPVPGQQMTLK=SGQSEDRQPVPGQQMTLK	M04	13.4431
1609	CO3_HUMAN=SGQSEDRQPVPGQQMTLK=SGQSEDRQPVPGQQMTLK	All	13.4431
1610	CAPG_HUMAN=QAALQVAEGFISR=QAALQVAEGFISR	M02	34.0003
1611	CAPG_HUMAN=QAALQVAEGFISR=QAALQVAEGFISR	All	64.7291
1612	FKB1A_HUMAN=GVQVETISPGDGR=GVQVETISPGDGR	M01	5.90478
1613	FKB1A_HUMAN=GVQVETISPGDGR=GVQVETISPGDGR	M02	6.97298
1614	FKB1A_HUMAN=GVQVETISPGDGR=GVQVETISPGDGR	M03	13.4087
1615	FKB1A_HUMAN=GVQVETISPGDGR=GVQVETISPGDGR	M04	6.22799
1616	FKB1A_HUMAN=GVQVETISPGDGR=GVQVETISPGDGR	M05	4.19364
1617	FKB1A_HUMAN=GVQVETISPGDGR=GVQVETISPGDGR	M06	4.56058
1618	FKB1A_HUMAN=GVQVETISPGDGR=GVQVETISPGDGR	All	46.8304
1619	H14_HUMAN=SETAPAAPAAPAPAEK=SETAPAAPAAPAPAEK	M01	24.9348
1620	H14_HUMAN=SETAPAAPAAPAPAEK=SETAPAAPAAPAPAEK	M02	4.20455
1621	H14_HUMAN=SETAPAAPAAPAPAEK=SETAPAAPAAPAPAEK	M03	11.9533
1622	H14_HUMAN=SETAPAAPAAPAPAEK=SETAPAAPAAPAPAEK	M04	9.0366
1623	H14_HUMAN=SETAPAAPAAPAPAEK=SETAPAAPAAPAPAEK	M05	6.77443
1624	H14_HUMAN=SETAPAAPAAPAPAEK=SETAPAAPAAPAPAEK	M06	9.27033
1625	H14_HUMAN=SETAPAAPAAPAPAEK=SETAPAAPAAPAPAEK	All	30.2172
1626	EF2_HUMAN=SDPVVSYR=SDPVVSYR	M01	7.7023
1627	EF2_HUMAN=SDPVVSYR=SDPVVSYR	M02	5.58306
1628	EF2_HUMAN=SDPVVSYR=SDPVVSYR	M03	16.9738
1629	EF2_HUMAN=SDPVVSYR=SDPVVSYR	M04	37.788
1630	EF2_HUMAN=SDPVVSYR=SDPVVSYR	M05	5.62575
1631	EF2_HUMAN=SDPVVSYR=SDPVVSYR	M06	5.50026
1632	EF2_HUMAN=SDPVVSYR=SDPVVSYR	All	35.4496
1633	HBA_HUMAN=TYFPHFDLSHGSAQVK=TYFPHFDLSHGSAQVK	M02	1.20034
1634	HBA_HUMAN=TYFPHFDLSHGSAQVK=TYFPHFDLSHGSAQVK	All	1.20034
1635	TCPB_HUMAN=QVLLSAAEAAEVILR=QVLLSAAEAAEVILR	M01	30.2388
1636	TCPB_HUMAN=QVLLSAAEAAEVILR=QVLLSAAEAAEVILR	M02	16.0166
1637	TCPB_HUMAN=QVLLSAAEAAEVILR=QVLLSAAEAAEVILR	M03	8.02186
1638	TCPB_HUMAN=QVLLSAAEAAEVILR=QVLLSAAEAAEVILR	M04	10.8305
1639	TCPB_HUMAN=QVLLSAAEAAEVILR=QVLLSAAEAAEVILR	M05	6.79888
1640	TCPB_HUMAN=QVLLSAAEAAEVILR=QVLLSAAEAAEVILR	M06	8.13752
1641	TCPB_HUMAN=QVLLSAAEAAEVILR=QVLLSAAEAAEVILR	All	23.4829
1642	K1C18_HUMAN=QSVENDIHGLRK=QSVENDIHGLRK	M01	17.6918
1643	K1C18_HUMAN=QSVENDIHGLRK=QSVENDIHGLRK	M05	8.64434
1644	K1C18_HUMAN=QSVENDIHGLRK=QSVENDIHGLRK	M06	60.9473
1645	K1C18_HUMAN=QSVENDIHGLRK=QSVENDIHGLRK	All	34.0915
1646	ALDOA_HUMAN=GVVPLAGTNGETTTQGLDGLSER=GVVPLAGTNGETTTQGLDGLSER	M01	28.2264
1647	ALDOA_HUMAN=GVVPLAGTNGETTTQGLDGLSER=GVVPLAGTNGETTTQGLDGLSER	M02	22.801
1648	ALDOA_HUMAN=GVVPLAGTNGETTTQGLDGLSER=GVVPLAGTNGETTTQGLDGLSER	M03	31.5233
1649	ALDOA_HUMAN=GVVPLAGTNGETTTQGLDGLSER=GVVPLAGTNGETTTQGLDGLSER	M04	31.0912
1650	ALDOA_HUMAN=GVVPLAGTNGETTTQGLDGLSER=GVVPLAGTNGETTTQGLDGLSER	M05	22.9098
1651	ALDOA_HUMAN=GVVPLAGTNGETTTQGLDGLSER=GVVPLAGTNGETTTQGLDGLSER	M06	32.8445
1652	ALDOA_HUMAN=GVVPLAGTNGETTTQGLDGLSER=GVVPLAGTNGETTTQGLDGLSER	All	43.627
1653	HSPB6_HUMAN=HFSPEEIAVK=HFSPEEIAVK	M02	7.29136
1654	HSPB6_HUMAN=HFSPEEIAVK=HFSPEEIAVK	All	59.4369
1655	PPIA_HUMAN=EGMNIVEAMER=EGMNIVEAMER	M01	11.3076
1656	PPIA_HUMAN=EGMNIVEAMER=EGMNIVEAMER	M02	5.47305
1657	PPIA_HUMAN=EGMNIVEAMER=EGMNIVEAMER	M03	16.1532
1658	PPIA_HUMAN=EGMNIVEAMER=EGMNIVEAMER	M04	6.01848
1659	PPIA_HUMAN=EGMNIVEAMER=EGMNIVEAMER	M05	4.06026
1660	PPIA_HUMAN=EGMNIVEAMER=EGMNIVEAMER	M06	14.5545
1661	PPIA_HUMAN=EGMNIVEAMER=EGMNIVEAMER	All	41.7093
1662	COR1B_HUMAN=DADPILISLR=DADPILISLR	M01	16.9565
1663	COR1B_HUMAN=DADPILISLR=DADPILISLR	M02	7.43587
1664	COR1B_HUMAN=DADPILISLR=DADPILISLR	M03	10.1885
1665	COR1B_HUMAN=DADPILISLR=DADPILISLR	M04	4.5382
1666	COR1B_HUMAN=DADPILISLR=DADPILISLR	M05	8.24611
1667	COR1B_HUMAN=DADPILISLR=DADPILISLR	M06	4.94299
1668	COR1B_HUMAN=DADPILISLR=DADPILISLR	All	21.6858
1669	TPIS_HUMAN=HVFGESDELIGQK=HVFGESDELIGQK	M01	9.03261
1670	TPIS_HUMAN=HVFGESDELIGQK=HVFGESDELIGQK	M02	5.03475
1671	TPIS_HUMAN=HVFGESDELIGQK=HVFGESDELIGQK	M03	15.6014
1672	TPIS_HUMAN=HVFGESDELIGQK=HVFGESDELIGQK	M04	5.0736
1673	TPIS_HUMAN=HVFGESDELIGQK=HVFGESDELIGQK	M05	2.85215
1674	TPIS_HUMAN=HVFGESDELIGQK=HVFGESDELIGQK	M06	4.15121
1675	TPIS_HUMAN=HVFGESDELIGQK=HVFGESDELIGQK	All	44.4706
1676	LMNA_HUMAN=TVLCGTCGQPADK=TVLC(UniMod:4)GTC(UniMod:4)GQPADK	M01	26.1836
1677	LMNA_HUMAN=TVLCGTCGQPADK=TVLC(UniMod:4)GTC(UniMod:4)GQPADK	M02	9.01853
1678	LMNA_HUMAN=TVLCGTCGQPADK=TVLC(UniMod:4)GTC(UniMod:4)GQPADK	M03	14.1564
1679	LMNA_HUMAN=TVLCGTCGQPADK=TVLC(UniMod:4)GTC(UniMod:4)GQPADK	M04	19.2671
1680	LMNA_HUMAN=TVLCGTCGQPADK=TVLC(UniMod:4)GTC(UniMod:4)GQPADK	M05	16.775
1681	LMNA_HUMAN=TVLCGTCGQPADK=TVLC(UniMod:4)GTC(UniMod:4)GQPADK	M06	20.4231
1682	LMNA_HUMAN=TVLCGTCGQPADK=TVLC(UniMod:4)GTC(UniMod:4)GQPADK	All	36.0029
1683	PDIA6_HUMAN=GSTAPVGGGAFPTIVER=GSTAPVGGGAFPTIVER	M01	18.3433
1684	PDIA6_HUMAN=GSTAPVGGGAFPTIVER=GSTAPVGGGAFPTIVER	M02	12.036
1685	PDIA6_HUMAN=GSTAPVGGGAFPTIVER=GSTAPVGGGAFPTIVER	M03	17.0352
1686	PDIA6_HUMAN=GSTAPVGGGAFPTIVER=GSTAPVGGGAFPTIVER	M04	10.678
1687	PDIA6_HUMAN=GSTAPVGGGAFPTIVER=GSTAPVGGGAFPTIVER	M05	5.17227
1688	PDIA6_HUMAN=GSTAPVGGGAFPTIVER=GSTAPVGGGAFPTIVER	M06	4.87078
1689	PDIA6_HUMAN=GSTAPVGGGAFPTIVER=GSTAPVGGGAFPTIVER	All	27.8647
1690	CO6A3_HUMAN=SDDEVDDPAVELK=SDDEVDDPAVELK	All	75.8618
1691	ECH1_HUMAN=VIGNQSLVNELAFTAR=VIGNQSLVNELAFTAR	M01	19.907
1692	ECH1_HUMAN=VIGNQSLVNELAFTAR=VIGNQSLVNELAFTAR	M02	10.1279
1693	ECH1_HUMAN=VIGNQSLVNELAFTAR=VIGNQSLVNELAFTAR	M03	14.5656
1694	ECH1_HUMAN=VIGNQSLVNELAFTAR=VIGNQSLVNELAFTAR	M04	7.91037
1695	ECH1_HUMAN=VIGNQSLVNELAFTAR=VIGNQSLVNELAFTAR	M05	8.50383
1696	ECH1_HUMAN=VIGNQSLVNELAFTAR=VIGNQSLVNELAFTAR	M06	13.5077
1697	ECH1_HUMAN=VIGNQSLVNELAFTAR=VIGNQSLVNELAFTAR	All	23.0185
1698	ROA0_HUMAN=LFIGGLNVQTSESGLR=LFIGGLNVQTSESGLR	M01	22.1193
1699	ROA0_HUMAN=LFIGGLNVQTSESGLR=LFIGGLNVQTSESGLR	M02	14.8153
1700	ROA0_HUMAN=LFIGGLNVQTSESGLR=LFIGGLNVQTSESGLR	M03	13.2393
1701	ROA0_HUMAN=LFIGGLNVQTSESGLR=LFIGGLNVQTSESGLR	M04	12.9889
1702	ROA0_HUMAN=LFIGGLNVQTSESGLR=LFIGGLNVQTSESGLR	M05	7.87555
1703	ROA0_HUMAN=LFIGGLNVQTSESGLR=LFIGGLNVQTSESGLR	M06	8.50443
1704	ROA0_HUMAN=LFIGGLNVQTSESGLR=LFIGGLNVQTSESGLR	All	28.5519
1705	NLTP_HUMAN=EATWVVDVK=EATWVVDVK	M01	7.80713
1706	NLTP_HUMAN=EATWVVDVK=EATWVVDVK	M02	3.68083
1707	NLTP_HUMAN=EATWVVDVK=EATWVVDVK	M03	13.0627
1708	NLTP_HUMAN=EATWVVDVK=EATWVVDVK	M04	5.39862
1709	NLTP_HUMAN=EATWVVDVK=EATWVVDVK	M05	4.99012
1710	NLTP_HUMAN=EATWVVDVK=EATWVVDVK	M06	9.80226
1711	NLTP_HUMAN=EATWVVDVK=EATWVVDVK	All	36.2329
1712	ANXA1_HUMAN=GDRSEDFGVNEDLADSDAR=GDRSEDFGVNEDLADSDAR	M01	14.8232
1713	ANXA1_HUMAN=GDRSEDFGVNEDLADSDAR=GDRSEDFGVNEDLADSDAR	M02	6.79683
1714	ANXA1_HUMAN=GDRSEDFGVNEDLADSDAR=GDRSEDFGVNEDLADSDAR	M03	23.4421
1715	ANXA1_HUMAN=GDRSEDFGVNEDLADSDAR=GDRSEDFGVNEDLADSDAR	M04	6.21889
1716	ANXA1_HUMAN=GDRSEDFGVNEDLADSDAR=GDRSEDFGVNEDLADSDAR	M05	7.28131
1717	ANXA1_HUMAN=GDRSEDFGVNEDLADSDAR=GDRSEDFGVNEDLADSDAR	M06	7.20879
1718	ANXA1_HUMAN=GDRSEDFGVNEDLADSDAR=GDRSEDFGVNEDLADSDAR	All	26.767
1719	NSF1C_HUMAN=LGAAPEEESAYVAGEKR=LGAAPEEESAYVAGEKR	M01	13.1342
1720	NSF1C_HUMAN=LGAAPEEESAYVAGEKR=LGAAPEEESAYVAGEKR	M02	18.6247
1721	NSF1C_HUMAN=LGAAPEEESAYVAGEKR=LGAAPEEESAYVAGEKR	M03	19.9173
1722	NSF1C_HUMAN=LGAAPEEESAYVAGEKR=LGAAPEEESAYVAGEKR	M04	14.8366
1723	NSF1C_HUMAN=LGAAPEEESAYVAGEKR=LGAAPEEESAYVAGEKR	M05	6.38997
1724	NSF1C_HUMAN=LGAAPEEESAYVAGEKR=LGAAPEEESAYVAGEKR	M06	7.40491
1725	NSF1C_HUMAN=LGAAPEEESAYVAGEKR=LGAAPEEESAYVAGEKR	All	20.4167
1726	IPYR_HUMAN=LKPGYLEATVDWFR=LKPGYLEATVDWFR	M01	14.3757
1727	IPYR_HUMAN=LKPGYLEATVDWFR=LKPGYLEATVDWFR	M02	10.4952
1728	IPYR_HUMAN=LKPGYLEATVDWFR=LKPGYLEATVDWFR	M03	11.3136
1729	IPYR_HUMAN=LKPGYLEATVDWFR=LKPGYLEATVDWFR	M04	7.18032
1730	IPYR_HUMAN=LKPGYLEATVDWFR=LKPGYLEATVDWFR	M05	3.23163
1731	IPYR_HUMAN=LKPGYLEATVDWFR=LKPGYLEATVDWFR	M06	7.31101
1732	IPYR_HUMAN=LKPGYLEATVDWFR=LKPGYLEATVDWFR	All	27.3895
1733	C1QBP_HUMAN=AFVDFLSDEIKEER=AFVDFLSDEIKEER	M01	21.2277
1734	C1QBP_HUMAN=AFVDFLSDEIKEER=AFVDFLSDEIKEER	M02	11.5366
1735	C1QBP_HUMAN=AFVDFLSDEIKEER=AFVDFLSDEIKEER	M03	16.7852
1736	C1QBP_HUMAN=AFVDFLSDEIKEER=AFVDFLSDEIKEER	M04	9.11186
1737	C1QBP_HUMAN=AFVDFLSDEIKEER=AFVDFLSDEIKEER	M05	8.2415
1738	C1QBP_HUMAN=AFVDFLSDEIKEER=AFVDFLSDEIKEER	M06	7.80816
1739	C1QBP_HUMAN=AFVDFLSDEIKEER=AFVDFLSDEIKEER	All	15.7142
1740	ILF3_HUMAN=SCVIVIR=SC(UniMod:4)VIVIR	M01	9.32762
1741	ILF3_HUMAN=SCVIVIR=SC(UniMod:4)VIVIR	M02	7.02066
1742	ILF3_HUMAN=SCVIVIR=SC(UniMod:4)VIVIR	M03	16.1859
1743	ILF3_HUMAN=SCVIVIR=SC(UniMod:4)VIVIR	M04	19.6934
1744	ILF3_HUMAN=SCVIVIR=SC(UniMod:4)VIVIR	M05	2.5309
1745	ILF3_HUMAN=SCVIVIR=SC(UniMod:4)VIVIR	M06	7.96281
1746	ILF3_HUMAN=SCVIVIR=SC(UniMod:4)VIVIR	All	35.7677
1747	RALY_HUMAN=LSPVPVPR=LSPVPVPR	M01	9.07561
1748	RALY_HUMAN=LSPVPVPR=LSPVPVPR	M02	5.43744
1749	RALY_HUMAN=LSPVPVPR=LSPVPVPR	M03	14.1161
1750	RALY_HUMAN=LSPVPVPR=LSPVPVPR	M04	5.63059
1751	RALY_HUMAN=LSPVPVPR=LSPVPVPR	M05	5.16721
1752	RALY_HUMAN=LSPVPVPR=LSPVPVPR	M06	6.40726
1753	RALY_HUMAN=LSPVPVPR=LSPVPVPR	All	32.2065
1754	GLU2B_HUMAN=LWEEQLAAAK=LWEEQLAAAK	M01	11.6733
1755	GLU2B_HUMAN=LWEEQLAAAK=LWEEQLAAAK	M02	6.63361
1756	GLU2B_HUMAN=LWEEQLAAAK=LWEEQLAAAK	M03	16.5034
1757	GLU2B_HUMAN=LWEEQLAAAK=LWEEQLAAAK	M04	8.02259
1758	GLU2B_HUMAN=LWEEQLAAAK=LWEEQLAAAK	M05	2.82346
1759	GLU2B_HUMAN=LWEEQLAAAK=LWEEQLAAAK	M06	8.45406
1760	GLU2B_HUMAN=LWEEQLAAAK=LWEEQLAAAK	All	58.2459
1761	DECR_HUMAN=FFSPLQK=FFSPLQK	M01	3.37778
1762	DECR_HUMAN=FFSPLQK=FFSPLQK	M02	118.348
1763	DECR_HUMAN=FFSPLQK=FFSPLQK	M03	25.6466
1764	DECR_HUMAN=FFSPLQK=FFSPLQK	M04	6.26324
1765	DECR_HUMAN=FFSPLQK=FFSPLQK	M05	73.0098
1766	DECR_HUMAN=FFSPLQK=FFSPLQK	M06	51.5107
1767	DECR_HUMAN=FFSPLQK=FFSPLQK	All	46.1215
1768	NDUA5_HUMAN=ILDVLEEIPK=ILDVLEEIPK	M01	19.4507
1769	NDUA5_HUMAN=ILDVLEEIPK=ILDVLEEIPK	M02	9.03091
1770	NDUA5_HUMAN=ILDVLEEIPK=ILDVLEEIPK	M03	14.6537
1771	NDUA5_HUMAN=ILDVLEEIPK=ILDVLEEIPK	M04	8.41839
1772	NDUA5_HUMAN=ILDVLEEIPK=ILDVLEEIPK	M05	6.69869
1773	NDUA5_HUMAN=ILDVLEEIPK=ILDVLEEIPK	M06	8.87246
1774	NDUA5_HUMAN=ILDVLEEIPK=ILDVLEEIPK	All	50.1309
1775	PRKDC_HUMAN=LLEEALLR=LLEEALLR	M01	11.4917
1776	PRKDC_HUMAN=LLEEALLR=LLEEALLR	M02	9.33232
1777	PRKDC_HUMAN=LLEEALLR=LLEEALLR	M03	19.103
1778	PRKDC_HUMAN=LLEEALLR=LLEEALLR	M04	5.82641
1779	PRKDC_HUMAN=LLEEALLR=LLEEALLR	M05	6.01857
1780	PRKDC_HUMAN=LLEEALLR=LLEEALLR	M06	6.36324
1781	PRKDC_HUMAN=LLEEALLR=LLEEALLR	All	30.5613
1782	TERA_HUMAN=GDDLSTAILK=GDDLSTAILK	M01	5.13467
1783	TERA_HUMAN=GDDLSTAILK=GDDLSTAILK	M02	6.65624
1784	TERA_HUMAN=GDDLSTAILK=GDDLSTAILK	M03	13.6168
1785	TERA_HUMAN=GDDLSTAILK=GDDLSTAILK	M04	9.88593
1786	TERA_HUMAN=GDDLSTAILK=GDDLSTAILK	M05	8.05947
1787	TERA_HUMAN=GDDLSTAILK=GDDLSTAILK	M06	8.25043
1788	TERA_HUMAN=GDDLSTAILK=GDDLSTAILK	All	35.1584
1789	AL1A1_HUMAN=QAFQIGSPWR=QAFQIGSPWR	M02	114.269
1790	AL1A1_HUMAN=QAFQIGSPWR=QAFQIGSPWR	M03	65.0231
1791	AL1A1_HUMAN=QAFQIGSPWR=QAFQIGSPWR	M06	14.4635
1792	AL1A1_HUMAN=QAFQIGSPWR=QAFQIGSPWR	All	117.283
1793	VIME_HUMAN=ILLAELEQLKGQGK=ILLAELEQLKGQGK	M01	14.2999
1794	VIME_HUMAN=ILLAELEQLKGQGK=ILLAELEQLKGQGK	M02	10.799
1795	VIME_HUMAN=ILLAELEQLKGQGK=ILLAELEQLKGQGK	M03	19.5888
1796	VIME_HUMAN=ILLAELEQLKGQGK=ILLAELEQLKGQGK	M04	5.56256
1797	VIME_HUMAN=ILLAELEQLKGQGK=ILLAELEQLKGQGK	M05	8.28583
1798	VIME_HUMAN=ILLAELEQLKGQGK=ILLAELEQLKGQGK	M06	8.30783
1799	VIME_HUMAN=ILLAELEQLKGQGK=ILLAELEQLKGQGK	All	21.023
1800	AK1A1_HUMAN=EELFVTSK=EELFVTSK	M01	14.294
1801	AK1A1_HUMAN=EELFVTSK=EELFVTSK	M02	8.13372
1802	AK1A1_HUMAN=EELFVTSK=EELFVTSK	M03	26.2119
1803	AK1A1_HUMAN=EELFVTSK=EELFVTSK	M04	15.2181
1804	AK1A1_HUMAN=EELFVTSK=EELFVTSK	M05	9.17855
1805	AK1A1_HUMAN=EELFVTSK=EELFVTSK	M06	8.5283
1806	AK1A1_HUMAN=EELFVTSK=EELFVTSK	All	44.6471
1807	FLNA_HUMAN=SSFTVDCSK=SSFTVDC(UniMod:4)SK	M01	8.31902
1808	FLNA_HUMAN=SSFTVDCSK=SSFTVDC(UniMod:4)SK	M02	4.41282
1809	FLNA_HUMAN=SSFTVDCSK=SSFTVDC(UniMod:4)SK	M03	16.793
1810	FLNA_HUMAN=SSFTVDCSK=SSFTVDC(UniMod:4)SK	M04	16.7014
1811	FLNA_HUMAN=SSFTVDCSK=SSFTVDC(UniMod:4)SK	M05	6.90752
1812	FLNA_HUMAN=SSFTVDCSK=SSFTVDC(UniMod:4)SK	M06	10.0142
1813	FLNA_HUMAN=SSFTVDCSK=SSFTVDC(UniMod:4)SK	All	40.8845
1814	SPTN1_HUMAN=GLVSSDELAK=GLVSSDELAK	M01	6.53824
1815	SPTN1_HUMAN=GLVSSDELAK=GLVSSDELAK	M02	8.95271
1816	SPTN1_HUMAN=GLVSSDELAK=GLVSSDELAK	M03	14.3749
1817	SPTN1_HUMAN=GLVSSDELAK=GLVSSDELAK	M04	10.6234
1818	SPTN1_HUMAN=GLVSSDELAK=GLVSSDELAK	M05	3.29945
1819	SPTN1_HUMAN=GLVSSDELAK=GLVSSDELAK	M06	8.35534
1820	SPTN1_HUMAN=GLVSSDELAK=GLVSSDELAK	All	37.4434
1821	K1C18_HUMAN=YETELAMR=YETELAMR	M02	10.6243
1822	K1C18_HUMAN=YETELAMR=YETELAMR	M03	6.03479
1823	K1C18_HUMAN=YETELAMR=YETELAMR	All	45.991
1824	ACTN1_HUMAN=QFGAQANVIGPWIQTK=QFGAQANVIGPWIQTK	M01	30.314
1825	ACTN1_HUMAN=QFGAQANVIGPWIQTK=QFGAQANVIGPWIQTK	M02	7.02111
1826	ACTN1_HUMAN=QFGAQANVIGPWIQTK=QFGAQANVIGPWIQTK	M03	36.7677
1827	ACTN1_HUMAN=QFGAQANVIGPWIQTK=QFGAQANVIGPWIQTK	M04	29.5392
1828	ACTN1_HUMAN=QFGAQANVIGPWIQTK=QFGAQANVIGPWIQTK	M05	35.5974
1829	ACTN1_HUMAN=QFGAQANVIGPWIQTK=QFGAQANVIGPWIQTK	M06	53.6127
1830	ACTN1_HUMAN=QFGAQANVIGPWIQTK=QFGAQANVIGPWIQTK	All	66.4684
1831	1433T_HUMAN=SICTTVLELLDK=SIC(UniMod:4)TTVLELLDK	M01	20.8193
1832	1433T_HUMAN=SICTTVLELLDK=SIC(UniMod:4)TTVLELLDK	M02	9.96857
1833	1433T_HUMAN=SICTTVLELLDK=SIC(UniMod:4)TTVLELLDK	M03	11.5944
1834	1433T_HUMAN=SICTTVLELLDK=SIC(UniMod:4)TTVLELLDK	M04	9.45994
1835	1433T_HUMAN=SICTTVLELLDK=SIC(UniMod:4)TTVLELLDK	M05	9.13717
1836	1433T_HUMAN=SICTTVLELLDK=SIC(UniMod:4)TTVLELLDK	M06	9.38288
1837	1433T_HUMAN=SICTTVLELLDK=SIC(UniMod:4)TTVLELLDK	All	41.8905
1838	TPM2_HUMAN=CKQLEEEQQALQK=C(UniMod:4)KQLEEEQQALQK	M01	125.004
1839	TPM2_HUMAN=CKQLEEEQQALQK=C(UniMod:4)KQLEEEQQALQK	All	98.1139
1840	RS16_HUMAN=GPLQSVQVFGR=GPLQSVQVFGR	M01	10.9122
1841	RS16_HUMAN=GPLQSVQVFGR=GPLQSVQVFGR	M02	6.31749
1842	RS16_HUMAN=GPLQSVQVFGR=GPLQSVQVFGR	M03	14.1363
1843	RS16_HUMAN=GPLQSVQVFGR=GPLQSVQVFGR	M04	7.16975
1844	RS16_HUMAN=GPLQSVQVFGR=GPLQSVQVFGR	M05	3.86524
1845	RS16_HUMAN=GPLQSVQVFGR=GPLQSVQVFGR	M06	5.99924
1846	RS16_HUMAN=GPLQSVQVFGR=GPLQSVQVFGR	All	34.0684
1847	THIL_HUMAN=LNVTPLAR=LNVTPLAR	M01	9.75314
1848	THIL_HUMAN=LNVTPLAR=LNVTPLAR	M02	4.5675
1849	THIL_HUMAN=LNVTPLAR=LNVTPLAR	M03	15.3249
1850	THIL_HUMAN=LNVTPLAR=LNVTPLAR	M04	6.89479
1851	THIL_HUMAN=LNVTPLAR=LNVTPLAR	M05	6.62467
1852	THIL_HUMAN=LNVTPLAR=LNVTPLAR	M06	8.34124
1853	THIL_HUMAN=LNVTPLAR=LNVTPLAR	All	28.6673
1854	VDAC2_HUMAN=LTFDTTFSPNTGKK=LTFDTTFSPNTGKK	M01	11.0903
1855	VDAC2_HUMAN=LTFDTTFSPNTGKK=LTFDTTFSPNTGKK	M02	5.26179
1856	VDAC2_HUMAN=LTFDTTFSPNTGKK=LTFDTTFSPNTGKK	M03	13.3718
1857	VDAC2_HUMAN=LTFDTTFSPNTGKK=LTFDTTFSPNTGKK	M04	4.54405
1858	VDAC2_HUMAN=LTFDTTFSPNTGKK=LTFDTTFSPNTGKK	M05	5.87219
1859	VDAC2_HUMAN=LTFDTTFSPNTGKK=LTFDTTFSPNTGKK	M06	3.96314
1860	VDAC2_HUMAN=LTFDTTFSPNTGKK=LTFDTTFSPNTGKK	All	18.5385
1861	TLN1_HUMAN=ISIGNVVK=ISIGNVVK	M01	12.3594
1862	TLN1_HUMAN=ISIGNVVK=ISIGNVVK	M02	4.75525
1863	TLN1_HUMAN=ISIGNVVK=ISIGNVVK	M03	18.3173
1864	TLN1_HUMAN=ISIGNVVK=ISIGNVVK	M04	10.4425
1865	TLN1_HUMAN=ISIGNVVK=ISIGNVVK	M05	6.58365
1866	TLN1_HUMAN=ISIGNVVK=ISIGNVVK	M06	6.72188
1867	TLN1_HUMAN=ISIGNVVK=ISIGNVVK	All	33.9132
1868	UCHL1_HUMAN=LGVAGQWR=LGVAGQWR	M01	10.0107
1869	UCHL1_HUMAN=LGVAGQWR=LGVAGQWR	M02	4.10437
1870	UCHL1_HUMAN=LGVAGQWR=LGVAGQWR	M03	20.0975
1871	UCHL1_HUMAN=LGVAGQWR=LGVAGQWR	M04	7.08492
1872	UCHL1_HUMAN=LGVAGQWR=LGVAGQWR	M05	4.63613
1873	UCHL1_HUMAN=LGVAGQWR=LGVAGQWR	M06	14.4669
1874	UCHL1_HUMAN=LGVAGQWR=LGVAGQWR	All	42.1011
1875	K1C18_HUMAN=DWSHYFK=DWSHYFK	All	44.9391
1876	ATPB_HUMAN=VLDSGAPIK=VLDSGAPIK	M01	5.59468
1877	ATPB_HUMAN=VLDSGAPIK=VLDSGAPIK	M02	6.50398
1878	ATPB_HUMAN=VLDSGAPIK=VLDSGAPIK	M03	15.4561
1879	ATPB_HUMAN=VLDSGAPIK=VLDSGAPIK	M04	34.0405
1880	ATPB_HUMAN=VLDSGAPIK=VLDSGAPIK	M05	6.01492
1881	ATPB_HUMAN=VLDSGAPIK=VLDSGAPIK	M06	4.79207
1882	ATPB_HUMAN=VLDSGAPIK=VLDSGAPIK	All	48.5363
1883	TCPD_HUMAN=TGCNVLLIQK=TGC(UniMod:4)NVLLIQK	M01	6.37592
1884	TCPD_HUMAN=TGCNVLLIQK=TGC(UniMod:4)NVLLIQK	M02	8.48287
1885	TCPD_HUMAN=TGCNVLLIQK=TGC(UniMod:4)NVLLIQK	M03	13.2048
1886	TCPD_HUMAN=TGCNVLLIQK=TGC(UniMod:4)NVLLIQK	M04	5.65138
1887	TCPD_HUMAN=TGCNVLLIQK=TGC(UniMod:4)NVLLIQK	M05	5.7831
1888	TCPD_HUMAN=TGCNVLLIQK=TGC(UniMod:4)NVLLIQK	M06	2.62538
1889	TCPD_HUMAN=TGCNVLLIQK=TGC(UniMod:4)NVLLIQK	All	33.3531
1890	KPYM_HUMAN=NTGIICTIGPASR=NTGIIC(UniMod:4)TIGPASR	M01	13.3645
1891	KPYM_HUMAN=NTGIICTIGPASR=NTGIIC(UniMod:4)TIGPASR	M02	5.5955
1892	KPYM_HUMAN=NTGIICTIGPASR=NTGIIC(UniMod:4)TIGPASR	M03	15.9405
1893	KPYM_HUMAN=NTGIICTIGPASR=NTGIIC(UniMod:4)TIGPASR	M04	6.55055
1894	KPYM_HUMAN=NTGIICTIGPASR=NTGIIC(UniMod:4)TIGPASR	M05	3.46045
1895	KPYM_HUMAN=NTGIICTIGPASR=NTGIIC(UniMod:4)TIGPASR	M06	5.78893
1896	KPYM_HUMAN=NTGIICTIGPASR=NTGIIC(UniMod:4)TIGPASR	All	44.5029
1897	IF4A1_HUMAN=ATQALVLAPTR=ATQALVLAPTR	M01	7.89979
1898	IF4A1_HUMAN=ATQALVLAPTR=ATQALVLAPTR	M02	6.21175
1899	IF4A1_HUMAN=ATQALVLAPTR=ATQALVLAPTR	M03	17.9812
1900	IF4A1_HUMAN=ATQALVLAPTR=ATQALVLAPTR	M04	4.69781
1901	IF4A1_HUMAN=ATQALVLAPTR=ATQALVLAPTR	M05	5.61068
1902	IF4A1_HUMAN=ATQALVLAPTR=ATQALVLAPTR	M06	5.90918
1903	IF4A1_HUMAN=ATQALVLAPTR=ATQALVLAPTR	All	39.0829
1904	TADBP_HUMAN=TSDLIVLGLPWK=TSDLIVLGLPWK	M01	12.473
1905	TADBP_HUMAN=TSDLIVLGLPWK=TSDLIVLGLPWK	M02	9.89773
1906	TADBP_HUMAN=TSDLIVLGLPWK=TSDLIVLGLPWK	M03	9.76842
1907	TADBP_HUMAN=TSDLIVLGLPWK=TSDLIVLGLPWK	M04	10.0937
1908	TADBP_HUMAN=TSDLIVLGLPWK=TSDLIVLGLPWK	M05	5.19918
1909	TADBP_HUMAN=TSDLIVLGLPWK=TSDLIVLGLPWK	M06	14.0446
1910	TADBP_HUMAN=TSDLIVLGLPWK=TSDLIVLGLPWK	All	16.4268
1911	TLN1_HUMAN=ASAGPQPLLVQSCK=ASAGPQPLLVQSC(UniMod:4)K	M01	11.8793
1912	TLN1_HUMAN=ASAGPQPLLVQSCK=ASAGPQPLLVQSC(UniMod:4)K	M02	8.80434
1913	TLN1_HUMAN=ASAGPQPLLVQSCK=ASAGPQPLLVQSC(UniMod:4)K	M03	15.1404
1914	TLN1_HUMAN=ASAGPQPLLVQSCK=ASAGPQPLLVQSC(UniMod:4)K	M04	6.34319
1915	TLN1_HUMAN=ASAGPQPLLVQSCK=ASAGPQPLLVQSC(UniMod:4)K	M05	5.74172
1916	TLN1_HUMAN=ASAGPQPLLVQSCK=ASAGPQPLLVQSC(UniMod:4)K	M06	8.10651
1917	TLN1_HUMAN=ASAGPQPLLVQSCK=ASAGPQPLLVQSC(UniMod:4)K	All	37.9801
1918	AP2A1_HUMAN=DFLTPPLLSVR=DFLTPPLLSVR	M01	19.7465
1919	AP2A1_HUMAN=DFLTPPLLSVR=DFLTPPLLSVR	M02	6.33431
1920	AP2A1_HUMAN=DFLTPPLLSVR=DFLTPPLLSVR	M03	21.9609
1921	AP2A1_HUMAN=DFLTPPLLSVR=DFLTPPLLSVR	M04	12.2322
1922	AP2A1_HUMAN=DFLTPPLLSVR=DFLTPPLLSVR	M05	12.971
1923	AP2A1_HUMAN=DFLTPPLLSVR=DFLTPPLLSVR	M06	8.97684
1924	AP2A1_HUMAN=DFLTPPLLSVR=DFLTPPLLSVR	All	23.7917
1925	H10_HUMAN=LVTTGVLK=LVTTGVLK	M01	11.2204
1926	H10_HUMAN=LVTTGVLK=LVTTGVLK	M02	5.44317
1927	H10_HUMAN=LVTTGVLK=LVTTGVLK	M03	18.5164
1928	H10_HUMAN=LVTTGVLK=LVTTGVLK	M04	29.6721
1929	H10_HUMAN=LVTTGVLK=LVTTGVLK	M05	5.32625
1930	H10_HUMAN=LVTTGVLK=LVTTGVLK	M06	5.95253
1931	H10_HUMAN=LVTTGVLK=LVTTGVLK	All	35.5204
1932	H4_HUMAN=KTVTAMDVVYALKR=KTVTAMDVVYALKR	M01	12.3013
1933	H4_HUMAN=KTVTAMDVVYALKR=KTVTAMDVVYALKR	M02	9.41727
1934	H4_HUMAN=KTVTAMDVVYALKR=KTVTAMDVVYALKR	M03	15.0104
1935	H4_HUMAN=KTVTAMDVVYALKR=KTVTAMDVVYALKR	M04	8.74029
1936	H4_HUMAN=KTVTAMDVVYALKR=KTVTAMDVVYALKR	M05	4.72553
1937	H4_HUMAN=KTVTAMDVVYALKR=KTVTAMDVVYALKR	M06	9.88132
1938	H4_HUMAN=KTVTAMDVVYALKR=KTVTAMDVVYALKR	All	32.6436
1939	CFAB_HUMAN=VKDISEVVTPR=VKDISEVVTPR	M01	37.8278
1940	CFAB_HUMAN=VKDISEVVTPR=VKDISEVVTPR	M02	43.6553
1941	CFAB_HUMAN=VKDISEVVTPR=VKDISEVVTPR	M03	48.1202
1942	CFAB_HUMAN=VKDISEVVTPR=VKDISEVVTPR	M04	52.3526
1943	CFAB_HUMAN=VKDISEVVTPR=VKDISEVVTPR	M05	40.2005
1944	CFAB_HUMAN=VKDISEVVTPR=VKDISEVVTPR	M06	99.8844
1945	CFAB_HUMAN=VKDISEVVTPR=VKDISEVVTPR	All	67.3421
1946	GRP75_HUMAN=DAGQISGLNVLR=DAGQISGLNVLR	M01	10.7133
1947	GRP75_HUMAN=DAGQISGLNVLR=DAGQISGLNVLR	M02	6.54263
1948	GRP75_HUMAN=DAGQISGLNVLR=DAGQISGLNVLR	M03	15.6886
1949	GRP75_HUMAN=DAGQISGLNVLR=DAGQISGLNVLR	M04	6.18184
1950	GRP75_HUMAN=DAGQISGLNVLR=DAGQISGLNVLR	M05	7.1857
1951	GRP75_HUMAN=DAGQISGLNVLR=DAGQISGLNVLR	M06	4.57318
1952	GRP75_HUMAN=DAGQISGLNVLR=DAGQISGLNVLR	All	37.8091
1953	LTOR1_HUMAN=TDEQALLSSILAK=TDEQALLSSILAK	M01	12.9396
1954	LTOR1_HUMAN=TDEQALLSSILAK=TDEQALLSSILAK	M02	11.402
1955	LTOR1_HUMAN=TDEQALLSSILAK=TDEQALLSSILAK	M03	30.1293
1956	LTOR1_HUMAN=TDEQALLSSILAK=TDEQALLSSILAK	M04	5.20233
1957	LTOR1_HUMAN=TDEQALLSSILAK=TDEQALLSSILAK	M05	6.89865
1958	LTOR1_HUMAN=TDEQALLSSILAK=TDEQALLSSILAK	M06	5.57789
1959	LTOR1_HUMAN=TDEQALLSSILAK=TDEQALLSSILAK	All	32.2797
1960	FINC_HUMAN=QYNVGPSVSK=QYNVGPSVSK	M01	59.9581
1961	FINC_HUMAN=QYNVGPSVSK=QYNVGPSVSK	M02	14.3653
1962	FINC_HUMAN=QYNVGPSVSK=QYNVGPSVSK	M03	10.1025
1963	FINC_HUMAN=QYNVGPSVSK=QYNVGPSVSK	M04	36.5155
1964	FINC_HUMAN=QYNVGPSVSK=QYNVGPSVSK	M06	16.1729
1965	FINC_HUMAN=QYNVGPSVSK=QYNVGPSVSK	All	32.2225
1966	ECHM_HUMAN=AQFAQPEILIGTIPGAGGTQR=AQFAQPEILIGTIPGAGGTQR	M01	14.671
1967	ECHM_HUMAN=AQFAQPEILIGTIPGAGGTQR=AQFAQPEILIGTIPGAGGTQR	M02	6.81809
1968	ECHM_HUMAN=AQFAQPEILIGTIPGAGGTQR=AQFAQPEILIGTIPGAGGTQR	M03	14.3004
1969	ECHM_HUMAN=AQFAQPEILIGTIPGAGGTQR=AQFAQPEILIGTIPGAGGTQR	M04	6.74191
1970	ECHM_HUMAN=AQFAQPEILIGTIPGAGGTQR=AQFAQPEILIGTIPGAGGTQR	M05	54.8881
1971	ECHM_HUMAN=AQFAQPEILIGTIPGAGGTQR=AQFAQPEILIGTIPGAGGTQR	M06	6.5986
1972	ECHM_HUMAN=AQFAQPEILIGTIPGAGGTQR=AQFAQPEILIGTIPGAGGTQR	All	33.7308
1973	PDIA1_HUMAN=ILEFFGLK=ILEFFGLK	M01	14.1569
1974	PDIA1_HUMAN=ILEFFGLK=ILEFFGLK	M02	6.50257
1975	PDIA1_HUMAN=ILEFFGLK=ILEFFGLK	M03	16.3126
1976	PDIA1_HUMAN=ILEFFGLK=ILEFFGLK	M04	7.14753
1977	PDIA1_HUMAN=ILEFFGLK=ILEFFGLK	M05	9.55494
1978	PDIA1_HUMAN=ILEFFGLK=ILEFFGLK	M06	6.13999
1979	PDIA1_HUMAN=ILEFFGLK=ILEFFGLK	All	39.5825
1980	LAMB2_HUMAN=AQGIAQGAIR=AQGIAQGAIR	M01	3.94628
1981	LAMB2_HUMAN=AQGIAQGAIR=AQGIAQGAIR	M02	11.1369
1982	LAMB2_HUMAN=AQGIAQGAIR=AQGIAQGAIR	M03	8.87629
1983	LAMB2_HUMAN=AQGIAQGAIR=AQGIAQGAIR	M04	22.557
1984	LAMB2_HUMAN=AQGIAQGAIR=AQGIAQGAIR	M05	11.284
1985	LAMB2_HUMAN=AQGIAQGAIR=AQGIAQGAIR	M06	9.1468
1986	LAMB2_HUMAN=AQGIAQGAIR=AQGIAQGAIR	All	27.7426
1987	PGBM_HUMAN=YELGSGLAVLR=YELGSGLAVLR	All	3.43071
1988	VINC_HUMAN=AIPDLTAPVAAVQAAVSNLVR=AIPDLTAPVAAVQAAVSNLVR	M01	18.9206
1989	VINC_HUMAN=AIPDLTAPVAAVQAAVSNLVR=AIPDLTAPVAAVQAAVSNLVR	M02	15.5756
1990	VINC_HUMAN=AIPDLTAPVAAVQAAVSNLVR=AIPDLTAPVAAVQAAVSNLVR	M03	10.0426
1991	VINC_HUMAN=AIPDLTAPVAAVQAAVSNLVR=AIPDLTAPVAAVQAAVSNLVR	M04	12.1941
1992	VINC_HUMAN=AIPDLTAPVAAVQAAVSNLVR=AIPDLTAPVAAVQAAVSNLVR	M05	7.40225
1993	VINC_HUMAN=AIPDLTAPVAAVQAAVSNLVR=AIPDLTAPVAAVQAAVSNLVR	M06	28.6448
1994	VINC_HUMAN=AIPDLTAPVAAVQAAVSNLVR=AIPDLTAPVAAVQAAVSNLVR	All	30.9398
1995	PDIA1_HUMAN=NFEDVAFDEK=NFEDVAFDEK	M01	7.41047
1996	PDIA1_HUMAN=NFEDVAFDEK=NFEDVAFDEK	M02	9.78667
1997	PDIA1_HUMAN=NFEDVAFDEK=NFEDVAFDEK	M03	14.3219
1998	PDIA1_HUMAN=NFEDVAFDEK=NFEDVAFDEK	M04	9.39742
[truncated: 14,770 more rows]

## Sheet: Source_data_Fig2C_ovary
	Unnamed: 0	Peptide	Intensity	Sample	Machine
0	181208_3-D103_000EU_001V1_M01_S_1	LMNB1_HUMAN=LVEVDSGR=LVEVDSGR	-1.94338	3.125	M01
1	181208_3-D103_000EU_001V1_M01_S_1	GLU2B_HUMAN=KILIEDWK=KILIEDWK	0.422293	3.125	M01
2	181208_3-D103_000EU_001V1_M01_S_1	LYAG_HUMAN=QQPMALAVALTK=QQPMALAVALTK	-3.1024	3.125	M01
3	181208_3-D103_000EU_001V1_M01_S_1	ICAM1_HUMAN=VELAPLPSWQPVGK=VELAPLPSWQPVGK	-1.20847	3.125	M01
4	181208_3-D103_000EU_001V1_M01_S_1	CLUS_HUMAN=EIQNAVNGVK=EIQNAVNGVK	-1.75565	3.125	M01
5	181208_3-D103_000EU_001V1_M01_S_1	NHP2_HUMAN=TYQELLVNQNPIAQPLASR=TYQELLVNQNPIAQPLASR	-2.73314	3.125	M01
6	181208_3-D103_000EU_001V1_M01_S_1	TPIS_HUMAN=VTNGAFTGEISPGMIK=VTNGAFTGEISPGMIK	-2.25893	3.125	M01
7	181208_3-D103_000EU_001V1_M01_S_1	SF3B4_HUMAN=NQDATVYVGGLDEK=NQDATVYVGGLDEK	-1.6965	3.125	M01
8	181208_3-D103_000EU_001V1_M01_S_1	ENOA_HUMAN=IEEELGSK=IEEELGSK	-2.96365	3.125	M01
9	181208_3-D103_000EU_001V1_M01_S_1	THIO_HUMAN=VGEFSGANK=VGEFSGANK	-3.94226	3.125	M01
10	181208_3-D103_000EU_001V1_M01_S_1	PAK2_HUMAN=FYDSNTVK=FYDSNTVK	-2.54289	3.125	M01
11	181208_3-D103_000EU_001V1_M01_S_1	RRBP1_HUMAN=TLQEQLENGPNTQLAR=TLQEQLENGPNTQLAR	-0.891052	3.125	M01
12	181208_3-D103_000EU_001V1_M01_S_1	KTN1_HUMAN=NAEQAATQLK=NAEQAATQLK	-1.58115	3.125	M01
13	181208_3-D103_000EU_001V1_M01_S_1	AIFM1_HUMAN=LNDGSQITYEK=LNDGSQITYEK	-0.254541	3.125	M01
14	181208_3-D103_000EU_001V1_M01_S_1	ENOG_HUMAN=IEEELGDEAR=IEEELGDEAR	-1.31203	3.125	M01
15	181208_3-D103_000EU_001V1_M01_S_1	A1AG1_HUMAN=SDVVYTDWKK=SDVVYTDWKK	-2.7493	3.125	M01
16	181208_3-D103_000EU_001V1_M01_S_1	K2C7_HUMAN=EVTINQSLLAPLRLDADPSLQR=EVTINQSLLAPLRLDADPSLQR	-2.07272	3.125	M01
17	181208_3-D103_000EU_001V1_M01_S_1	TPIS_HUMAN=TATPQQAQEVHEK=TATPQQAQEVHEK	-2.85982	3.125	M01
18	181208_3-D103_000EU_001V1_M01_S_1	HYOU1_HUMAN=LGNTISSLFGGGTTPDAK=LGNTISSLFGGGTTPDAK	-1.35189	3.125	M01
19	181208_3-D103_000EU_001V1_M01_S_1	HMGN3_HUMAN=PAPPKPEPKPR=PAPPKPEPKPR	-2.93459	3.125	M01
20	181208_3-D103_000EU_001V1_M01_S_1	CRIP2_HUMAN=ASSVTTFTGEPNTCPR=ASSVTTFTGEPNTC(UniMod:4)PR	-2.25166	3.125	M01
21	181208_3-D103_000EU_001V1_M01_S_1	LYAG_HUMAN=GAYTQVIFLAR=GAYTQVIFLAR	-2.05006	3.125	M01
22	181208_3-D103_000EU_001V1_M01_S_1	IDHP_HUMAN=NILGGTVFREPIICK=NILGGTVFREPIIC(UniMod:4)K	-1.60444	3.125	M01
23	181208_3-D103_000EU_001V1_M01_S_1	PDIA1_HUMAN=KSNFAEALAAHK=KSNFAEALAAHK	-2.04002	3.125	M01
24	181208_3-D103_000EU_001V1_M01_S_1	TCOF_HUMAN=AGPVAVQVK=AGPVAVQVK	-3.51681	3.125	M01
25	181208_3-D103_000EU_001V1_M01_S_1	TYB4_HUMAN=TETQEKNPLPSK=TETQEKNPLPSK	-2.83125	3.125	M01
26	181208_3-D103_000EU_001V1_M01_S_1	NUCKS_HUMAN=ATVTPSPVK=ATVTPSPVK	-3.07553	3.125	M01
27	181208_3-D103_000EU_001V1_M01_S_1	STIP1_HUMAN=LDPHNHVLYSNR=LDPHNHVLYSNR	-3.20576	3.125	M01
28	181208_3-D103_000EU_001V1_M01_S_1	CALX_HUMAN=VTYKAPVPTGEVYFADSFDR=VTYKAPVPTGEVYFADSFDR	-1.58148	3.125	M01
29	181208_3-D103_000EU_001V1_M01_S_1	UBA1_HUMAN=YDGQVAVFGSDLQEK=YDGQVAVFGSDLQEK	-1.42963	3.125	M01
30	181208_3-D103_000EU_001V1_M01_S_1	PPIA_HUMAN=TEWLDGKHVVFGK=TEWLDGKHVVFGK	-2.04198	3.125	M01
31	181208_3-D103_000EU_001V1_M01_S_1	FABP5_HUMAN=TTQFSCTLGEK=TTQFSC(UniMod:4)TLGEK	-1.66334	3.125	M01
32	181208_3-D103_000EU_001V1_M01_S_1	PDIA4_HUMAN=FHHTFSTEIAK=FHHTFSTEIAK	-1.2792	3.125	M01
33	181208_3-D103_000EU_001V1_M01_S_1	ROA2_HUMAN=GFGFVTFDDHDPVDKIVLQK=GFGFVTFDDHDPVDKIVLQK	-4.04065	3.125	M01
34	181208_3-D103_000EU_001V1_M01_S_1	FIBA_HUMAN=HPDEAAFFDTASTGK=HPDEAAFFDTASTGK	-0.059617	3.125	M01
35	181208_3-D103_000EU_001V1_M01_S_1	AT5F1_HUMAN=HVVQSISTQQEK=HVVQSISTQQEK	-3.0244	3.125	M01
36	181208_3-D103_000EU_001V1_M01_S_1	LASP1_HUMAN=TQDQISNIK=TQDQISNIK	-2.18185	3.125	M01
37	181208_3-D103_000EU_001V1_M01_S_1	AHNK2_HUMAN=LEVAQTQAPAATGGEAAAK=LEVAQTQAPAATGGEAAAK	1.1224	3.125	M01
38	181208_3-D103_000EU_001V1_M01_S_1	YAP1_HUMAN=QASTDAGTAGALTPQHVR=QASTDAGTAGALTPQHVR	-2.20546	3.125	M01
39	181208_3-D103_000EU_001V1_M01_S_1	PDIA1_HUMAN=TLDGFKK=TLDGFKK	-2.00722	3.125	M01
40	181208_3-D103_000EU_001V1_M01_S_1	A1AG1_HUMAN=NWGLSVYADKPETTK=NWGLSVYADKPETTK	-1.58596	3.125	M01
41	181208_3-D103_000EU_001V1_M01_S_1	CNBP_HUMAN=DCDLQEDACYNCGR=DC(UniMod:4)DLQEDAC(UniMod:4)YNC(UniMod:4)GR	-3.3608	3.125	M01
42	181208_3-D103_000EU_001V1_M01_S_1	ERO1A_HUMAN=QEIVSLFNAFGR=QEIVSLFNAFGR	-1.05616	3.125	M01
43	181208_3-D103_000EU_001V1_M01_S_1	TKTL1_HUMAN=VIDLFTIKPLDVATIVSSAK=VIDLFTIKPLDVATIVSSAK	-2.57494	3.125	M01
44	181208_3-D103_000EU_001V1_M01_S_1	KTN1_HUMAN=AQLNETLTK=AQLNETLTK	-1.90214	3.125	M01
45	181208_3-D103_000EU_001V1_M01_S_1	HYOU1_HUMAN=QADNPHVALYQAR=QADNPHVALYQAR	-2.25022	3.125	M01
46	181208_3-D103_000EU_001V1_M01_S_1	LAMA3_HUMAN=ESQLLLNR=ESQLLLNR	-1.38465	3.125	M01
47	181208_3-D103_000EU_001V1_M01_S_1	ENOA_HUMAN=SGKYDLDFKSPDDPSR=SGKYDLDFKSPDDPSR	-1.41974	3.125	M01
48	181208_3-D103_000EU_001V1_M01_S_1	HBA_HUMAN=AAWGKVGAHAGEYGAEALER=AAWGKVGAHAGEYGAEALER	-1.06302	3.125	M01
49	181208_3-D103_000EU_001V1_M01_S_1	FUS_HUMAN=LKGEATVSFDDPPSAK=LKGEATVSFDDPPSAK	-2.94473	3.125	M01
50	181208_3-D103_000EU_001V1_M01_S_1	TMA7_HUMAN=GPLATGGIK=GPLATGGIK	-3.11336	3.125	M01
51	181208_3-D103_000EU_001V1_M01_S_1	ASSY_HUMAN=IDIVENR=IDIVENR	-1.36684	3.125	M01
52	181208_3-D103_000EU_001V1_M01_S_1	COX5A_HUMAN=GINTLVTYDMVPEPK=GINTLVTYDMVPEPK	-2.67663	3.125	M01
53	181208_3-D103_000EU_001V1_M01_S_1	PURA2_HUMAN=VVDLLAQDADIVCR=VVDLLAQDADIVC(UniMod:4)R	-1.55035	3.125	M01
54	181208_3-D103_000EU_001V1_M01_S_1	ITB4_HUMAN=LVFSALGPTSLR=LVFSALGPTSLR	-1.03751	3.125	M01
55	181208_3-D103_000EU_001V1_M01_S_1	ADRO_HUMAN=LEGVDEATR=LEGVDEATR	-0.0820371	3.125	M01
56	181208_3-D103_000EU_001V1_M01_S_1	PDIA4_HUMAN=GQAVDYEGSR=GQAVDYEGSR	-1.4642	3.125	M01
57	181208_3-D103_000EU_001V1_M01_S_1	DFFA_HUMAN=AAFGEEVDAVDTGISR=AAFGEEVDAVDTGISR	-2.11699	3.125	M01
58	181208_3-D103_000EU_001V1_M01_S_1	IDHP_HUMAN=CATITPDEARVEEFK=C(UniMod:4)ATITPDEARVEEFK	-1.04029	3.125	M01
59	181208_3-D103_000EU_001V1_M01_S_1	MYH14_HUMAN=LQEELAASDR=LQEELAASDR	-1.3166	3.125	M01
60	181208_3-D103_000EU_001V1_M01_S_1	LMNB1_HUMAN=IGDTSVSYK=IGDTSVSYK	-1.77756	3.125	M01
61	181208_3-D103_000EU_001V1_M01_S_1	CLUS_HUMAN=EPQDTYHYLPFSLPHR=EPQDTYHYLPFSLPHR	-1.26931	3.125	M01
62	181208_3-D103_000EU_001V1_M01_S_1	AHNK2_HUMAN=FKMPSFGVSAPGK=FKMPSFGVSAPGK	-1.49841	3.125	M01
63	181208_3-D103_000EU_001V1_M01_S_1	SRPRB_HUMAN=VEFLECSAK=VEFLEC(UniMod:4)SAK	-1.0769	3.125	M01
64	181208_3-D103_000EU_001V1_M01_S_1	TPIS_HUMAN=VPADTEVVCAPPTAYIDFAR=VPADTEVVC(UniMod:4)APPTAYIDFAR	-2.75767	3.125	M01
65	181208_3-D103_000EU_001V1_M01_S_1	AHNK_HUMAN=GDVDVSAPK=GDVDVSAPK	-1.11747	3.125	M01
66	181208_3-D103_000EU_001V1_M01_S_1	LMNA_HUMAN=LVEIDNGK=LVEIDNGK	-1.18576	3.125	M01
67	181208_3-D103_000EU_001V1_M01_S_1	CNBP_HUMAN=GFQFVSSSLPDICYR=GFQFVSSSLPDIC(UniMod:4)YR	-2.99702	3.125	M01
68	181208_3-D103_000EU_001V1_M01_S_1	A2GL_HUMAN=VAAGAFQGLR=VAAGAFQGLR	-1.87407	3.125	M01
69	181208_3-D103_000EU_001V1_M01_S_1	SARNP_HUMAN=FNVPVSLESK=FNVPVSLESK	-2.64396	3.125	M01
70	181208_3-D103_000EU_001V1_M01_S_1	G6PI_HUMAN=INYTEGR=INYTEGR	-2.46101	3.125	M01
71	181208_3-D103_000EU_001V1_M01_S_1	AMPL_HUMAN=TIQVDNTDAEGR=TIQVDNTDAEGR	-0.895203	3.125	M01
72	181208_3-D103_000EU_001V1_M01_S_1	FKBP4_HUMAN=TQLAVCQQR=TQLAVC(UniMod:4)QQR	-3.00932	3.125	M01
73	181208_3-D103_000EU_001V1_M01_S_1	HMGA1_HUMAN=EPSEVPTPK=EPSEVPTPK	-2.60341	3.125	M01
74	181208_3-D103_000EU_001V1_M01_S_1	NU107_HUMAN=SGFGEISSPVIR=SGFGEISSPVIR	-1.42556	3.125	M01
75	181208_3-D103_000EU_001V1_M01_S_1	TXD17_HUMAN=YEEVSVSGFEEFHR=YEEVSVSGFEEFHR	-0.979788	3.125	M01
76	181208_3-D103_000EU_001V1_M01_S_1	EF2_HUMAN=RCLYASVLTAQPR=RC(UniMod:4)LYASVLTAQPR	-2.27263	3.125	M01
77	181208_3-D103_000EU_001V1_M01_S_1	FCG3A_HUMAN=AVVFLEPQWYR=AVVFLEPQWYR	-1.47211	3.125	M01
78	181208_3-D103_000EU_001V1_M01_S_1	RIDA_HUMAN=APGAIGPYSQAVLVDR=APGAIGPYSQAVLVDR	-2.80671	3.125	M01
79	181208_3-D103_000EU_001V1_M01_S_1	PSB4_HUMAN=QPVLSQTEAR=QPVLSQTEAR	-1.57059	3.125	M01
80	181208_3-D103_000EU_001V1_M01_S_1	HYOU1_HUMAN=KTPVIVTLK=KTPVIVTLK	-1.83577	3.125	M01
81	181208_3-D103_000EU_001V8_M01_S_2	LMNB1_HUMAN=LVEVDSGR=LVEVDSGR	-1.99271	3.125	M01
82	181208_3-D103_000EU_001V8_M01_S_2	AHNK2_HUMAN=AGAGVPGEQPVDLNLPLEAPPISK=AGAGVPGEQPVDLNLPLEAPPISK	-1.85428	3.125	M01
83	181208_3-D103_000EU_001V8_M01_S_2	RAB21_HUMAN=GIEELFLDLCKR=GIEELFLDLC(UniMod:4)KR	-1.63941	3.125	M01
84	181208_3-D103_000EU_001V8_M01_S_2	GLU2B_HUMAN=KILIEDWK=KILIEDWK	-2.30148	3.125	M01
85	181208_3-D103_000EU_001V8_M01_S_2	BIP_HUMAN=NQLTSNPENTVFDAKR=NQLTSNPENTVFDAKR	-2.41389	3.125	M01
86	181208_3-D103_000EU_001V8_M01_S_2	PEPD_HUMAN=VPLALFALNR=VPLALFALNR	-2.74067	3.125	M01
87	181208_3-D103_000EU_001V8_M01_S_2	TYPH_HUMAN=ALQEALVLSDR=ALQEALVLSDR	-1.12421	3.125	M01
88	181208_3-D103_000EU_001V8_M01_S_2	FIBB_HUMAN=QVKDNENVVNEYSSELEK=QVKDNENVVNEYSSELEK	-0.420977	3.125	M01
89	181208_3-D103_000EU_001V8_M01_S_2	CADH1_HUMAN=TIFFCER=TIFFC(UniMod:4)ER	-5.69376	3.125	M01
90	181208_3-D103_000EU_001V8_M01_S_2	SARNP_HUMAN=FGISSVPTK=FGISSVPTK	-3.28592	3.125	M01
91	181208_3-D103_000EU_001V8_M01_S_2	LYAG_HUMAN=LDVMMETENR=LDVMMETENR	-2.06952	3.125	M01
92	181208_3-D103_000EU_001V8_M01_S_2	AMPL_HUMAN=LILADALCYAHTFNPK=LILADALC(UniMod:4)YAHTFNPK	-1.86536	3.125	M01
93	181208_3-D103_000EU_001V8_M01_S_2	VAT1_HUMAN=EVAEAATGEDASSPPPK=EVAEAATGEDASSPPPK	-0.209862	3.125	M01
94	181208_3-D103_000EU_001V8_M01_S_2	PGK1_HUMAN=AEPAKIEAFR=AEPAKIEAFR	-1.41446	3.125	M01
95	181208_3-D103_000EU_001V8_M01_S_2	DDX23_HUMAN=AQPLSLEELLAK=AQPLSLEELLAK	-2.08891	3.125	M01
96	181208_3-D103_000EU_001V8_M01_S_2	NONO_HUMAN=AAPGAEFAPNK=AAPGAEFAPNK	-0.998592	3.125	M01
97	181208_3-D103_000EU_001V8_M01_S_2	TERA_HUMAN=LAGESESNLRK=LAGESESNLRK	-2.63284	3.125	M01
98	181208_3-D103_000EU_001V8_M01_S_2	TPIS_HUMAN=VTNGAFTGEISPGMIK=VTNGAFTGEISPGMIK	-2.14976	3.125	M01
99	181208_3-D103_000EU_001V8_M01_S_2	TERA_HUMAN=NAPAIIFIDELDAIAPKR=NAPAIIFIDELDAIAPKR	-1.62314	3.125	M01
100	181208_3-D103_000EU_001V8_M01_S_2	SFPQ_HUMAN=GIVEFASKPAAR=GIVEFASKPAAR	-3.11445	3.125	M01
101	181208_3-D103_000EU_001V8_M01_S_2	ENOA_HUMAN=TIAPALVSKK=TIAPALVSKK	-2.29181	3.125	M01
102	181208_3-D103_000EU_001V8_M01_S_2	BASP1_HUMAN=AEPPKAPEQEQAAPGPAAGGEAPK=AEPPKAPEQEQAAPGPAAGGEAPK	-2.41802	3.125	M01
103	181208_3-D103_000EU_001V8_M01_S_2	RCC2_HUMAN=TKDGQILPVPNVVVR=TKDGQILPVPNVVVR	-2.2798	3.125	M01
104	181208_3-D103_000EU_001V8_M01_S_2	ENOA_HUMAN=IEEELGSK=IEEELGSK	-2.91382	3.125	M01
105	181208_3-D103_000EU_001V8_M01_S_2	THIO_HUMAN=VGEFSGANK=VGEFSGANK	-3.90902	3.125	M01
106	181208_3-D103_000EU_001V8_M01_S_2	TFR1_HUMAN=SAFSNLFGGEPLSYTR=SAFSNLFGGEPLSYTR	-1.74085	3.125	M01
107	181208_3-D103_000EU_001V8_M01_S_2	SAFB1_HUMAN=NFWVSGLSSTTR=NFWVSGLSSTTR	-1.74937	3.125	M01
108	181208_3-D103_000EU_001V8_M01_S_2	NONO_HUMAN=GIVEFSGKPAAR=GIVEFSGKPAAR	-1.84214	3.125	M01
109	181208_3-D103_000EU_001V8_M01_S_2	FKB1A_HUMAN=GWEEGVAQMSVGQR=GWEEGVAQMSVGQR	-2.74033	3.125	M01
110	181208_3-D103_000EU_001V8_M01_S_2	SSBP_HUMAN=NPVTIFSLATNEMWR=NPVTIFSLATNEMWR	-1.47383	3.125	M01
111	181208_3-D103_000EU_001V8_M01_S_2	BCLF1_HUMAN=TIAPQNAPR=TIAPQNAPR	-2.11431	3.125	M01
112	181208_3-D103_000EU_001V8_M01_S_2	IPYR_HUMAN=AAPFSLEYR=AAPFSLEYR	-2.90309	3.125	M01
113	181208_3-D103_000EU_001V8_M01_S_2	VTDB_HUMAN=THLPEVFLSK=THLPEVFLSK	-1.1036	3.125	M01
114	181208_3-D103_000EU_001V8_M01_S_2	RRBP1_HUMAN=TLQEQLENGPNTQLAR=TLQEQLENGPNTQLAR	-0.901019	3.125	M01
115	181208_3-D103_000EU_001V8_M01_S_2	MVP_HUMAN=ILDQSEAEK=ILDQSEAEK	-1.23676	3.125	M01
116	181208_3-D103_000EU_001V8_M01_S_2	SPIT2_HUMAN=NAADSSVPSAPR=NAADSSVPSAPR	-1.73255	3.125	M01
117	181208_3-D103_000EU_001V8_M01_S_2	PSMD9_HUMAN=GLLGCNIIPLQR=GLLGC(UniMod:4)NIIPLQR	-2.1144	3.125	M01
118	181208_3-D103_000EU_001V8_M01_S_2	A1AG1_HUMAN=SDVVYTDWKK=SDVVYTDWKK	-2.30029	3.125	M01
119	181208_3-D103_000EU_001V8_M01_S_2	UCHL1_HUMAN=QTIGNSCGTIGLIHAVANNQDK=QTIGNSC(UniMod:4)GTIGLIHAVANNQDK	-1.75204	3.125	M01
120	181208_3-D103_000EU_001V8_M01_S_2	IF4G1_HUMAN=GGPPGPPISR=GGPPGPPISR	-3.16876	3.125	M01
121	181208_3-D103_000EU_001V8_M01_S_2	K2C7_HUMAN=EVTINQSLLAPLRLDADPSLQR=EVTINQSLLAPLRLDADPSLQR	-2.43639	3.125	M01
122	181208_3-D103_000EU_001V8_M01_S_2	TPIS_HUMAN=TATPQQAQEVHEK=TATPQQAQEVHEK	-3.0042	3.125	M01
123	181208_3-D103_000EU_001V8_M01_S_2	HNRPU_HUMAN=GYFEYIEENKYSR=GYFEYIEENKYSR	-1.72539	3.125	M01
124	181208_3-D103_000EU_001V8_M01_S_2	PSB9_HUMAN=VILGNELPK=VILGNELPK	-0.856738	3.125	M01
125	181208_3-D103_000EU_001V8_M01_S_2	LA_HUMAN=FSGDLDDQTCR=FSGDLDDQTC(UniMod:4)R	-2.31287	3.125	M01
126	181208_3-D103_000EU_001V8_M01_S_2	PCKGM_HUMAN=TVIVTPSQR=TVIVTPSQR	-1.2539	3.125	M01
127	181208_3-D103_000EU_001V8_M01_S_2	A1AG2_HUMAN=NWGLSFYADKPETTK=NWGLSFYADKPETTK	-2.96742	3.125	M01
128	181208_3-D103_000EU_001V8_M01_S_2	APOA2_HUMAN=SPELQAEAK=SPELQAEAK	-1.28609	3.125	M01
129	181208_3-D103_000EU_001V8_M01_S_2	CRIP2_HUMAN=ASSVTTFTGEPNTCPR=ASSVTTFTGEPNTC(UniMod:4)PR	-1.97134	3.125	M01
130	181208_3-D103_000EU_001V8_M01_S_2	LYAG_HUMAN=GAYTQVIFLAR=GAYTQVIFLAR	-2.07396	3.125	M01
131	181208_3-D103_000EU_001V8_M01_S_2	S10AG_HUMAN=AVIVLVENFYK=AVIVLVENFYK	-2.24014	3.125	M01
132	181208_3-D103_000EU_001V8_M01_S_2	IDHP_HUMAN=NILGGTVFREPIICK=NILGGTVFREPIIC(UniMod:4)K	-1.30921	3.125	M01
133	181208_3-D103_000EU_001V8_M01_S_2	TKTL1_HUMAN=LIESQIQTSR=LIESQIQTSR	-2.37932	3.125	M01
134	181208_3-D103_000EU_001V8_M01_S_2	PDIA1_HUMAN=KSNFAEALAAHK=KSNFAEALAAHK	-1.59553	3.125	M01
135	181208_3-D103_000EU_001V8_M01_S_2	SEC62_HUMAN=ESVVDYCNR=ESVVDYC(UniMod:4)NR	-0.953576	3.125	M01
136	181208_3-D103_000EU_001V8_M01_S_2	TYB4_HUMAN=TETQEKNPLPSK=TETQEKNPLPSK	-2.38798	3.125	M01
137	181208_3-D103_000EU_001V8_M01_S_2	ELAV1_HUMAN=NVALLSQLYHSPAR=NVALLSQLYHSPAR	-3.94741	3.125	M01
138	181208_3-D103_000EU_001V8_M01_S_2	HS90A_HUMAN=HSQFIGYPITLFVEKER=HSQFIGYPITLFVEKER	-2.96862	3.125	M01
139	181208_3-D103_000EU_001V8_M01_S_2	LYRIC_HUMAN=TISTSDPAEVLVK=TISTSDPAEVLVK	-2.35181	3.125	M01
140	181208_3-D103_000EU_001V8_M01_S_2	LC7L2_HUMAN=VEQLGAEGNVEESQK=VEQLGAEGNVEESQK	-1.17495	3.125	M01
141	181208_3-D103_000EU_001V8_M01_S_2	2B19_HUMAN=GIYNQEENVR=GIYNQEENVR	-1.85489	3.125	M01
142	181208_3-D103_000EU_001V8_M01_S_2	NUCKS_HUMAN=ATVTPSPVK=ATVTPSPVK	-2.7827	3.125	M01
143	181208_3-D103_000EU_001V8_M01_S_2	VIGLN_HUMAN=IEGDPQGVQQAK=IEGDPQGVQQAK	-1.64076	3.125	M01
144	181208_3-D103_000EU_001V8_M01_S_2	CALX_HUMAN=VTYKAPVPTGEVYFADSFDR=VTYKAPVPTGEVYFADSFDR	-0.785143	3.125	M01
145	181208_3-D103_000EU_001V8_M01_S_2	IPO5_HUMAN=FLFDSVSSQNVGLR=FLFDSVSSQNVGLR	-2.37991	3.125	M01
146	181208_3-D103_000EU_001V8_M01_S_2	AATM_HUMAN=TQLVSNLKK=TQLVSNLKK	-2.5258	3.125	M01
147	181208_3-D103_000EU_001V8_M01_S_2	SBP1_HUMAN=GGPVQVLEDEELKSQPEPLVVK=GGPVQVLEDEELKSQPEPLVVK	-4.22969	3.125	M01
148	181208_3-D103_000EU_001V8_M01_S_2	HNRPM_HUMAN=MGANSLER=MGANSLER	-2.13953	3.125	M01
149	181208_3-D103_000EU_001V8_M01_S_2	PDCD5_HUMAN=AVENYLIQMAR=AVENYLIQMAR	-4.29602	3.125	M01
150	181208_3-D103_000EU_001V8_M01_S_2	RBM39_HUMAN=TDASSASSFLDSDELER=TDASSASSFLDSDELER	-1.4603	3.125	M01
151	181208_3-D103_000EU_001V8_M01_S_2	PPIA_HUMAN=TEWLDGKHVVFGK=TEWLDGKHVVFGK	-1.9911	3.125	M01
152	181208_3-D103_000EU_001V8_M01_S_2	ROA1_HUMAN=NQGGYGGSSSSSSYGSGR=NQGGYGGSSSSSSYGSGR	-2.79769	3.125	M01
153	181208_3-D103_000EU_001V8_M01_S_2	LGUL_HUMAN=CDFPIMK=C(UniMod:4)DFPIMK	-3.6699	3.125	M01
154	181208_3-D103_000EU_001V8_M01_S_2	MYH14_HUMAN=LAQAEEQLEQETR=LAQAEEQLEQETR	-0.386638	3.125	M01
155	181208_3-D103_000EU_001V8_M01_S_2	H15_HUMAN=ALAAGGYDVEKNNSR=ALAAGGYDVEKNNSR	-3.40684	3.125	M01
156	181208_3-D103_000EU_001V8_M01_S_2	GSTP1_HUMAN=YISLIYTNYEAGKDDYVK=YISLIYTNYEAGKDDYVK	-2.39477	3.125	M01
157	181208_3-D103_000EU_001V8_M01_S_2	PDIA4_HUMAN=FHHTFSTEIAK=FHHTFSTEIAK	-0.880579	3.125	M01
158	181208_3-D103_000EU_001V8_M01_S_2	ALDOA_HUMAN=ELSDIAHR=ELSDIAHR	-2.26204	3.125	M01
159	181208_3-D103_000EU_001V8_M01_S_2	RBM14_HUMAN=AQPSASLGVGYR=AQPSASLGVGYR	-2.17784	3.125	M01
160	181208_3-D103_000EU_001V8_M01_S_2	PSB9_HUMAN=VSAGEAVVNR=VSAGEAVVNR	-1.29216	3.125	M01
161	181208_3-D103_000EU_001V8_M01_S_2	LMNB1_HUMAN=EELEQTYHAK=EELEQTYHAK	2.05377	3.125	M01
162	181208_3-D103_000EU_001V8_M01_S_2	HNRPQ_HUMAN=LMMDPLTGLNR=LMMDPLTGLNR	-1.80055	3.125	M01
163	181208_3-D103_000EU_001V8_M01_S_2	NUDC2_HUMAN=AQDIQCGLQSR=AQDIQC(UniMod:4)GLQSR	-1.096	3.125	M01
164	181208_3-D103_000EU_001V8_M01_S_2	ENOA_HUMAN=LMIEMDGTENK=LMIEMDGTENK	-1.86909	3.125	M01
165	181208_3-D103_000EU_001V8_M01_S_2	RENT1_HUMAN=EAIIPGSVYDR=EAIIPGSVYDR	-2.00409	3.125	M01
166	181208_3-D103_000EU_001V8_M01_S_2	LIMA1_HUMAN=SPPEALVQGR=SPPEALVQGR	-2.02152	3.125	M01
167	181208_3-D103_000EU_001V8_M01_S_2	TYPH_HUMAN=VSLVLAPALAACGCK=VSLVLAPALAAC(UniMod:4)GC(UniMod:4)K	-1.05627	3.125	M01
168	181208_3-D103_000EU_001V8_M01_S_2	AGM1_HUMAN=ATIEGYYQK=ATIEGYYQK	-0.611066	3.125	M01
169	181208_3-D103_000EU_001V8_M01_S_2	VATG1_HUMAN=EEAQAEIEQYR=EEAQAEIEQYR	-0.694037	3.125	M01
170	181208_3-D103_000EU_001V8_M01_S_2	RCC1_HUMAN=VPELFANR=VPELFANR	-3.41853	3.125	M01
171	181208_3-D103_000EU_001V8_M01_S_2	YAP1_HUMAN=QASTDAGTAGALTPQHVR=QASTDAGTAGALTPQHVR	-2.13937	3.125	M01
172	181208_3-D103_000EU_001V8_M01_S_2	A1AG1_HUMAN=NWGLSVYADKPETTK=NWGLSVYADKPETTK	-1.6431	3.125	M01
173	181208_3-D103_000EU_001V8_M01_S_2	PDIA4_HUMAN=YALPLVGHR=YALPLVGHR	-3.23043	3.125	M01
174	181208_3-D103_000EU_001V8_M01_S_2	HG2A_HUMAN=GSFPENLR=GSFPENLR	-2.14177	3.125	M01
175	181208_3-D103_000EU_001V8_M01_S_2	MARCS_HUMAN=EEPAAAGSGAASPSAAEK=EEPAAAGSGAASPSAAEK	-1.4363	3.125	M01
176	181208_3-D103_000EU_001V8_M01_S_2	TKTL1_HUMAN=VIDLFTIKPLDVATIVSSAK=VIDLFTIKPLDVATIVSSAK	-2.36849	3.125	M01
177	181208_3-D103_000EU_001V8_M01_S_2	LYAG_HUMAN=WGYSSTAITR=WGYSSTAITR	-2.70866	3.125	M01
178	181208_3-D103_000EU_001V8_M01_S_2	TYB4_HUMAN=TETQEKNPLPSKETIEQEK=TETQEKNPLPSKETIEQEK	-2.42949	3.125	M01
179	181208_3-D103_000EU_001V8_M01_S_2	TPIS_HUMAN=KFFVGGNWK=KFFVGGNWK	-1.84546	3.125	M01
180	181208_3-D103_000EU_001V8_M01_S_2	KTN1_HUMAN=AQLNETLTK=AQLNETLTK	-1.27847	3.125	M01
181	181208_3-D103_000EU_001V8_M01_S_2	CLCB_HUMAN=VAQLCDFNPK=VAQLC(UniMod:4)DFNPK	-2.01568	3.125	M01
182	181208_3-D103_000EU_001V8_M01_S_2	AHNK_HUMAN=VESDLKGPEVDIEGPEGK=VESDLKGPEVDIEGPEGK	-1.07883	3.125	M01
183	181208_3-D103_000EU_001V8_M01_S_2	NUDT5_HUMAN=VYSYALALK=VYSYALALK	-2.97487	3.125	M01
184	181208_3-D103_000EU_001V8_M01_S_2	CALU_HUMAN=DGDLIATK=DGDLIATK	-2.03498	3.125	M01
185	181208_3-D103_000EU_001V8_M01_S_2	LAMA3_HUMAN=ESQLLLNR=ESQLLLNR	-1.21424	3.125	M01
186	181208_3-D103_000EU_001V8_M01_S_2	ENOA_HUMAN=SGKYDLDFKSPDDPSR=SGKYDLDFKSPDDPSR	-1.61553	3.125	M01
187	181208_3-D103_000EU_001V8_M01_S_2	HMGN1_HUMAN=TEESPASDEAGEK=TEESPASDEAGEK	-0.976598	3.125	M01
188	181208_3-D103_000EU_001V8_M01_S_2	FIBA_HUMAN=HRHPDEAAFFDTASTGK=HRHPDEAAFFDTASTGK	-1.70517	3.125	M01
189	181208_3-D103_000EU_001V8_M01_S_2	TMA7_HUMAN=GPLATGGIK=GPLATGGIK	-3.00617	3.125	M01
190	181208_3-D103_000EU_001V8_M01_S_2	KCRU_HUMAN=LYPPSAEYPDLRK=LYPPSAEYPDLRK	-1.72677	3.125	M01
191	181208_3-D103_000EU_001V8_M01_S_2	PP1A_HUMAN=NVQLTENEIR=NVQLTENEIR	-1.05171	3.125	M01
192	181208_3-D103_000EU_001V8_M01_S_2	HYEP_HUMAN=FLGLTER=FLGLTER	-0.858339	3.125	M01
193	181208_3-D103_000EU_001V8_M01_S_2	AHNK_HUMAN=IKGDVDVTGPK=IKGDVDVTGPK	-2.37572	3.125	M01
194	181208_3-D103_000EU_001V8_M01_S_2	IDHP_HUMAN=CATITPDEARVEEFK=C(UniMod:4)ATITPDEARVEEFK	-1.03416	3.125	M01
195	181208_3-D103_000EU_001V8_M01_S_2	MYH14_HUMAN=LQEELAASDR=LQEELAASDR	-1.05567	3.125	M01
196	181208_3-D103_000EU_001V8_M01_S_2	KV320_HUMAN=ASQSVSSSYLAWYQQKPGQAPR=ASQSVSSSYLAWYQQKPGQAPR	-1.21627	3.125	M01
197	181208_3-D103_000EU_001V8_M01_S_2	SBP1_HUMAN=TKLVLPSLISSR=TKLVLPSLISSR	-1.88867	3.125	M01
198	181208_3-D103_000EU_001V8_M01_S_2	CPVL_HUMAN=AFDMINR=AFDMINR	-0.850845	3.125	M01
199	181208_3-D103_000EU_001V8_M01_S_2	6PGL_HUMAN=LVPFDHAESTYGLYR=LVPFDHAESTYGLYR	-1.36745	3.125	M01
200	181208_3-D103_000EU_001V8_M01_S_2	LYAG_HUMAN=GELFWDDGESLEVLER=GELFWDDGESLEVLER	-1.59736	3.125	M01
201	181208_3-D103_000EU_001V8_M01_S_2	UCHL1_HUMAN=QFLSETEK=QFLSETEK	-2.2801	3.125	M01
202	181208_3-D103_000EU_001V8_M01_S_2	PPIA_HUMAN=ALSTGEKGFGYK=ALSTGEKGFGYK	-0.427488	3.125	M01
203	181208_3-D103_000EU_001V8_M01_S_2	DBNL_HUMAN=TWEQQQEVVSR=TWEQQQEVVSR	-1.35438	3.125	M01
204	181208_3-D103_000EU_001V8_M01_S_2	TPIS_HUMAN=VPADTEVVCAPPTAYIDFAR=VPADTEVVC(UniMod:4)APPTAYIDFAR	-2.55037	3.125	M01
205	181208_3-D103_000EU_001V8_M01_S_2	PDIA4_HUMAN=FAMEPEEFDSDTLR=FAMEPEEFDSDTLR	-1.41176	3.125	M01
206	181208_3-D103_000EU_001V8_M01_S_2	SYTC_HUMAN=ISGTVNIR=ISGTVNIR	-2.89522	3.125	M01
207	181208_3-D103_000EU_001V8_M01_S_2	PCNP_HUMAN=ETVPTLAPK=ETVPTLAPK	-1.86349	3.125	M01
208	181208_3-D103_000EU_001V8_M01_S_2	ALDOA_HUMAN=AAQEEYVK=AAQEEYVK	-1.71467	3.125	M01
209	181208_3-D103_000EU_001V8_M01_S_2	A2GL_HUMAN=VAAGAFQGLR=VAAGAFQGLR	-1.34956	3.125	M01
210	181208_3-D103_000EU_001V8_M01_S_2	ACBP_HUMAN=TKPSDEEMLFIYGHYK=TKPSDEEMLFIYGHYK	-1.707	3.125	M01
211	181208_3-D103_000EU_001V8_M01_S_2	PCNA_HUMAN=SEGFDTYR=SEGFDTYR	-2.7684	3.125	M01
212	181208_3-D103_000EU_001V8_M01_S_2	STAT1_HUMAN=FSLENNFLLQHNIR=FSLENNFLLQHNIR	-0.593342	3.125	M01
213	181208_3-D103_000EU_001V8_M01_S_2	A2GL_HUMAN=GQTLLAVAK=GQTLLAVAK	-2.30698	3.125	M01
214	181208_3-D103_000EU_001V8_M01_S_2	G6PI_HUMAN=INYTEGR=INYTEGR	-2.58182	3.125	M01
215	181208_3-D103_000EU_001V8_M01_S_2	AMPL_HUMAN=TIQVDNTDAEGR=TIQVDNTDAEGR	-0.794024	3.125	M01
216	181208_3-D103_000EU_001V8_M01_S_2	FKBP4_HUMAN=TQLAVCQQR=TQLAVC(UniMod:4)QQR	-2.96695	3.125	M01
217	181208_3-D103_000EU_001V8_M01_S_2	KPYM_HUMAN=GSGTAEVELKK=GSGTAEVELKK	-3.59392	3.125	M01
218	181208_3-D103_000EU_001V8_M01_S_2	TXD17_HUMAN=YEEVSVSGFEEFHR=YEEVSVSGFEEFHR	-1.217	3.125	M01
219	181208_3-D103_000EU_001V8_M01_S_2	AHNK_HUMAN=GEGPDVDVSLPK=GEGPDVDVSLPK	-0.584689	3.125	M01
220	181208_3-D103_000EU_001V8_M01_S_2	AHNK2_HUMAN=LPEGPLPEGASLK=LPEGPLPEGASLK	-2.55798	3.125	M01
221	181208_3-D103_000EU_001V8_M01_S_2	TPIS_HUMAN=VIADNVKDWSK=VIADNVKDWSK	-2.83802	3.125	M01
222	181208_3-D103_000EU_001V8_M01_S_2	MCM3_HUMAN=VALLDVFR=VALLDVFR	-3.89214	3.125	M01
223	181208_3-D103_000EU_001V8_M01_S_2	PGAM1_HUMAN=YADLTEDQLPSCESLKDTIAR=YADLTEDQLPSC(UniMod:4)ESLKDTIAR	-2.35224	3.125	M01
224	181208_3-D103_000EU_001V8_M01_S_2	TPD54_HUMAN=TSAALSTVGSAISRK=TSAALSTVGSAISRK	-1.92786	3.125	M01
225	181208_3-D103_000EU_001V8_M01_S_2	PSB4_HUMAN=QPVLSQTEAR=QPVLSQTEAR	-1.34699	3.125	M01
226	181208_3-D103_000EU_001V8_M01_S_2	ERP29_HUMAN=ESYPVFYLFR=ESYPVFYLFR	-1.62047	3.125	M01
227	181208_3-D103_000EU_001VE_M01_S_3	LMNB1_HUMAN=LVEVDSGR=LVEVDSGR	-2.16048	3.125	M01
228	181208_3-D103_000EU_001VE_M01_S_3	LYAG_HUMAN=QQPMALAVALTK=QQPMALAVALTK	-4.07752	3.125	M01
229	181208_3-D103_000EU_001VE_M01_S_3	TYPH_HUMAN=ALQEALVLSDR=ALQEALVLSDR	-1.21919	3.125	M01
230	181208_3-D103_000EU_001VE_M01_S_3	ASPH_HUMAN=IAESIPYLK=IAESIPYLK	-2.09552	3.125	M01
231	181208_3-D103_000EU_001VE_M01_S_3	NHP2_HUMAN=TYQELLVNQNPIAQPLASR=TYQELLVNQNPIAQPLASR	-2.36671	3.125	M01
232	181208_3-D103_000EU_001VE_M01_S_3	TERA_HUMAN=LAGESESNLRK=LAGESESNLRK	-2.52241	3.125	M01
233	181208_3-D103_000EU_001VE_M01_S_3	TPIS_HUMAN=VTNGAFTGEISPGMIK=VTNGAFTGEISPGMIK	-2.77035	3.125	M01
234	181208_3-D103_000EU_001VE_M01_S_3	RCC2_HUMAN=TKDGQILPVPNVVVR=TKDGQILPVPNVVVR	-1.31858	3.125	M01
235	181208_3-D103_000EU_001VE_M01_S_3	ENOA_HUMAN=IEEELGSK=IEEELGSK	-2.91248	3.125	M01
236	181208_3-D103_000EU_001VE_M01_S_3	THIO_HUMAN=VGEFSGANK=VGEFSGANK	-3.91726	3.125	M01
237	181208_3-D103_000EU_001VE_M01_S_3	ENOA_HUMAN=AAVPSGASTGIYEALELRDNDK=AAVPSGASTGIYEALELRDNDK	-2.35551	3.125	M01
238	181208_3-D103_000EU_001VE_M01_S_3	GDIR2_HUMAN=APNVVVTR=APNVVVTR	-1.59785	3.125	M01
239	181208_3-D103_000EU_001VE_M01_S_3	ENOG_HUMAN=IEEELGDEAR=IEEELGDEAR	-0.948038	3.125	M01
240	181208_3-D103_000EU_001VE_M01_S_3	AN32A_HUMAN=LELSDNR=LELSDNR	-3.96127	3.125	M01
241	181208_3-D103_000EU_001VE_M01_S_3	DNJA2_HUMAN=NVLCSACSGQGGK=NVLC(UniMod:4)SAC(UniMod:4)SGQGGK	-1.36133	3.125	M01
242	181208_3-D103_000EU_001VE_M01_S_3	A1AG1_HUMAN=SDVVYTDWKK=SDVVYTDWKK	-3.32082	3.125	M01
243	181208_3-D103_000EU_001VE_M01_S_3	TPIS_HUMAN=TATPQQAQEVHEK=TATPQQAQEVHEK	-2.62391	3.125	M01
244	181208_3-D103_000EU_001VE_M01_S_3	CRIP2_HUMAN=ASSVTTFTGEPNTCPR=ASSVTTFTGEPNTC(UniMod:4)PR	-2.09913	3.125	M01
245	181208_3-D103_000EU_001VE_M01_S_3	AHNK_HUMAN=GEVDVDVPK=GEVDVDVPK	-0.799004	3.125	M01
246	181208_3-D103_000EU_001VE_M01_S_3	SRC8_HUMAN=SAVGFDYQGK=SAVGFDYQGK	-1.09898	3.125	M01
247	181208_3-D103_000EU_001VE_M01_S_3	TYB4_HUMAN=TETQEKNPLPSK=TETQEKNPLPSK	-2.7442	3.125	M01
248	181208_3-D103_000EU_001VE_M01_S_3	LC7L2_HUMAN=VEQLGAEGNVEESQK=VEQLGAEGNVEESQK	-1.13698	3.125	M01
249	181208_3-D103_000EU_001VE_M01_S_3	2B19_HUMAN=GIYNQEENVR=GIYNQEENVR	-2.02326	3.125	M01
250	181208_3-D103_000EU_001VE_M01_S_3	NUCKS_HUMAN=ATVTPSPVK=ATVTPSPVK	-2.50211	3.125	M01
251	181208_3-D103_000EU_001VE_M01_S_3	UBA1_HUMAN=YDGQVAVFGSDLQEK=YDGQVAVFGSDLQEK	-2.71029	3.125	M01
252	181208_3-D103_000EU_001VE_M01_S_3	ERO1A_HUMAN=LGAVDESLSEETQK=LGAVDESLSEETQK	-1.56173	3.125	M01
253	181208_3-D103_000EU_001VE_M01_S_3	ENOA_HUMAN=LMIEMDGTENK=LMIEMDGTENK	-2.45295	3.125	M01
254	181208_3-D103_000EU_001VE_M01_S_3	LIMA1_HUMAN=SSAIVEIFSK=SSAIVEIFSK	-1.06349	3.125	M01
255	181208_3-D103_000EU_001VE_M01_S_3	AHNK2_HUMAN=LPEGPVPEGASLK=LPEGPVPEGASLK	-2.11198	3.125	M01
256	181208_3-D103_000EU_001VE_M01_S_3	EF2_HUMAN=GLKEGIPALDNFLDKL=GLKEGIPALDNFLDKL	-3.78415	3.125	M01
257	181208_3-D103_000EU_001VE_M01_S_3	LASP1_HUMAN=TQDQISNIK=TQDQISNIK	-2.25247	3.125	M01
258	181208_3-D103_000EU_001VE_M01_S_3	A1AG1_HUMAN=NWGLSVYADKPETTK=NWGLSVYADKPETTK	-1.49607	3.125	M01
259	181208_3-D103_000EU_001VE_M01_S_3	SND1_HUMAN=IHVFYIDYGNR=IHVFYIDYGNR	-2.62926	3.125	M01
260	181208_3-D103_000EU_001VE_M01_S_3	DESP_HUMAN=YQAECSQFK=YQAEC(UniMod:4)SQFK	0.314156	3.125	M01
261	181208_3-D103_000EU_001VE_M01_S_3	SRSF9_HUMAN=HGLVPFAFVR=HGLVPFAFVR	-3.5797	3.125	M01
262	181208_3-D103_000EU_001VE_M01_S_3	PSME1_HUMAN=ISELDAFLKEPALNEANLSNLK=ISELDAFLKEPALNEANLSNLK	-0.561231	3.125	M01
263	181208_3-D103_000EU_001VE_M01_S_3	PSA1_HUMAN=AQPAQPADEPAEK=AQPAQPADEPAEK	-1.81687	3.125	M01
264	181208_3-D103_000EU_001VE_M01_S_3	NUDT5_HUMAN=VYSYALALK=VYSYALALK	-3.37941	3.125	M01
265	181208_3-D103_000EU_001VE_M01_S_3	TMA7_HUMAN=GPLATGGIK=GPLATGGIK	-2.84458	3.125	M01
266	181208_3-D103_000EU_001VE_M01_S_3	ALDOC_HUMAN=QVLFSADDR=QVLFSADDR	-0.652354	3.125	M01
267	181208_3-D103_000EU_001VE_M01_S_3	HNRPU_HUMAN=VSELKEELKK=VSELKEELKK	-3.28054	3.125	M01
268	181208_3-D103_000EU_001VE_M01_S_3	PURA2_HUMAN=VVDLLAQDADIVCR=VVDLLAQDADIVC(UniMod:4)R	-2.09772	3.125	M01
269	181208_3-D103_000EU_001VE_M01_S_3	ATP5J_HUMAN=RQTSGGPVDASSEYQQELER=RQTSGGPVDASSEYQQELER	-2.1736	3.125	M01
270	181208_3-D103_000EU_001VE_M01_S_3	CNPY3_HUMAN=YVAVELK=YVAVELK	0.234231	3.125	M01
271	181208_3-D103_000EU_001VE_M01_S_3	LYAG_HUMAN=GELFWDDGESLEVLER=GELFWDDGESLEVLER	-1.29685	3.125	M01
272	181208_3-D103_000EU_001VE_M01_S_3	UB2L3_HUMAN=ADLAEEYSK=ADLAEEYSK	-1.47029	3.125	M01
273	181208_3-D103_000EU_001VE_M01_S_3	TPIS_HUMAN=VPADTEVVCAPPTAYIDFAR=VPADTEVVC(UniMod:4)APPTAYIDFAR	-2.68147	3.125	M01
274	181208_3-D103_000EU_001VE_M01_S_3	SYTC_HUMAN=ISGTVNIR=ISGTVNIR	-1.44976	3.125	M01
275	181208_3-D103_000EU_001VE_M01_S_3	PCNP_HUMAN=ETVPTLAPK=ETVPTLAPK	-2.16646	3.125	M01
276	181208_3-D103_000EU_001VE_M01_S_3	A2GL_HUMAN=VAAGAFQGLR=VAAGAFQGLR	-1.88887	3.125	M01
277	181208_3-D103_000EU_001VE_M01_S_3	PGAM1_HUMAN=YADLTEDQLPSCESLKDTIAR=YADLTEDQLPSC(UniMod:4)ESLKDTIAR	-2.47957	3.125	M01
278	181208_4-D103_000EV_001V2_M01_S_1	LMNB1_HUMAN=LVEVDSGR=LVEVDSGR	-2.06314	6.25	M01
279	181208_4-D103_000EV_001V2_M01_S_1	AHNK_HUMAN=GSEVGFHGAAPDISVK=GSEVGFHGAAPDISVK	-0.963345	6.25	M01
280	181208_4-D103_000EV_001V2_M01_S_1	BIP_HUMAN=NQLTSNPENTVFDAKR=NQLTSNPENTVFDAKR	-2.96021	6.25	M01
281	181208_4-D103_000EV_001V2_M01_S_1	LYAG_HUMAN=QQPMALAVALTK=QQPMALAVALTK	-1.37235	6.25	M01
282	181208_4-D103_000EV_001V2_M01_S_1	TFR1_HUMAN=SSGLPNIPVQTISR=SSGLPNIPVQTISR	-1.41905	6.25	M01
283	181208_4-D103_000EV_001V2_M01_S_1	LSM6_HUMAN=LNSGVDYR=LNSGVDYR	-1.77507	6.25	M01
284	181208_4-D103_000EV_001V2_M01_S_1	TYPH_HUMAN=ALQEALVLSDR=ALQEALVLSDR	-1.0139	6.25	M01
285	181208_4-D103_000EV_001V2_M01_S_1	SBP1_HUMAN=GTWERPGGAAPLGYDFWYQPR=GTWERPGGAAPLGYDFWYQPR	-1.09709	6.25	M01
286	181208_4-D103_000EV_001V2_M01_S_1	ENOA_HUMAN=SGKYDLDFK=SGKYDLDFK	-1.12086	6.25	M01
287	181208_4-D103_000EV_001V2_M01_S_1	CLUS_HUMAN=EIQNAVNGVK=EIQNAVNGVK	-1.28547	6.25	M01
288	181208_4-D103_000EV_001V2_M01_S_1	LASP1_HUMAN=QQSELQSQVR=QQSELQSQVR	-1.18805	6.25	M01
289	181208_4-D103_000EV_001V2_M01_S_1	LMNB1_HUMAN=SMYEEEINETR=SMYEEEINETR	-1.48939	6.25	M01
290	181208_4-D103_000EV_001V2_M01_S_1	IF2B2_HUMAN=ILVPTQFVGAIIGK=ILVPTQFVGAIIGK	-2.1565	6.25	M01
291	181208_4-D103_000EV_001V2_M01_S_1	VAT1_HUMAN=EVAEAATGEDASSPPPK=EVAEAATGEDASSPPPK	-0.0723584	6.25	M01
292	181208_4-D103_000EV_001V2_M01_S_1	NONO_HUMAN=AAPGAEFAPNK=AAPGAEFAPNK	-0.809884	6.25	M01
293	181208_4-D103_000EV_001V2_M01_S_1	TERA_HUMAN=LAGESESNLRK=LAGESESNLRK	-1.49981	6.25	M01
294	181208_4-D103_000EV_001V2_M01_S_1	AHNK2_HUMAN=SIEASVDVSAPK=SIEASVDVSAPK	-1.93435	6.25	M01
295	181208_4-D103_000EV_001V2_M01_S_1	CALR_HUMAN=NVLINKDIR=NVLINKDIR	-1.17778	6.25	M01
296	181208_4-D103_000EV_001V2_M01_S_1	OPA1_HUMAN=VVVVGDQSAGK=VVVVGDQSAGK	-0.908941	6.25	M01
297	181208_4-D103_000EV_001V2_M01_S_1	TPIS_HUMAN=VTNGAFTGEISPGMIK=VTNGAFTGEISPGMIK	-2.53918	6.25	M01
298	181208_4-D103_000EV_001V2_M01_S_1	HS71A_HUMAN=VQVSYKGETK=VQVSYKGETK	-2.41051	6.25	M01
299	181208_4-D103_000EV_001V2_M01_S_1	ENOA_HUMAN=TIAPALVSKK=TIAPALVSKK	-1.81431	6.25	M01
300	181208_4-D103_000EV_001V2_M01_S_1	ENOA_HUMAN=IEEELGSK=IEEELGSK	-2.20263	6.25	M01
301	181208_4-D103_000EV_001V2_M01_S_1	ESYT1_HUMAN=LGTQTFCSR=LGTQTFC(UniMod:4)SR	-1.16534	6.25	M01
302	181208_4-D103_000EV_001V2_M01_S_1	THIO_HUMAN=VGEFSGANK=VGEFSGANK	-3.2053	6.25	M01
303	181208_4-D103_000EV_001V2_M01_S_1	NONO_HUMAN=GIVEFSGKPAAR=GIVEFSGKPAAR	-1.81108	6.25	M01
304	181208_4-D103_000EV_001V2_M01_S_1	PTBP1_HUMAN=HQNVQLPR=HQNVQLPR	-2.13803	6.25	M01
305	181208_4-D103_000EV_001V2_M01_S_1	HG2A_HUMAN=HSLEQKPTDAPPK=HSLEQKPTDAPPK	-1.62882	6.25	M01
306	181208_4-D103_000EV_001V2_M01_S_1	ENOA_HUMAN=AAVPSGASTGIYEALELRDNDK=AAVPSGASTGIYEALELRDNDK	-1.4795	6.25	M01
307	181208_4-D103_000EV_001V2_M01_S_1	LG3BP_HUMAN=LASAYGAR=LASAYGAR	-1.23468	6.25	M01
308	181208_4-D103_000EV_001V2_M01_S_1	GRP75_HUMAN=RYDDPEVQK=RYDDPEVQK	-1.69441	6.25	M01
309	181208_4-D103_000EV_001V2_M01_S_1	STMN1_HUMAN=RASGQAFELILSPR=RASGQAFELILSPR	-3.22638	6.25	M01
310	181208_4-D103_000EV_001V2_M01_S_1	RRBP1_HUMAN=TLQEQLENGPNTQLAR=TLQEQLENGPNTQLAR	-0.861558	6.25	M01
311	181208_4-D103_000EV_001V2_M01_S_1	KTN1_HUMAN=NAEQAATQLK=NAEQAATQLK	-1.75449	6.25	M01
312	181208_4-D103_000EV_001V2_M01_S_1	GDIR2_HUMAN=APNVVVTR=APNVVVTR	-1.08896	6.25	M01
313	181208_4-D103_000EV_001V2_M01_S_1	ENOG_HUMAN=IEEELGDEAR=IEEELGDEAR	-0.844601	6.25	M01
314	181208_4-D103_000EV_001V2_M01_S_1	DNJA2_HUMAN=NVLCSACSGQGGK=NVLC(UniMod:4)SAC(UniMod:4)SGQGGK	-1.51966	6.25	M01
315	181208_4-D103_000EV_001V2_M01_S_1	SRSF1_HUMAN=EAGDVCYADVYR=EAGDVC(UniMod:4)YADVYR	-2.27525	6.25	M01
316	181208_4-D103_000EV_001V2_M01_S_1	PSMD9_HUMAN=GLLGCNIIPLQR=GLLGC(UniMod:4)NIIPLQR	-1.92264	6.25	M01
317	181208_4-D103_000EV_001V2_M01_S_1	PURB_HUMAN=FGGAFCR=FGGAFC(UniMod:4)R	-0.714343	6.25	M01
318	181208_4-D103_000EV_001V2_M01_S_1	A1AG1_HUMAN=SDVVYTDWKK=SDVVYTDWKK	-2.66345	6.25	M01
319	181208_4-D103_000EV_001V2_M01_S_1	BST2_HUMAN=KVEELEGEITTLNHK=KVEELEGEITTLNHK	-1.74612	6.25	M01
320	181208_4-D103_000EV_001V2_M01_S_1	IF4G1_HUMAN=GGPPGPPISR=GGPPGPPISR	-1.81978	6.25	M01
321	181208_4-D103_000EV_001V2_M01_S_1	K2C7_HUMAN=EVTINQSLLAPLRLDADPSLQR=EVTINQSLLAPLRLDADPSLQR	-1.78252	6.25	M01
322	181208_4-D103_000EV_001V2_M01_S_1	TPIS_HUMAN=TATPQQAQEVHEK=TATPQQAQEVHEK	-2.05309	6.25	M01
323	181208_4-D103_000EV_001V2_M01_S_1	ENOA_HUMAN=LNVTEQEK=LNVTEQEK	-1.99702	6.25	M01
324	181208_4-D103_000EV_001V2_M01_S_1	HNRPU_HUMAN=GYFEYIEENKYSR=GYFEYIEENKYSR	-3.1039	6.25	M01
325	181208_4-D103_000EV_001V2_M01_S_1	PSB9_HUMAN=VILGNELPK=VILGNELPK	-0.49726	6.25	M01
326	181208_4-D103_000EV_001V2_M01_S_1	CNBP_HUMAN=CGETGHVAINCSK=C(UniMod:4)GETGHVAINC(UniMod:4)SK	-2.0391	6.25	M01
327	181208_4-D103_000EV_001V2_M01_S_1	AIF1_HUMAN=YSSDEDLPSK=YSSDEDLPSK	-2.15696	6.25	M01
328	181208_4-D103_000EV_001V2_M01_S_1	HMGN3_HUMAN=PAPPKPEPKPR=PAPPKPEPKPR	-2.37516	6.25	M01
329	181208_4-D103_000EV_001V2_M01_S_1	CRIP2_HUMAN=ASSVTTFTGEPNTCPR=ASSVTTFTGEPNTC(UniMod:4)PR	-1.53607	6.25	M01
330	181208_4-D103_000EV_001V2_M01_S_1	LYAG_HUMAN=GAYTQVIFLAR=GAYTQVIFLAR	-1.61484	6.25	M01
331	181208_4-D103_000EV_001V2_M01_S_1	S10AG_HUMAN=AVIVLVENFYK=AVIVLVENFYK	-0.706787	6.25	M01
332	181208_4-D103_000EV_001V2_M01_S_1	NDRG1_HUMAN=TASGSSVTSLDGTR=TASGSSVTSLDGTR	-0.742288	6.25	M01
333	181208_4-D103_000EV_001V2_M01_S_1	TKTL1_HUMAN=LIESQIQTSR=LIESQIQTSR	-1.38967	6.25	M01
334	181208_4-D103_000EV_001V2_M01_S_1	STAT1_HUMAN=LLGPNASPDGLIPWTR=LLGPNASPDGLIPWTR	-0.796918	6.25	M01
335	181208_4-D103_000EV_001V2_M01_S_1	H4_HUMAN=DAVTYTEHAKR=DAVTYTEHAKR	-2.39769	6.25	M01
336	181208_4-D103_000EV_001V2_M01_S_1	GRP75_HUMAN=RQAVTNPNNTFYATK=RQAVTNPNNTFYATK	-0.85414	6.25	M01
337	181208_4-D103_000EV_001V2_M01_S_1	AIFM1_HUMAN=VNAELQAR=VNAELQAR	-1.33591	6.25	M01
338	181208_4-D103_000EV_001V2_M01_S_1	TYB4_HUMAN=TETQEKNPLPSK=TETQEKNPLPSK	-2.0353	6.25	M01
339	181208_4-D103_000EV_001V2_M01_S_1	CERU_HUMAN=EYTDASFTNRK=EYTDASFTNRK	-0.483331	6.25	M01
340	181208_4-D103_000EV_001V2_M01_S_1	2B19_HUMAN=GIYNQEENVR=GIYNQEENVR	-1.47032	6.25	M01
341	181208_4-D103_000EV_001V2_M01_S_1	NUCKS_HUMAN=ATVTPSPVK=ATVTPSPVK	-2.03929	6.25	M01
342	181208_4-D103_000EV_001V2_M01_S_1	RL13_HUMAN=VITEEEKNFK=VITEEEKNFK	-2.67238	6.25	M01
343	181208_4-D103_000EV_001V2_M01_S_1	PPIA_HUMAN=TEWLDGKHVVFGK=TEWLDGKHVVFGK	-1.73045	6.25	M01
344	181208_4-D103_000EV_001V2_M01_S_1	ROA1_HUMAN=NQGGYGGSSSSSSYGSGR=NQGGYGGSSSSSSYGSGR	-2.71958	6.25	M01
345	181208_4-D103_000EV_001V2_M01_S_1	CNBP_HUMAN=TSEVNCYR=TSEVNC(UniMod:4)YR	-2.02638	6.25	M01
346	181208_4-D103_000EV_001V2_M01_S_1	FA96A_HUMAN=ALEVYDLIR=ALEVYDLIR	-0.811743	6.25	M01
347	181208_4-D103_000EV_001V2_M01_S_1	GSTP1_HUMAN=YISLIYTNYEAGKDDYVK=YISLIYTNYEAGKDDYVK	-1.70764	6.25	M01
348	181208_4-D103_000EV_001V2_M01_S_1	PTMA_HUMAN=RAAEDDEDDDVDTK=RAAEDDEDDDVDTK	-2.77367	6.25	M01
349	181208_4-D103_000EV_001V2_M01_S_1	ALDOA_HUMAN=ELSDIAHR=ELSDIAHR	-1.90602	6.25	M01
350	181208_4-D103_000EV_001V2_M01_S_1	FMR1_HUMAN=SFLEFAEDVIQVPR=SFLEFAEDVIQVPR	-2.66638	6.25	M01
351	181208_4-D103_000EV_001V2_M01_S_1	GSHB_HUMAN=AIENELLAR=AIENELLAR	-3.92205	6.25	M01
352	181208_4-D103_000EV_001V2_M01_S_1	PSB9_HUMAN=VSAGEAVVNR=VSAGEAVVNR	-1.09053	6.25	M01
353	181208_4-D103_000EV_001V2_M01_S_1	CERU_HUMAN=EVGPTNADPVCLAK=EVGPTNADPVC(UniMod:4)LAK	-1.55476	6.25	M01
354	181208_4-D103_000EV_001V2_M01_S_1	ICAM1_HUMAN=DGTFPLPIGESVTVTR=DGTFPLPIGESVTVTR	-1.48054	6.25	M01
355	181208_4-D103_000EV_001V2_M01_S_1	GRP75_HUMAN=YDDPEVQK=YDDPEVQK	-1.4641	6.25	M01
356	181208_4-D103_000EV_001V2_M01_S_1	MYH9_HUMAN=DLEAHIDSANK=DLEAHIDSANK	-1.04376	6.25	M01
357	181208_4-D103_000EV_001V2_M01_S_1	KTN1_HUMAN=LTDTLVSK=LTDTLVSK	-1.01567	6.25	M01
358	181208_4-D103_000EV_001V2_M01_S_1	RANB3_HUMAN=SVLRPAVLQAPQPK=SVLRPAVLQAPQPK	-2.04384	6.25	M01
359	181208_4-D103_000EV_001V2_M01_S_1	WBP11_HUMAN=SEDDSAVPLAK=SEDDSAVPLAK	-2.20993	6.25	M01
360	181208_4-D103_000EV_001V2_M01_S_1	NOP56_HUMAN=LSFYETGEIPR=LSFYETGEIPR	-0.991243	6.25	M01
361	181208_4-D103_000EV_001V2_M01_S_1	ERO1A_HUMAN=LGAVDESLSEETQK=LGAVDESLSEETQK	-1.19635	6.25	M01
362	181208_4-D103_000EV_001V2_M01_S_1	NUDC2_HUMAN=AQDIQCGLQSR=AQDIQC(UniMod:4)GLQSR	-1.04499	6.25	M01
363	181208_4-D103_000EV_001V2_M01_S_1	ENOA_HUMAN=LMIEMDGTENK=LMIEMDGTENK	-2.10479	6.25	M01
364	181208_4-D103_000EV_001V2_M01_S_1	SBP1_HUMAN=HEIVQTLSLK=HEIVQTLSLK	-1.44381	6.25	M01
365	181208_4-D103_000EV_001V2_M01_S_1	VATG1_HUMAN=EEAQAEIEQYR=EEAQAEIEQYR	-0.763946	6.25	M01
366	181208_4-D103_000EV_001V2_M01_S_1	CYBR1_HUMAN=RNLALDEAGQR=RNLALDEAGQR	-0.611535	6.25	M01
367	181208_4-D103_000EV_001V2_M01_S_1	EF2_HUMAN=YLAEKYEWDVAEAR=YLAEKYEWDVAEAR	-1.1594	6.25	M01
368	181208_4-D103_000EV_001V2_M01_S_1	A1AG1_HUMAN=NWGLSVYADKPETTK=NWGLSVYADKPETTK	-1.23693	6.25	M01
369	181208_4-D103_000EV_001V2_M01_S_1	PDIA4_HUMAN=YALPLVGHR=YALPLVGHR	-1.37388	6.25	M01
370	181208_4-D103_000EV_001V2_M01_S_1	IF4G1_HUMAN=IHNAENIQPGEQK=IHNAENIQPGEQK	-1.3545	6.25	M01
371	181208_4-D103_000EV_001V2_M01_S_1	HG2A_HUMAN=GSFPENLR=GSFPENLR	-1.38477	6.25	M01
372	181208_4-D103_000EV_001V2_M01_S_1	PURA2_HUMAN=ELPVNAQNYVR=ELPVNAQNYVR	-1.89942	6.25	M01
373	181208_4-D103_000EV_001V2_M01_S_1	FBX2_HUMAN=VLAALPAAELVQACR=VLAALPAAELVQAC(UniMod:4)R	-1.50758	6.25	M01
374	181208_4-D103_000EV_001V2_M01_S_1	MARCS_HUMAN=EEPAAAGSGAASPSAAEK=EEPAAAGSGAASPSAAEK	-0.810439	6.25	M01
375	181208_4-D103_000EV_001V2_M01_S_1	RCN1_HUMAN=RYIFDNVAK=RYIFDNVAK	-0.806865	6.25	M01
376	181208_4-D103_000EV_001V2_M01_S_1	AACT_HUMAN=KLINDYVK=KLINDYVK	-1.01734	6.25	M01
377	181208_4-D103_000EV_001V2_M01_S_1	SRSF9_HUMAN=HGLVPFAFVR=HGLVPFAFVR	-2.80677	6.25	M01
378	181208_4-D103_000EV_001V2_M01_S_1	TYB4_HUMAN=TETQEKNPLPSKETIEQEK=TETQEKNPLPSKETIEQEK	-1.5455	6.25	M01
379	181208_4-D103_000EV_001V2_M01_S_1	PSME1_HUMAN=ISELDAFLKEPALNEANLSNLK=ISELDAFLKEPALNEANLSNLK	-0.678953	6.25	M01
380	181208_4-D103_000EV_001V2_M01_S_1	KTN1_HUMAN=AQLNETLTK=AQLNETLTK	-1.35695	6.25	M01
381	181208_4-D103_000EV_001V2_M01_S_1	CLCB_HUMAN=VAQLCDFNPK=VAQLC(UniMod:4)DFNPK	-1.84767	6.25	M01
382	181208_4-D103_000EV_001V2_M01_S_1	H15_HUMAN=RKATGPPVSELITK=RKATGPPVSELITK	-1.62861	6.25	M01
383	181208_4-D103_000EV_001V2_M01_S_1	HYOU1_HUMAN=AEAGPEGVAPAPEGEKK=AEAGPEGVAPAPEGEKK	-1.36307	6.25	M01
384	181208_4-D103_000EV_001V2_M01_S_1	HYOU1_HUMAN=QADNPHVALYQAR=QADNPHVALYQAR	-1.72683	6.25	M01
385	181208_4-D103_000EV_001V2_M01_S_1	RRBP1_HUMAN=KGEPGPPDADGPLYLPYK=KGEPGPPDADGPLYLPYK	-1.31286	6.25	M01
386	181208_4-D103_000EV_001V2_M01_S_1	TFR1_HUMAN=ILNIFGVIK=ILNIFGVIK	-1.46234	6.25	M01
387	181208_4-D103_000EV_001V2_M01_S_1	ENOA_HUMAN=SGKYDLDFKSPDDPSR=SGKYDLDFKSPDDPSR	-1.38091	6.25	M01
388	181208_4-D103_000EV_001V2_M01_S_1	PURB_HUMAN=GGGEQETQELASK=GGGEQETQELASK	-1.60291	6.25	M01
389	181208_4-D103_000EV_001V2_M01_S_1	TMA7_HUMAN=GPLATGGIK=GPLATGGIK	-2.09241	6.25	M01
390	181208_4-D103_000EV_001V2_M01_S_1	HNRPU_HUMAN=VSELKEELKK=VSELKEELKK	-2.99463	6.25	M01
391	181208_4-D103_000EV_001V2_M01_S_1	ASSY_HUMAN=IDIVENR=IDIVENR	-1.3575	6.25	M01
392	181208_4-D103_000EV_001V2_M01_S_1	COX5A_HUMAN=GINTLVTYDMVPEPK=GINTLVTYDMVPEPK	-3.06444	6.25	M01
393	181208_4-D103_000EV_001V2_M01_S_1	DQB1_HUMAN=NDQEETTGVVSTPLIR=NDQEETTGVVSTPLIR	-1.64894	6.25	M01
394	181208_4-D103_000EV_001V2_M01_S_1	PAK2_HUMAN=IISIFSGTEK=IISIFSGTEK	-0.623391	6.25	M01
395	181208_4-D103_000EV_001V2_M01_S_1	YBOX1_HUMAN=EDGNEEDKENQGDETQGQQPPQR=EDGNEEDKENQGDETQGQQPPQR	-3.15987	6.25	M01
396	181208_4-D103_000EV_001V2_M01_S_1	ATP5J_HUMAN=RQTSGGPVDASSEYQQELER=RQTSGGPVDASSEYQQELER	-1.32829	6.25	M01
397	181208_4-D103_000EV_001V2_M01_S_1	PRP8_HUMAN=EQSQLTATQTR=EQSQLTATQTR	-1.97003	6.25	M01
398	181208_4-D103_000EV_001V2_M01_S_1	HYEP_HUMAN=FLGLTER=FLGLTER	-0.447195	6.25	M01
399	181208_4-D103_000EV_001V2_M01_S_1	TYB4_HUMAN=NPLPSKETIEQEK=NPLPSKETIEQEK	-1.57428	6.25	M01
400	181208_4-D103_000EV_001V2_M01_S_1	GFPT1_HUMAN=CQNALQQVVAR=C(UniMod:4)QNALQQVVAR	-0.818474	6.25	M01
401	181208_4-D103_000EV_001V2_M01_S_1	CALR_HUMAN=FYGDEEKDK=FYGDEEKDK	-1.15451	6.25	M01
402	181208_4-D103_000EV_001V2_M01_S_1	MYH14_HUMAN=LQEELAASDR=LQEELAASDR	-0.963874	6.25	M01
403	181208_4-D103_000EV_001V2_M01_S_1	CPVL_HUMAN=AFDMINR=AFDMINR	-0.564644	6.25	M01
404	181208_4-D103_000EV_001V2_M01_S_1	LMNB1_HUMAN=IGDTSVSYK=IGDTSVSYK	-1.6869	6.25	M01
405	181208_4-D103_000EV_001V2_M01_S_1	KTN1_HUMAN=ALKEEIGNVQLEK=ALKEEIGNVQLEK	-0.233777	6.25	M01
406	181208_4-D103_000EV_001V2_M01_S_1	ENPL_HUMAN=DISTNYYASQKK=DISTNYYASQKK	-2.27475	6.25	M01
407	181208_4-D103_000EV_001V2_M01_S_1	CLCB_HUMAN=RLQELDAASK=RLQELDAASK	-1.45789	6.25	M01
408	181208_4-D103_000EV_001V2_M01_S_1	SRSF7_HUMAN=VYVGNLGTGAGKGELER=VYVGNLGTGAGKGELER	-1.096	6.25	M01
409	181208_4-D103_000EV_001V2_M01_S_1	TPIS_HUMAN=VPADTEVVCAPPTAYIDFAR=VPADTEVVC(UniMod:4)APPTAYIDFAR	-1.97597	6.25	M01
410	181208_4-D103_000EV_001V2_M01_S_1	SYTC_HUMAN=ISGTVNIR=ISGTVNIR	-1.22774	6.25	M01
411	181208_4-D103_000EV_001V2_M01_S_1	NOP56_HUMAN=EETVNDPEEAGHR=EETVNDPEEAGHR	-1.56561	6.25	M01
412	181208_4-D103_000EV_001V2_M01_S_1	ROA3_HUMAN=RGFAFVTFDDHDTVDK=RGFAFVTFDDHDTVDK	-2.13421	6.25	M01
413	181208_4-D103_000EV_001V2_M01_S_1	PCNP_HUMAN=ETVPTLAPK=ETVPTLAPK	-2.43606	6.25	M01
414	181208_4-D103_000EV_001V2_M01_S_1	ALDOA_HUMAN=AAQEEYVK=AAQEEYVK	-1.6518	6.25	M01
415	181208_4-D103_000EV_001V2_M01_S_1	A2GL_HUMAN=VAAGAFQGLR=VAAGAFQGLR	-1.01027	6.25	M01
416	181208_4-D103_000EV_001V2_M01_S_1	SARNP_HUMAN=FNVPVSLESK=FNVPVSLESK	-2.26573	6.25	M01
417	181208_4-D103_000EV_001V2_M01_S_1	A2GL_HUMAN=GQTLLAVAK=GQTLLAVAK	-1.39845	6.25	M01
418	181208_4-D103_000EV_001V2_M01_S_1	G6PI_HUMAN=INYTEGR=INYTEGR	-1.72074	6.25	M01
419	181208_4-D103_000EV_001V2_M01_S_1	FKBP4_HUMAN=TQLAVCQQR=TQLAVC(UniMod:4)QQR	-2.64781	6.25	M01
420	181208_4-D103_000EV_001V2_M01_S_1	KPYM_HUMAN=GSGTAEVELKK=GSGTAEVELKK	-2.75934	6.25	M01
421	181208_4-D103_000EV_001V2_M01_S_1	SRPRB_HUMAN=GGRGDVGSADIQDLEK=GGRGDVGSADIQDLEK	-0.940935	6.25	M01
422	181208_4-D103_000EV_001V2_M01_S_1	HMGA1_HUMAN=EPSEVPTPK=EPSEVPTPK	-1.64127	6.25	M01
423	181208_4-D103_000EV_001V2_M01_S_1	TYB4_HUMAN=KTETQEKNPLPSK=KTETQEKNPLPSK	-1.92936	6.25	M01
424	181208_4-D103_000EV_001V2_M01_S_1	CH10_HUMAN=GKGGEIQPVSVK=GKGGEIQPVSVK	-2.26478	6.25	M01
425	181208_4-D103_000EV_001V2_M01_S_1	NU107_HUMAN=SGFGEISSPVIR=SGFGEISSPVIR	-1.38164	6.25	M01
426	181208_4-D103_000EV_001V2_M01_S_1	TXD17_HUMAN=YEEVSVSGFEEFHR=YEEVSVSGFEEFHR	-0.896233	6.25	M01
427	181208_4-D103_000EV_001V2_M01_S_1	PDIA6_HUMAN=AATALKDVVK=AATALKDVVK	-1.78225	6.25	M01
428	181208_4-D103_000EV_001V2_M01_S_1	TPIS_HUMAN=VIADNVKDWSK=VIADNVKDWSK	-2.26694	6.25	M01
429	181208_4-D103_000EV_001V2_M01_S_1	RIDA_HUMAN=APGAIGPYSQAVLVDR=APGAIGPYSQAVLVDR	-1.97094	6.25	M01
430	181208_4-D103_000EV_001V2_M01_S_1	PNCB_HUMAN=LCLQQGQLCEPLPSLAESR=LC(UniMod:4)LQQGQLC(UniMod:4)EPLPSLAESR	-0.644116	6.25	M01
431	181208_4-D103_000EV_001V2_M01_S_1	LMAN1_HUMAN=QVFEGQNR=QVFEGQNR	-1.30569	6.25	M01
432	181208_4-D103_000EV_001V2_M01_S_1	MCM3_HUMAN=VALLDVFR=VALLDVFR	-3.10757	6.25	M01
433	181208_4-D103_000EV_001V2_M01_S_1	LAP2B_HUMAN=HASPILPITEFSDIPR=HASPILPITEFSDIPR	-3.3664	6.25	M01
434	181208_4-D103_000EV_001V2_M01_S_1	RAB21_HUMAN=HVSIQEAESYAESVGAK=HVSIQEAESYAESVGAK	-1.20198	6.25	M01
435	181208_4-D103_000EV_001V2_M01_S_1	PGAM1_HUMAN=YADLTEDQLPSCESLKDTIAR=YADLTEDQLPSC(UniMod:4)ESLKDTIAR	-2.3074	6.25	M01
436	181208_4-D103_000EV_001V2_M01_S_1	TPIS_HUMAN=RHVFGESDELIGQK=RHVFGESDELIGQK	-1.66674	6.25	M01
437	181208_4-D103_000EV_001V2_M01_S_1	HYOU1_HUMAN=KTPVIVTLK=KTPVIVTLK	-1.82082	6.25	M01
438	181208_4-D103_000EV_001V9_M01_S_2	LMNB1_HUMAN=LVEVDSGR=LVEVDSGR	-1.99297	6.25	M01
439	181208_4-D103_000EV_001V9_M01_S_2	BIP_HUMAN=NQLTSNPENTVFDAKR=NQLTSNPENTVFDAKR	-1.94006	6.25	M01
440	181208_4-D103_000EV_001V9_M01_S_2	LYAG_HUMAN=QQPMALAVALTK=QQPMALAVALTK	-1.99952	6.25	M01
441	181208_4-D103_000EV_001V9_M01_S_2	SBP1_HUMAN=GPREEIVYLPCIYR=GPREEIVYLPC(UniMod:4)IYR	-1.2564	6.25	M01
442	181208_4-D103_000EV_001V9_M01_S_2	TYPH_HUMAN=EQEELLAPADGTVELVR=EQEELLAPADGTVELVR	-0.367203	6.25	M01
443	181208_4-D103_000EV_001V9_M01_S_2	PTMA_HUMAN=AAEDDEDDDVDTK=AAEDDEDDDVDTK	-4.6584	6.25	M01
444	181208_4-D103_000EV_001V9_M01_S_2	TFR1_HUMAN=SSGLPNIPVQTISR=SSGLPNIPVQTISR	-1.24267	6.25	M01
445	181208_4-D103_000EV_001V9_M01_S_2	TYPH_HUMAN=ALQEALVLSDR=ALQEALVLSDR	-1.09212	6.25	M01
446	181208_4-D103_000EV_001V9_M01_S_2	FIBB_HUMAN=QVKDNENVVNEYSSELEK=QVKDNENVVNEYSSELEK	-0.949435	6.25	M01
447	181208_4-D103_000EV_001V9_M01_S_2	SARNP_HUMAN=FGISSVPTK=FGISSVPTK	-2.28297	6.25	M01
448	181208_4-D103_000EV_001V9_M01_S_2	MYDGF_HUMAN=ESDVPLKTEEFEVTK=ESDVPLKTEEFEVTK	-1.25461	6.25	M01
449	181208_4-D103_000EV_001V9_M01_S_2	CLUS_HUMAN=EIQNAVNGVK=EIQNAVNGVK	-0.874381	6.25	M01
450	181208_4-D103_000EV_001V9_M01_S_2	DDX5_HUMAN=TTYLVLDEADR=TTYLVLDEADR	-1.63485	6.25	M01
451	181208_4-D103_000EV_001V9_M01_S_2	LASP1_HUMAN=QQSELQSQVR=QQSELQSQVR	-1.09994	6.25	M01
452	181208_4-D103_000EV_001V9_M01_S_2	DSG2_HUMAN=GQIIGNFQAFDEDTGLPAHAR=GQIIGNFQAFDEDTGLPAHAR	-1.29194	6.25	M01
453	181208_4-D103_000EV_001V9_M01_S_2	HSPB1_HUMAN=AQLGGPEAAKSDETAAK=AQLGGPEAAKSDETAAK	-0.97927	6.25	M01
454	181208_4-D103_000EV_001V9_M01_S_2	DESP_HUMAN=NQCTQVVQER=NQC(UniMod:4)TQVVQER	-1.11309	6.25	M01
455	181208_4-D103_000EV_001V9_M01_S_2	VAT1_HUMAN=EVAEAATGEDASSPPPK=EVAEAATGEDASSPPPK	0.0292092	6.25	M01
456	181208_4-D103_000EV_001V9_M01_S_2	SH3G1_HUMAN=IAASSSFR=IAASSSFR	-0.597187	6.25	M01
457	181208_4-D103_000EV_001V9_M01_S_2	NHP2_HUMAN=TYQELLVNQNPIAQPLASR=TYQELLVNQNPIAQPLASR	-2.15981	6.25	M01
458	181208_4-D103_000EV_001V9_M01_S_2	TYB10_HUMAN=NTLPTKETIEQEK=NTLPTKETIEQEK	-3.70705	6.25	M01
459	181208_4-D103_000EV_001V9_M01_S_2	SERPH_HUMAN=LYGPSSVSFADDFVR=LYGPSSVSFADDFVR	-1.96013	6.25	M01
460	181208_4-D103_000EV_001V9_M01_S_2	SIAE_HUMAN=ELSNTAAYQSVR=ELSNTAAYQSVR	-0.946211	6.25	M01
461	181208_4-D103_000EV_001V9_M01_S_2	NECP2_HUMAN=VRPASTGGLSLLPPPPGGK=VRPASTGGLSLLPPPPGGK	-1.19366	6.25	M01
462	181208_4-D103_000EV_001V9_M01_S_2	AHNK2_HUMAN=SIEASVDVSAPK=SIEASVDVSAPK	-0.866012	6.25	M01
463	181208_4-D103_000EV_001V9_M01_S_2	TPIS_HUMAN=VTNGAFTGEISPGMIK=VTNGAFTGEISPGMIK	-1.41297	6.25	M01
464	181208_4-D103_000EV_001V9_M01_S_2	GSTP1_HUMAN=YISLIYTNYEAGK=YISLIYTNYEAGK	-2.0933	6.25	M01
465	181208_4-D103_000EV_001V9_M01_S_2	ENOA_HUMAN=IEEELGSK=IEEELGSK	-2.17483	6.25	M01
466	181208_4-D103_000EV_001V9_M01_S_2	THIO_HUMAN=VGEFSGANK=VGEFSGANK	-3.18476	6.25	M01
467	181208_4-D103_000EV_001V9_M01_S_2	AHNK_HUMAN=GGVTGSPEASISGSK=GGVTGSPEASISGSK	-0.0785976	6.25	M01
468	181208_4-D103_000EV_001V9_M01_S_2	SAFB1_HUMAN=NFWVSGLSSTTR=NFWVSGLSSTTR	-1.39544	6.25	M01
469	181208_4-D103_000EV_001V9_M01_S_2	GPDM_HUMAN=NYLSCDVEVR=NYLSC(UniMod:4)DVEVR	-0.206813	6.25	M01
470	181208_4-D103_000EV_001V9_M01_S_2	PTBP1_HUMAN=HQNVQLPR=HQNVQLPR	-2.12271	6.25	M01
471	181208_4-D103_000EV_001V9_M01_S_2	HG2A_HUMAN=HSLEQKPTDAPPK=HSLEQKPTDAPPK	-1.40383	6.25	M01
472	181208_4-D103_000EV_001V9_M01_S_2	IPYR_HUMAN=AAPFSLEYR=AAPFSLEYR	-2.43893	6.25	M01
473	181208_4-D103_000EV_001V9_M01_S_2	VTDB_HUMAN=THLPEVFLSK=THLPEVFLSK	-2.02643	6.25	M01
474	181208_4-D103_000EV_001V9_M01_S_2	STMN1_HUMAN=RASGQAFELILSPR=RASGQAFELILSPR	-3.65395	6.25	M01
475	181208_4-D103_000EV_001V9_M01_S_2	DC1I2_HUMAN=TLAEINANR=TLAEINANR	-1.20147	6.25	M01
476	181208_4-D103_000EV_001V9_M01_S_2	KTN1_HUMAN=NAEQAATQLK=NAEQAATQLK	-1.55419	6.25	M01
477	181208_4-D103_000EV_001V9_M01_S_2	GDIR2_HUMAN=APNVVVTR=APNVVVTR	-1.23909	6.25	M01
478	181208_4-D103_000EV_001V9_M01_S_2	ENOG_HUMAN=IEEELGDEAR=IEEELGDEAR	-1.19495	6.25	M01
479	181208_4-D103_000EV_001V9_M01_S_2	MYH14_HUMAN=LLLQVESLTTELSAER=LLLQVESLTTELSAER	-0.39753	6.25	M01
480	181208_4-D103_000EV_001V9_M01_S_2	NPT2B_HUMAN=YLEGAAGQQPTAPDK=YLEGAAGQQPTAPDK	-1.27982	6.25	M01
481	181208_4-D103_000EV_001V9_M01_S_2	MVP_HUMAN=ILDQSEAEK=ILDQSEAEK	-1.49562	6.25	M01
482	181208_4-D103_000EV_001V9_M01_S_2	SRSF1_HUMAN=EAGDVCYADVYR=EAGDVC(UniMod:4)YADVYR	-2.53316	6.25	M01
483	181208_4-D103_000EV_001V9_M01_S_2	SPIT2_HUMAN=NAADSSVPSAPR=NAADSSVPSAPR	-1.25959	6.25	M01
484	181208_4-D103_000EV_001V9_M01_S_2	ENOA_HUMAN=YGKDATNVGDEGGFAPNILENK=YGKDATNVGDEGGFAPNILENK	-1.68793	6.25	M01
485	181208_4-D103_000EV_001V9_M01_S_2	KTN1_HUMAN=AQQLSITSK=AQQLSITSK	-2.46936	6.25	M01
486	181208_4-D103_000EV_001V9_M01_S_2	PSMD9_HUMAN=GLLGCNIIPLQR=GLLGC(UniMod:4)NIIPLQR	-5.23224	6.25	M01
487	181208_4-D103_000EV_001V9_M01_S_2	PURB_HUMAN=FGGAFCR=FGGAFC(UniMod:4)R	-0.835131	6.25	M01
488	181208_4-D103_000EV_001V9_M01_S_2	A1AG1_HUMAN=SDVVYTDWKK=SDVVYTDWKK	-1.21408	6.25	M01
489	181208_4-D103_000EV_001V9_M01_S_2	IF4G1_HUMAN=GGPPGPPISR=GGPPGPPISR	-2.12491	6.25	M01
490	181208_4-D103_000EV_001V9_M01_S_2	PEBP1_HUMAN=YVWLVYEQDRPLKCDEPILSNR=YVWLVYEQDRPLKC(UniMod:4)DEPILSNR	-1.99255	6.25	M01
491	181208_4-D103_000EV_001V9_M01_S_2	TPIS_HUMAN=TATPQQAQEVHEK=TATPQQAQEVHEK	-2.05023	6.25	M01
492	181208_4-D103_000EV_001V9_M01_S_2	ENOA_HUMAN=LNVTEQEK=LNVTEQEK	-1.79511	6.25	M01
493	181208_4-D103_000EV_001V9_M01_S_2	HNRPU_HUMAN=GYFEYIEENKYSR=GYFEYIEENKYSR	-1.4839	6.25	M01
494	181208_4-D103_000EV_001V9_M01_S_2	PSB9_HUMAN=VILGNELPK=VILGNELPK	-0.766008	6.25	M01
495	181208_4-D103_000EV_001V9_M01_S_2	CNBP_HUMAN=CGETGHVAINCSK=C(UniMod:4)GETGHVAINC(UniMod:4)SK	-2.73558	6.25	M01
496	181208_4-D103_000EV_001V9_M01_S_2	PCKGM_HUMAN=TVIVTPSQR=TVIVTPSQR	-0.798839	6.25	M01
497	181208_4-D103_000EV_001V9_M01_S_2	AIF1_HUMAN=YSSDEDLPSK=YSSDEDLPSK	-0.826653	6.25	M01
498	181208_4-D103_000EV_001V9_M01_S_2	HMGN3_HUMAN=PAPPKPEPKPR=PAPPKPEPKPR	-1.84267	6.25	M01
499	181208_4-D103_000EV_001V9_M01_S_2	CRIP2_HUMAN=ASSVTTFTGEPNTCPR=ASSVTTFTGEPNTC(UniMod:4)PR	-1.30845	6.25	M01
500	181208_4-D103_000EV_001V9_M01_S_2	SPT4H_HUMAN=ACLLCSLVK=AC(UniMod:4)LLC(UniMod:4)SLVK	-2.3966	6.25	M01
501	181208_4-D103_000EV_001V9_M01_S_2	LYAG_HUMAN=GAYTQVIFLAR=GAYTQVIFLAR	-1.44938	6.25	M01
502	181208_4-D103_000EV_001V9_M01_S_2	S10AG_HUMAN=AVIVLVENFYK=AVIVLVENFYK	-0.58038	6.25	M01
503	181208_4-D103_000EV_001V9_M01_S_2	IDHP_HUMAN=NILGGTVFREPIICK=NILGGTVFREPIIC(UniMod:4)K	-1.54555	6.25	M01
504	181208_4-D103_000EV_001V9_M01_S_2	TKTL1_HUMAN=LIESQIQTSR=LIESQIQTSR	-1.73043	6.25	M01
505	181208_4-D103_000EV_001V9_M01_S_2	STAT1_HUMAN=LLGPNASPDGLIPWTR=LLGPNASPDGLIPWTR	-1.3627	6.25	M01
506	181208_4-D103_000EV_001V9_M01_S_2	PDIA1_HUMAN=KSNFAEALAAHK=KSNFAEALAAHK	-1.24081	6.25	M01
507	181208_4-D103_000EV_001V9_M01_S_2	TYB4_HUMAN=TETQEKNPLPSK=TETQEKNPLPSK	-2.08503	6.25	M01
508	181208_4-D103_000EV_001V9_M01_S_2	CERU_HUMAN=EYTDASFTNRK=EYTDASFTNRK	-3.67293	6.25	M01
509	181208_4-D103_000EV_001V9_M01_S_2	HS90A_HUMAN=HSQFIGYPITLFVEKER=HSQFIGYPITLFVEKER	-1.97024	6.25	M01
510	181208_4-D103_000EV_001V9_M01_S_2	APEX1_HUMAN=GLDWVKEEAPDILCLQETK=GLDWVKEEAPDILC(UniMod:4)LQETK	-3.35293	6.25	M01
511	181208_4-D103_000EV_001V9_M01_S_2	2B19_HUMAN=GIYNQEENVR=GIYNQEENVR	-1.32117	6.25	M01
512	181208_4-D103_000EV_001V9_M01_S_2	NUCKS_HUMAN=ATVTPSPVK=ATVTPSPVK	-1.99416	6.25	M01
513	181208_4-D103_000EV_001V9_M01_S_2	UBA1_HUMAN=YDGQVAVFGSDLQEK=YDGQVAVFGSDLQEK	-1.31217	6.25	M01
514	181208_4-D103_000EV_001V9_M01_S_2	AATM_HUMAN=TQLVSNLKK=TQLVSNLKK	-1.73166	6.25	M01
515	181208_4-D103_000EV_001V9_M01_S_2	RL13_HUMAN=VITEEEKNFK=VITEEEKNFK	-2.08032	6.25	M01
516	181208_4-D103_000EV_001V9_M01_S_2	SBP1_HUMAN=GGPVQVLEDEELKSQPEPLVVK=GGPVQVLEDEELKSQPEPLVVK	-4.3366	6.25	M01
517	181208_4-D103_000EV_001V9_M01_S_2	HNRPM_HUMAN=MGANSLER=MGANSLER	-3.21465	6.25	M01
518	181208_4-D103_000EV_001V9_M01_S_2	PDCD5_HUMAN=AVENYLIQMAR=AVENYLIQMAR	-4.46923	6.25	M01
519	181208_4-D103_000EV_001V9_M01_S_2	PPIA_HUMAN=TEWLDGKHVVFGK=TEWLDGKHVVFGK	-1.89442	6.25	M01
520	181208_4-D103_000EV_001V9_M01_S_2	ROA1_HUMAN=NQGGYGGSSSSSSYGSGR=NQGGYGGSSSSSSYGSGR	-2.59322	6.25	M01
521	181208_4-D103_000EV_001V9_M01_S_2	CNBP_HUMAN=TSEVNCYR=TSEVNC(UniMod:4)YR	-2.38352	6.25	M01
522	181208_4-D103_000EV_001V9_M01_S_2	NCPR_HUMAN=IQTLTSSVR=IQTLTSSVR	-0.834741	6.25	M01
523	181208_4-D103_000EV_001V9_M01_S_2	FA96A_HUMAN=ALEVYDLIR=ALEVYDLIR	-1.33557	6.25	M01
524	181208_4-D103_000EV_001V9_M01_S_2	CLD3_HUMAN=STGPGASLGTGYDR=STGPGASLGTGYDR	-0.712702	6.25	M01
525	181208_4-D103_000EV_001V9_M01_S_2	ROA2_HUMAN=QEMQEVQSSR=QEMQEVQSSR	-2.58159	6.25	M01
526	181208_4-D103_000EV_001V9_M01_S_2	FABP5_HUMAN=TTQFSCTLGEK=TTQFSC(UniMod:4)TLGEK	-1.52516	6.25	M01
527	181208_4-D103_000EV_001V9_M01_S_2	GSTP1_HUMAN=YISLIYTNYEAGKDDYVK=YISLIYTNYEAGKDDYVK	-1.48967	6.25	M01
528	181208_4-D103_000EV_001V9_M01_S_2	PTMA_HUMAN=RAAEDDEDDDVDTK=RAAEDDEDDDVDTK	-2.63331	6.25	M01
529	181208_4-D103_000EV_001V9_M01_S_2	PDIA4_HUMAN=FHHTFSTEIAK=FHHTFSTEIAK	-0.704808	6.25	M01
530	181208_4-D103_000EV_001V9_M01_S_2	1A02_HUMAN=APWIEQEGPEYWDGETRK=APWIEQEGPEYWDGETRK	-1.16444	6.25	M01
531	181208_4-D103_000EV_001V9_M01_S_2	PSB9_HUMAN=VSAGEAVVNR=VSAGEAVVNR	-1.02484	6.25	M01
532	181208_4-D103_000EV_001V9_M01_S_2	GRP75_HUMAN=YDDPEVQK=YDDPEVQK	-1.82395	6.25	M01
533	181208_4-D103_000EV_001V9_M01_S_2	KTN1_HUMAN=LTDTLVSK=LTDTLVSK	-1.14097	6.25	M01
534	181208_4-D103_000EV_001V9_M01_S_2	RANB3_HUMAN=SVLRPAVLQAPQPK=SVLRPAVLQAPQPK	-2.36012	6.25	M01
535	181208_4-D103_000EV_001V9_M01_S_2	PGM2_HUMAN=GIVISFDAR=GIVISFDAR	-0.305279	6.25	M01
536	181208_4-D103_000EV_001V9_M01_S_2	NOP56_HUMAN=LSFYETGEIPR=LSFYETGEIPR	-1.64083	6.25	M01
537	181208_4-D103_000EV_001V9_M01_S_2	ERO1A_HUMAN=LGAVDESLSEETQK=LGAVDESLSEETQK	-0.868525	6.25	M01
538	181208_4-D103_000EV_001V9_M01_S_2	PFD5_HUMAN=NQLDQEVEFLSTSIAQLK=NQLDQEVEFLSTSIAQLK	-1.81519	6.25	M01
539	181208_4-D103_000EV_001V9_M01_S_2	PSA6_HUMAN=QTESTSFLEK=QTESTSFLEK	-1.91646	6.25	M01
540	181208_4-D103_000EV_001V9_M01_S_2	ENOA_HUMAN=LMIEMDGTENK=LMIEMDGTENK	-1.74945	6.25	M01
541	181208_4-D103_000EV_001V9_M01_S_2	CERU_HUMAN=ALYLQYTDETFR=ALYLQYTDETFR	-0.97372	6.25	M01
542	181208_4-D103_000EV_001V9_M01_S_2	RENT1_HUMAN=EAIIPGSVYDR=EAIIPGSVYDR	-3.89634	6.25	M01
543	181208_4-D103_000EV_001V9_M01_S_2	BASP1_HUMAN=ETPAATEAPSSTPK=ETPAATEAPSSTPK	-0.748121	6.25	M01
544	181208_4-D103_000EV_001V9_M01_S_2	AMPL_HUMAN=GSPNANEPPLVFVGK=GSPNANEPPLVFVGK	-1.21542	6.25	M01
545	181208_4-D103_000EV_001V9_M01_S_2	MRP_HUMAN=AAATPESQEPQAK=AAATPESQEPQAK	-1.91226	6.25	M01
546	181208_4-D103_000EV_001V9_M01_S_2	RL6_HUMAN=YEITEQR=YEITEQR	-1.51525	6.25	M01
547	181208_4-D103_000EV_001V9_M01_S_2	SPON1_HUMAN=QQSDEVLTVIK=QQSDEVLTVIK	-1.06099	6.25	M01
548	181208_4-D103_000EV_001V9_M01_S_2	K2C7_HUMAN=AKLEAAIAEAEER=AKLEAAIAEAEER	-1.24587	6.25	M01
549	181208_4-D103_000EV_001V9_M01_S_2	RCC1_HUMAN=VPELFANR=VPELFANR	-2.95056	6.25	M01
550	181208_4-D103_000EV_001V9_M01_S_2	PDIA1_HUMAN=TLDGFKK=TLDGFKK	-1.87217	6.25	M01
551	181208_4-D103_000EV_001V9_M01_S_2	A1AG1_HUMAN=NWGLSVYADKPETTK=NWGLSVYADKPETTK	-1.53189	6.25	M01
552	181208_4-D103_000EV_001V9_M01_S_2	IF4G1_HUMAN=IHNAENIQPGEQK=IHNAENIQPGEQK	-1.2765	6.25	M01
553	181208_4-D103_000EV_001V9_M01_S_2	HG2A_HUMAN=GSFPENLR=GSFPENLR	-1.75189	6.25	M01
554	181208_4-D103_000EV_001V9_M01_S_2	FBX2_HUMAN=VLAALPAAELVQACR=VLAALPAAELVQAC(UniMod:4)R	-1.02498	6.25	M01
555	181208_4-D103_000EV_001V9_M01_S_2	TKTL1_HUMAN=VIDLFTIKPLDVATIVSSAK=VIDLFTIKPLDVATIVSSAK	-1.55988	6.25	M01
556	181208_4-D103_000EV_001V9_M01_S_2	DESP_HUMAN=YQAECSQFK=YQAEC(UniMod:4)SQFK	-0.49681	6.25	M01
557	181208_4-D103_000EV_001V9_M01_S_2	ASPC1_HUMAN=VTPSTVLLQVLEDTCR=VTPSTVLLQVLEDTC(UniMod:4)R	-0.117653	6.25	M01
558	181208_4-D103_000EV_001V9_M01_S_2	LYAG_HUMAN=WGYSSTAITR=WGYSSTAITR	-1.09901	6.25	M01
559	181208_4-D103_000EV_001V9_M01_S_2	TYB4_HUMAN=TETQEKNPLPSKETIEQEK=TETQEKNPLPSKETIEQEK	-1.38657	6.25	M01
560	181208_4-D103_000EV_001V9_M01_S_2	TPIS_HUMAN=KFFVGGNWK=KFFVGGNWK	-1.21619	6.25	M01
561	181208_4-D103_000EV_001V9_M01_S_2	KTN1_HUMAN=AQLNETLTK=AQLNETLTK	-1.38958	6.25	M01
562	181208_4-D103_000EV_001V9_M01_S_2	H15_HUMAN=RKATGPPVSELITK=RKATGPPVSELITK	-2.13979	6.25	M01
563	181208_4-D103_000EV_001V9_M01_S_2	AHNK_HUMAN=VESDLKGPEVDIEGPEGK=VESDLKGPEVDIEGPEGK	-0.943364	6.25	M01
564	181208_4-D103_000EV_001V9_M01_S_2	PSA1_HUMAN=AQPAQPADEPAEK=AQPAQPADEPAEK	-1.33305	6.25	M01
565	181208_4-D103_000EV_001V9_M01_S_2	GPDM_HUMAN=LVSEFPYIEAEVK=LVSEFPYIEAEVK	-1.24988	6.25	M01
566	181208_4-D103_000EV_001V9_M01_S_2	HYOU1_HUMAN=QADNPHVALYQAR=QADNPHVALYQAR	-1.78096	6.25	M01
567	181208_4-D103_000EV_001V9_M01_S_2	NUDT5_HUMAN=VYSYALALK=VYSYALALK	-3.00681	6.25	M01
568	181208_4-D103_000EV_001V9_M01_S_2	CALU_HUMAN=DGDLIATK=DGDLIATK	-1.69394	6.25	M01
569	181208_4-D103_000EV_001V9_M01_S_2	RRBP1_HUMAN=KGEPGPPDADGPLYLPYK=KGEPGPPDADGPLYLPYK	-1.23068	6.25	M01
570	181208_4-D103_000EV_001V9_M01_S_2	LAMA3_HUMAN=ESQLLLNR=ESQLLLNR	-1.02447	6.25	M01
571	181208_4-D103_000EV_001V9_M01_S_2	ENOA_HUMAN=SGKYDLDFKSPDDPSR=SGKYDLDFKSPDDPSR	-1.39884	6.25	M01
572	181208_4-D103_000EV_001V9_M01_S_2	PURB_HUMAN=GGGEQETQELASK=GGGEQETQELASK	-0.833522	6.25	M01
573	181208_4-D103_000EV_001V9_M01_S_2	HYOU1_HUMAN=VTRVEFEELCADLFER=VTRVEFEELC(UniMod:4)ADLFER	-0.856739	6.25	M01
574	181208_4-D103_000EV_001V9_M01_S_2	PR40A_HUMAN=LAFNSLLEK=LAFNSLLEK	-1.43774	6.25	M01
575	181208_4-D103_000EV_001V9_M01_S_2	TMA7_HUMAN=GPLATGGIK=GPLATGGIK	-2.04224	6.25	M01
576	181208_4-D103_000EV_001V9_M01_S_2	HNRPU_HUMAN=VSELKEELKK=VSELKEELKK	-2.84101	6.25	M01
577	181208_4-D103_000EV_001V9_M01_S_2	COX5A_HUMAN=GINTLVTYDMVPEPK=GINTLVTYDMVPEPK	-2.70788	6.25	M01
578	181208_4-D103_000EV_001V9_M01_S_2	PURA2_HUMAN=VVDLLAQDADIVCR=VVDLLAQDADIVC(UniMod:4)R	-1.04418	6.25	M01
579	181208_4-D103_000EV_001V9_M01_S_2	ITB4_HUMAN=LVFSALGPTSLR=LVFSALGPTSLR	-1.41851	6.25	M01
580	181208_4-D103_000EV_001V9_M01_S_2	G3P_HUMAN=LEKPAKYDDIK=LEKPAKYDDIK	-1.45601	6.25	M01
581	181208_4-D103_000EV_001V9_M01_S_2	PAIRB_HUMAN=KEETQPPVALK=KEETQPPVALK	-2.97087	6.25	M01
582	181208_4-D103_000EV_001V9_M01_S_2	YBOX1_HUMAN=EDGNEEDKENQGDETQGQQPPQR=EDGNEEDKENQGDETQGQQPPQR	-3.0756	6.25	M01
583	181208_4-D103_000EV_001V9_M01_S_2	ATP5J_HUMAN=RQTSGGPVDASSEYQQELER=RQTSGGPVDASSEYQQELER	-1.63303	6.25	M01
584	181208_4-D103_000EV_001V9_M01_S_2	CNPY3_HUMAN=YVAVELK=YVAVELK	-1.82451	6.25	M01
585	181208_4-D103_000EV_001V9_M01_S_2	TYB4_HUMAN=NPLPSKETIEQEK=NPLPSKETIEQEK	-1.61389	6.25	M01
586	181208_4-D103_000EV_001V9_M01_S_2	DQB1_HUMAN=HNYQLELR=HNYQLELR	-1.33876	6.25	M01
587	181208_4-D103_000EV_001V9_M01_S_2	GORS2_HUMAN=LYVYNTDTDNCR=LYVYNTDTDNC(UniMod:4)R	-1.35385	6.25	M01
588	181208_4-D103_000EV_001V9_M01_S_2	G3P_HUMAN=LEKPAKYDDIKK=LEKPAKYDDIKK	-1.01228	6.25	M01
589	181208_4-D103_000EV_001V9_M01_S_2	GFPT1_HUMAN=CQNALQQVVAR=C(UniMod:4)QNALQQVVAR	-1.62996	6.25	M01
590	181208_4-D103_000EV_001V9_M01_S_2	PDIA4_HUMAN=GQAVDYEGSR=GQAVDYEGSR	-1.52048	6.25	M01
591	181208_4-D103_000EV_001V9_M01_S_2	6PGD_HUMAN=LVPLLDTGDIIIDGGNSEYR=LVPLLDTGDIIIDGGNSEYR	-1.65228	6.25	M01
592	181208_4-D103_000EV_001V9_M01_S_2	HSP74_HUMAN=VLATAFDTTLGGR=VLATAFDTTLGGR	-1.58189	6.25	M01
593	181208_4-D103_000EV_001V9_M01_S_2	ILF3_HUMAN=FNYSGSGGR=FNYSGSGGR	-2.66775	6.25	M01
594	181208_4-D103_000EV_001V9_M01_S_2	TCPH_HUMAN=LPIGDVATQYFADR=LPIGDVATQYFADR	-2.51323	6.25	M01
595	181208_4-D103_000EV_001V9_M01_S_2	EPCAM_HUMAN=TQNDVDIADVAYYFEK=TQNDVDIADVAYYFEK	-0.709085	6.25	M01
596	181208_4-D103_000EV_001V9_M01_S_2	LYAG_HUMAN=GELFWDDGESLEVLER=GELFWDDGESLEVLER	-0.948046	6.25	M01
597	181208_4-D103_000EV_001V9_M01_S_2	UCHL1_HUMAN=QFLSETEK=QFLSETEK	-2.06993	6.25	M01
598	181208_4-D103_000EV_001V9_M01_S_2	LMNB1_HUMAN=IGDTSVSYK=IGDTSVSYK	-1.45549	6.25	M01
599	181208_4-D103_000EV_001V9_M01_S_2	MVP_HUMAN=DAQGLVLFDVTGQVR=DAQGLVLFDVTGQVR	-1.88676	6.25	M01
600	181208_4-D103_000EV_001V9_M01_S_2	KTN1_HUMAN=ALKEEIGNVQLEK=ALKEEIGNVQLEK	-0.428933	6.25	M01
601	181208_4-D103_000EV_001V9_M01_S_2	ENPL_HUMAN=DISTNYYASQKK=DISTNYYASQKK	-1.61017	6.25	M01
602	181208_4-D103_000EV_001V9_M01_S_2	CLUS_HUMAN=EPQDTYHYLPFSLPHR=EPQDTYHYLPFSLPHR	-0.939813	6.25	M01
603	181208_4-D103_000EV_001V9_M01_S_2	MOES_HUMAN=IQVWHEEHR=IQVWHEEHR	-1.07657	6.25	M01
604	181208_4-D103_000EV_001V9_M01_S_2	HG2A_HUMAN=DLISNNEQLPMLGR=DLISNNEQLPMLGR	-1.02013	6.25	M01
605	181208_4-D103_000EV_001V9_M01_S_2	TPIS_HUMAN=VPADTEVVCAPPTAYIDFAR=VPADTEVVC(UniMod:4)APPTAYIDFAR	-1.94158	6.25	M01
606	181208_4-D103_000EV_001V9_M01_S_2	PDIA4_HUMAN=FAMEPEEFDSDTLR=FAMEPEEFDSDTLR	-1.56048	6.25	M01
607	181208_4-D103_000EV_001V9_M01_S_2	PYGL_HUMAN=EYYEALPELK=EYYEALPELK	-1.23171	6.25	M01
608	181208_4-D103_000EV_001V9_M01_S_2	ROA3_HUMAN=RGFAFVTFDDHDTVDK=RGFAFVTFDDHDTVDK	-1.49673	6.25	M01
609	181208_4-D103_000EV_001V9_M01_S_2	PCNP_HUMAN=AGAAGGPEEEAEKPVK=AGAAGGPEEEAEKPVK	-1.84466	6.25	M01
610	181208_4-D103_000EV_001V9_M01_S_2	ALDOA_HUMAN=AAQEEYVK=AAQEEYVK	-1.6034	6.25	M01
611	181208_4-D103_000EV_001V9_M01_S_2	A2GL_HUMAN=VAAGAFQGLR=VAAGAFQGLR	-1.06626	6.25	M01
612	181208_4-D103_000EV_001V9_M01_S_2	RCN1_HUMAN=EQFNEFR=EQFNEFR	-1.24159	6.25	M01
613	181208_4-D103_000EV_001V9_M01_S_2	ACBP_HUMAN=TKPSDEEMLFIYGHYK=TKPSDEEMLFIYGHYK	-1.42389	6.25	M01
614	181208_4-D103_000EV_001V9_M01_S_2	SARNP_HUMAN=FNVPVSLESK=FNVPVSLESK	-2.44809	6.25	M01
615	181208_4-D103_000EV_001V9_M01_S_2	FUS_HUMAN=AAIDWFDGKEFSGNPIK=AAIDWFDGKEFSGNPIK	-2.01191	6.25	M01
616	181208_4-D103_000EV_001V9_M01_S_2	A2GL_HUMAN=GQTLLAVAK=GQTLLAVAK	-1.29229	6.25	M01
617	181208_4-D103_000EV_001V9_M01_S_2	A2GL_HUMAN=GPLQLER=GPLQLER	-1.51817	6.25	M01
618	181208_4-D103_000EV_001V9_M01_S_2	MUC1_HUMAN=NYGQLDIFPAR=NYGQLDIFPAR	-2.51307	6.25	M01
619	181208_4-D103_000EV_001V9_M01_S_2	G6PI_HUMAN=INYTEGR=INYTEGR	-1.80303	6.25	M01
620	181208_4-D103_000EV_001V9_M01_S_2	AMPL_HUMAN=TIQVDNTDAEGR=TIQVDNTDAEGR	-1.04447	6.25	M01
621	181208_4-D103_000EV_001V9_M01_S_2	FKBP4_HUMAN=TQLAVCQQR=TQLAVC(UniMod:4)QQR	-2.5215	6.25	M01
622	181208_4-D103_000EV_001V9_M01_S_2	HMGA1_HUMAN=EPSEVPTPK=EPSEVPTPK	-1.83749	6.25	M01
623	181208_4-D103_000EV_001V9_M01_S_2	EDF1_HUMAN=INEKPQVIADYESGR=INEKPQVIADYESGR	-2.95454	6.25	M01
624	181208_4-D103_000EV_001V9_M01_S_2	CH10_HUMAN=GKGGEIQPVSVK=GKGGEIQPVSVK	-2.16013	6.25	M01
625	181208_4-D103_000EV_001V9_M01_S_2	CAH1_HUMAN=YSAELHVAHWNSAK=YSAELHVAHWNSAK	-1.16995	6.25	M01
626	181208_4-D103_000EV_001V9_M01_S_2	NU107_HUMAN=SGFGEISSPVIR=SGFGEISSPVIR	-1.0697	6.25	M01
627	181208_4-D103_000EV_001V9_M01_S_2	TXD17_HUMAN=YEEVSVSGFEEFHR=YEEVSVSGFEEFHR	-1.73199	6.25	M01
628	181208_4-D103_000EV_001V9_M01_S_2	EF2_HUMAN=RCLYASVLTAQPR=RC(UniMod:4)LYASVLTAQPR	-2.30226	6.25	M01
629	181208_4-D103_000EV_001V9_M01_S_2	AHNK_HUMAN=GEGPDVDVSLPK=GEGPDVDVSLPK	-0.593513	6.25	M01
630	181208_4-D103_000EV_001V9_M01_S_2	ROA0_HUMAN=EDIYSGGGGGGSR=EDIYSGGGGGGSR	-1.74638	6.25	M01
631	181208_4-D103_000EV_001V9_M01_S_2	SRS11_HUMAN=ALIVVPYAEGVIPDEAK=ALIVVPYAEGVIPDEAK	-2.43539	6.25	M01
632	181208_4-D103_000EV_001V9_M01_S_2	AHNK2_HUMAN=LPEGPLPEGASLK=LPEGPLPEGASLK	-0.295711	6.25	M01
633	181208_4-D103_000EV_001V9_M01_S_2	TPIS_HUMAN=VIADNVKDWSK=VIADNVKDWSK	-1.53716	6.25	M01
634	181208_4-D103_000EV_001V9_M01_S_2	RIDA_HUMAN=APGAIGPYSQAVLVDR=APGAIGPYSQAVLVDR	-1.61863	6.25	M01
635	181208_4-D103_000EV_001V9_M01_S_2	LAP2B_HUMAN=HASPILPITEFSDIPR=HASPILPITEFSDIPR	-2.85293	6.25	M01
636	181208_4-D103_000EV_001V9_M01_S_2	ROA2_HUMAN=GFGDGYNGYGGGPGGGNFGGSPGYGGGR=GFGDGYNGYGGGPGGGNFGGSPGYGGGR	-1.88201	6.25	M01
637	181208_4-D103_000EV_001V9_M01_S_2	PGAM1_HUMAN=YADLTEDQLPSCESLKDTIAR=YADLTEDQLPSC(UniMod:4)ESLKDTIAR	-2.02736	6.25	M01
638	181208_4-D103_000EV_001V9_M01_S_2	ERP29_HUMAN=ESYPVFYLFR=ESYPVFYLFR	-1.60582	6.25	M01
639	181208_4-D103_000EV_001V9_M01_S_2	AHNK2_HUMAN=TLEGQAQETAVAQR=TLEGQAQETAVAQR	-1.71358	6.25	M01
640	181208_4-D103_000EV_001V9_M01_S_2	TPIS_HUMAN=RHVFGESDELIGQK=RHVFGESDELIGQK	-2.32901	6.25	M01
641	181208_4-D103_000EV_001V9_M01_S_2	HYOU1_HUMAN=KTPVIVTLK=KTPVIVTLK	-1.87384	6.25	M01
642	181208_4-D103_000EV_001VF_M01_S_3	PCNP_HUMAN=SAEEEAADLPTKPTK=SAEEEAADLPTKPTK	-2.77071	6.25	M01
643	181208_4-D103_000EV_001VF_M01_S_3	LMNB1_HUMAN=LVEVDSGR=LVEVDSGR	-1.74677	6.25	M01
644	181208_4-D103_000EV_001VF_M01_S_3	BIP_HUMAN=NQLTSNPENTVFDAKR=NQLTSNPENTVFDAKR	-1.43938	6.25	M01
645	181208_4-D103_000EV_001VF_M01_S_3	LYAG_HUMAN=QQPMALAVALTK=QQPMALAVALTK	-1.62596	6.25	M01
646	181208_4-D103_000EV_001VF_M01_S_3	TYPH_HUMAN=ALQEALVLSDR=ALQEALVLSDR	-1.25901	6.25	M01
647	181208_4-D103_000EV_001VF_M01_S_3	DDX17_HUMAN=SSQSSSQQFSGIGR=SSQSSSQQFSGIGR	-2.70231	6.25	M01
648	181208_4-D103_000EV_001VF_M01_S_3	CLUS_HUMAN=EIQNAVNGVK=EIQNAVNGVK	-1.10755	6.25	M01
649	181208_4-D103_000EV_001VF_M01_S_3	LASP1_HUMAN=QQSELQSQVR=QQSELQSQVR	-0.913792	6.25	M01
650	181208_4-D103_000EV_001VF_M01_S_3	TIM8A_HUMAN=FIDTSQFILNR=FIDTSQFILNR	-4.62124	6.25	M01
651	181208_4-D103_000EV_001VF_M01_S_3	TERA_HUMAN=LAGESESNLRK=LAGESESNLRK	-1.70857	6.25	M01
652	181208_4-D103_000EV_001VF_M01_S_3	TPIS_HUMAN=VTNGAFTGEISPGMIK=VTNGAFTGEISPGMIK	-1.7786	6.25	M01
653	181208_4-D103_000EV_001VF_M01_S_3	ENOA_HUMAN=IEEELGSK=IEEELGSK	-2.1572	6.25	M01
654	181208_4-D103_000EV_001VF_M01_S_3	THIO_HUMAN=VGEFSGANK=VGEFSGANK	-3.27171	6.25	M01
655	181208_4-D103_000EV_001VF_M01_S_3	NONO_HUMAN=GIVEFSGKPAAR=GIVEFSGKPAAR	-1.51536	6.25	M01
656	181208_4-D103_000EV_001VF_M01_S_3	HG2A_HUMAN=HSLEQKPTDAPPK=HSLEQKPTDAPPK	-1.44611	6.25	M01
657	181208_4-D103_000EV_001VF_M01_S_3	ENOA_HUMAN=LNVTEQEKIDK=LNVTEQEKIDK	-3.22427	6.25	M01
658	181208_4-D103_000EV_001VF_M01_S_3	ENOA_HUMAN=AAVPSGASTGIYEALELRDNDK=AAVPSGASTGIYEALELRDNDK	-2.02119	6.25	M01
659	181208_4-D103_000EV_001VF_M01_S_3	ENOG_HUMAN=IEEELGDEAR=IEEELGDEAR	-0.846924	6.25	M01
660	181208_4-D103_000EV_001VF_M01_S_3	CNBP_HUMAN=EQCCYNCGKPGHLAR=EQC(UniMod:4)C(UniMod:4)YNC(UniMod:4)GKPGHLAR	-2.28043	6.25	M01
661	181208_4-D103_000EV_001VF_M01_S_3	SRSF1_HUMAN=EAGDVCYADVYR=EAGDVC(UniMod:4)YADVYR	-2.09113	6.25	M01
662	181208_4-D103_000EV_001VF_M01_S_3	SPIT2_HUMAN=NAADSSVPSAPR=NAADSSVPSAPR	-1.58151	6.25	M01
663	181208_4-D103_000EV_001VF_M01_S_3	A1AG1_HUMAN=SDVVYTDWKK=SDVVYTDWKK	-1.3763	6.25	M01
664	181208_4-D103_000EV_001VF_M01_S_3	DNJC8_HUMAN=ALDVIQAGK=ALDVIQAGK	-3.50682	6.25	M01
665	181208_4-D103_000EV_001VF_M01_S_3	TPIS_HUMAN=TATPQQAQEVHEK=TATPQQAQEVHEK	-2.06034	6.25	M01
666	181208_4-D103_000EV_001VF_M01_S_3	ENOA_HUMAN=LNVTEQEK=LNVTEQEK	-2.15414	6.25	M01
667	181208_4-D103_000EV_001VF_M01_S_3	HNRPU_HUMAN=GYFEYIEENKYSR=GYFEYIEENKYSR	-1.56847	6.25	M01
668	181208_4-D103_000EV_001VF_M01_S_3	HMGN3_HUMAN=PAPPKPEPKPR=PAPPKPEPKPR	-1.92702	6.25	M01
669	181208_4-D103_000EV_001VF_M01_S_3	CRIP2_HUMAN=ASSVTTFTGEPNTCPR=ASSVTTFTGEPNTC(UniMod:4)PR	-1.28837	6.25	M01
670	181208_4-D103_000EV_001VF_M01_S_3	LYAG_HUMAN=GAYTQVIFLAR=GAYTQVIFLAR	-1.55889	6.25	M01
671	181208_4-D103_000EV_001VF_M01_S_3	RRBP1_HUMAN=NTDVAQSPEAPKQEAPAK=NTDVAQSPEAPKQEAPAK	-1.87663	6.25	M01
672	181208_4-D103_000EV_001VF_M01_S_3	AHNK_HUMAN=GEVDVDVPK=GEVDVDVPK	-0.418441	6.25	M01
673	181208_4-D103_000EV_001VF_M01_S_3	TKTL1_HUMAN=LIESQIQTSR=LIESQIQTSR	-1.68423	6.25	M01
674	181208_4-D103_000EV_001VF_M01_S_3	TYB4_HUMAN=TETQEKNPLPSK=TETQEKNPLPSK	-1.76537	6.25	M01
675	181208_4-D103_000EV_001VF_M01_S_3	2B19_HUMAN=GIYNQEENVR=GIYNQEENVR	-1.27218	6.25	M01
676	181208_4-D103_000EV_001VF_M01_S_3	NUCKS_HUMAN=ATVTPSPVK=ATVTPSPVK	-2.02812	6.25	M01
677	181208_4-D103_000EV_001VF_M01_S_3	STIP1_HUMAN=LDPHNHVLYSNR=LDPHNHVLYSNR	-1.99131	6.25	M01
678	181208_4-D103_000EV_001VF_M01_S_3	UBA1_HUMAN=YDGQVAVFGSDLQEK=YDGQVAVFGSDLQEK	-1.58449	6.25	M01
679	181208_4-D103_000EV_001VF_M01_S_3	AATM_HUMAN=TQLVSNLKK=TQLVSNLKK	-2.2349	6.25	M01
680	181208_4-D103_000EV_001VF_M01_S_3	AHNK2_HUMAN=VEVSQPEADLPLPK=VEVSQPEADLPLPK	-1.78575	6.25	M01
681	181208_4-D103_000EV_001VF_M01_S_3	PPIA_HUMAN=TEWLDGKHVVFGK=TEWLDGKHVVFGK	-1.70289	6.25	M01
682	181208_4-D103_000EV_001VF_M01_S_3	CNBP_HUMAN=TSEVNCYR=TSEVNC(UniMod:4)YR	-1.77349	6.25	M01
683	181208_4-D103_000EV_001VF_M01_S_3	LGUL_HUMAN=CDFPIMK=C(UniMod:4)DFPIMK	-2.6699	6.25	M01
684	181208_4-D103_000EV_001VF_M01_S_3	PDIA4_HUMAN=FHHTFSTEIAK=FHHTFSTEIAK	-0.743511	6.25	M01
685	181208_4-D103_000EV_001VF_M01_S_3	PSB9_HUMAN=VSAGEAVVNR=VSAGEAVVNR	-1.0683	6.25	M01
686	181208_4-D103_000EV_001VF_M01_S_3	ERO1A_HUMAN=LGAVDESLSEETQK=LGAVDESLSEETQK	-1.07016	6.25	M01
687	181208_4-D103_000EV_001VF_M01_S_3	FIBA_HUMAN=HPDEAAFFDTASTGK=HPDEAAFFDTASTGK	-0.880909	6.25	M01
688	181208_4-D103_000EV_001VF_M01_S_3	NUDC2_HUMAN=AQDIQCGLQSR=AQDIQC(UniMod:4)GLQSR	-0.945633	6.25	M01
689	181208_4-D103_000EV_001VF_M01_S_3	AHNK2_HUMAN=GPQIDVNVPK=GPQIDVNVPK	-0.994744	6.25	M01
690	181208_4-D103_000EV_001VF_M01_S_3	TCOF_HUMAN=ASEAQPPVAR=ASEAQPPVAR	-2.52987	6.25	M01
691	181208_4-D103_000EV_001VF_M01_S_3	AMPL_HUMAN=GSPNANEPPLVFVGK=GSPNANEPPLVFVGK	-2.84136	6.25	M01
692	181208_4-D103_000EV_001VF_M01_S_3	LASP1_HUMAN=TQDQISNIK=TQDQISNIK	-2.03352	6.25	M01
693	181208_4-D103_000EV_001VF_M01_S_3	A1AG1_HUMAN=NWGLSVYADKPETTK=NWGLSVYADKPETTK	-1.77507	6.25	M01
694	181208_4-D103_000EV_001VF_M01_S_3	TYB4_HUMAN=TETQEKNPLPSKETIEQEK=TETQEKNPLPSKETIEQEK	-1.23332	6.25	M01
695	181208_4-D103_000EV_001VF_M01_S_3	KTN1_HUMAN=AQLNETLTK=AQLNETLTK	-1.30935	6.25	M01
696	181208_4-D103_000EV_001VF_M01_S_3	PURB_HUMAN=GGGEQETQELASK=GGGEQETQELASK	-1.21059	6.25	M01
697	181208_4-D103_000EV_001VF_M01_S_3	TMA7_HUMAN=GPLATGGIK=GPLATGGIK	-2.27993	6.25	M01
698	181208_4-D103_000EV_001VF_M01_S_3	PP1A_HUMAN=NVQLTENEIR=NVQLTENEIR	-1.20135	6.25	M01
699	181208_4-D103_000EV_001VF_M01_S_3	HYEP_HUMAN=FLGLTER=FLGLTER	-0.370149	6.25	M01
700	181208_4-D103_000EV_001VF_M01_S_3	TYB4_HUMAN=NPLPSKETIEQEK=NPLPSKETIEQEK	-1.67991	6.25	M01
701	181208_4-D103_000EV_001VF_M01_S_3	G3P_HUMAN=LEKPAKYDDIKK=LEKPAKYDDIKK	-1.80462	6.25	M01
702	181208_4-D103_000EV_001VF_M01_S_3	PDIA4_HUMAN=GQAVDYEGSR=GQAVDYEGSR	-1.19252	6.25	M01
703	181208_4-D103_000EV_001VF_M01_S_3	MYH14_HUMAN=LQEELAASDR=LQEELAASDR	-1.23882	6.25	M01
704	181208_4-D103_000EV_001VF_M01_S_3	COX5A_HUMAN=ILEVVKDK=ILEVVKDK	-1.65598	6.25	M01
705	181208_4-D103_000EV_001VF_M01_S_3	TYB10_HUMAN=NTLPTKETIEQEKR=NTLPTKETIEQEKR	-2.03609	6.25	M01
706	181208_4-D103_000EV_001VF_M01_S_3	UCHL1_HUMAN=QFLSETEK=QFLSETEK	-1.94732	6.25	M01
707	181208_4-D103_000EV_001VF_M01_S_3	LMNB1_HUMAN=IGDTSVSYK=IGDTSVSYK	-1.24504	6.25	M01
708	181208_4-D103_000EV_001VF_M01_S_3	ENPL_HUMAN=DISTNYYASQKK=DISTNYYASQKK	-1.51343	6.25	M01
709	181208_4-D103_000EV_001VF_M01_S_3	TPIS_HUMAN=VPADTEVVCAPPTAYIDFAR=VPADTEVVC(UniMod:4)APPTAYIDFAR	-2.21875	6.25	M01
710	181208_4-D103_000EV_001VF_M01_S_3	PYGL_HUMAN=EYYEALPELK=EYYEALPELK	-2.662	6.25	M01
711	181208_4-D103_000EV_001VF_M01_S_3	PCNP_HUMAN=ETVPTLAPK=ETVPTLAPK	-2.06635	6.25	M01
712	181208_4-D103_000EV_001VF_M01_S_3	A2GL_HUMAN=VAAGAFQGLR=VAAGAFQGLR	-1.45643	6.25	M01
713	181208_4-D103_000EV_001VF_M01_S_3	A2GL_HUMAN=GQTLLAVAK=GQTLLAVAK	-1.30207	6.25	M01
714	181208_4-D103_000EV_001VF_M01_S_3	G6PI_HUMAN=INYTEGR=INYTEGR	-1.60384	6.25	M01
715	181208_4-D103_000EV_001VF_M01_S_3	KPYM_HUMAN=GSGTAEVELKK=GSGTAEVELKK	-3.41335	6.25	M01
716	181208_4-D103_000EV_001VF_M01_S_3	HMGA1_HUMAN=EPSEVPTPK=EPSEVPTPK	-1.72187	6.25	M01
717	181208_4-D103_000EV_001VF_M01_S_3	CH10_HUMAN=GKGGEIQPVSVK=GKGGEIQPVSVK	-2.18988	6.25	M01
718	181208_4-D103_000EV_001VF_M01_S_3	AHNK_HUMAN=GEGPDVDVSLPK=GEGPDVDVSLPK	-1.12206	6.25	M01
719	181208_4-D103_000EV_001VF_M01_S_3	TPIS_HUMAN=VIADNVKDWSK=VIADNVKDWSK	-2.0992	6.25	M01
720	181208_4-D103_000EV_001VF_M01_S_3	TPD54_HUMAN=TSAALSTVGSAISRK=TSAALSTVGSAISRK	-1.86249	6.25	M01
721	181208_4-D103_000EV_001VF_M01_S_3	PSB4_HUMAN=QPVLSQTEAR=QPVLSQTEAR	-1.23355	6.25	M01
722	181208_4-D103_000EV_001VF_M01_S_3	MAP4_HUMAN=HVPGGGNVQIQNK=HVPGGGNVQIQNK	-2.65448	6.25	M01
723	181208_4-D103_000EV_001VF_M01_S_3	HYOU1_HUMAN=KTPVIVTLK=KTPVIVTLK	-0.791373	6.25	M01
724	181208_5-D103_000EW_001V3_M01_S_1	LMNB1_HUMAN=LVEVDSGR=LVEVDSGR	-1.47388	12.5	M01
725	181208_5-D103_000EW_001V3_M01_S_1	GLU2B_HUMAN=KILIEDWK=KILIEDWK	-1.68943	12.5	M01
726	181208_5-D103_000EW_001V3_M01_S_1	LYAG_HUMAN=QQPMALAVALTK=QQPMALAVALTK	-1.16325	12.5	M01
727	181208_5-D103_000EW_001V3_M01_S_1	SARNP_HUMAN=FGISSVPTK=FGISSVPTK	-2.24368	12.5	M01
728	181208_5-D103_000EW_001V3_M01_S_1	CLUS_HUMAN=EIQNAVNGVK=EIQNAVNGVK	-1.24765	12.5	M01
729	181208_5-D103_000EW_001V3_M01_S_1	LASP1_HUMAN=QQSELQSQVR=QQSELQSQVR	-0.970366	12.5	M01
730	181208_5-D103_000EW_001V3_M01_S_1	HSPB1_HUMAN=AQLGGPEAAKSDETAAK=AQLGGPEAAKSDETAAK	-1.78328	12.5	M01
731	181208_5-D103_000EW_001V3_M01_S_1	DESP_HUMAN=NQCTQVVQER=NQC(UniMod:4)TQVVQER	-1.34838	12.5	M01
732	181208_5-D103_000EW_001V3_M01_S_1	IF2B2_HUMAN=ILVPTQFVGAIIGK=ILVPTQFVGAIIGK	-2.07016	12.5	M01
733	181208_5-D103_000EW_001V3_M01_S_1	MAP4_HUMAN=QPAPTTIGGLNK=QPAPTTIGGLNK	-1.03533	12.5	M01
734	181208_5-D103_000EW_001V3_M01_S_1	VAT1_HUMAN=EVAEAATGEDASSPPPK=EVAEAATGEDASSPPPK	-0.679605	12.5	M01
735	181208_5-D103_000EW_001V3_M01_S_1	TERA_HUMAN=LAGESESNLRK=LAGESESNLRK	-1.10359	12.5	M01
736	181208_5-D103_000EW_001V3_M01_S_1	SIAE_HUMAN=ELSNTAAYQSVR=ELSNTAAYQSVR	-0.979988	12.5	M01
737	181208_5-D103_000EW_001V3_M01_S_1	OPA1_HUMAN=VVVVGDQSAGK=VVVVGDQSAGK	-1.33645	12.5	M01
738	181208_5-D103_000EW_001V3_M01_S_1	TPIS_HUMAN=VTNGAFTGEISPGMIK=VTNGAFTGEISPGMIK	-1.27837	12.5	M01
739	181208_5-D103_000EW_001V3_M01_S_1	GSTP1_HUMAN=YISLIYTNYEAGK=YISLIYTNYEAGK	-2.10794	12.5	M01
740	181208_5-D103_000EW_001V3_M01_S_1	ENOA_HUMAN=TIAPALVSKK=TIAPALVSKK	-1.68573	12.5	M01
741	181208_5-D103_000EW_001V3_M01_S_1	ENOA_HUMAN=IEEELGSK=IEEELGSK	-1.56966	12.5	M01
742	181208_5-D103_000EW_001V3_M01_S_1	THIO_HUMAN=VGEFSGANK=VGEFSGANK	-2.77147	12.5	M01
743	181208_5-D103_000EW_001V3_M01_S_1	NONO_HUMAN=GIVEFSGKPAAR=GIVEFSGKPAAR	-1.73359	12.5	M01
744	181208_5-D103_000EW_001V3_M01_S_1	HG2A_HUMAN=HSLEQKPTDAPPK=HSLEQKPTDAPPK	-1.10818	12.5	M01
745	181208_5-D103_000EW_001V3_M01_S_1	BCLF1_HUMAN=TIAPQNAPR=TIAPQNAPR	-2.03983	12.5	M01
746	181208_5-D103_000EW_001V3_M01_S_1	GDIR2_HUMAN=APNVVVTR=APNVVVTR	-1.20755	12.5	M01
747	181208_5-D103_000EW_001V3_M01_S_1	ENOG_HUMAN=IEEELGDEAR=IEEELGDEAR	-0.693759	12.5	M01
748	181208_5-D103_000EW_001V3_M01_S_1	SPIT2_HUMAN=NAADSSVPSAPR=NAADSSVPSAPR	-1.34922	12.5	M01
749	181208_5-D103_000EW_001V3_M01_S_1	A1AG1_HUMAN=SDVVYTDWKK=SDVVYTDWKK	-0.967865	12.5	M01
750	181208_5-D103_000EW_001V3_M01_S_1	IF4G1_HUMAN=GGPPGPPISR=GGPPGPPISR	-2.74043	12.5	M01
751	181208_5-D103_000EW_001V3_M01_S_1	TPIS_HUMAN=TATPQQAQEVHEK=TATPQQAQEVHEK	-1.39555	12.5	M01
752	181208_5-D103_000EW_001V3_M01_S_1	ENOA_HUMAN=LNVTEQEK=LNVTEQEK	-1.5362	12.5	M01
753	181208_5-D103_000EW_001V3_M01_S_1	TMA7_HUMAN=GPLATGGIKK=GPLATGGIKK	-1.86787	12.5	M01
754	181208_5-D103_000EW_001V3_M01_S_1	CRIP2_HUMAN=ASSVTTFTGEPNTCPR=ASSVTTFTGEPNTC(UniMod:4)PR	-1.0769	12.5	M01
755	181208_5-D103_000EW_001V3_M01_S_1	LYAG_HUMAN=GAYTQVIFLAR=GAYTQVIFLAR	-1.021	12.5	M01
756	181208_5-D103_000EW_001V3_M01_S_1	AHNK_HUMAN=GEVDVDVPK=GEVDVDVPK	-0.846123	12.5	M01
757	181208_5-D103_000EW_001V3_M01_S_1	TPD54_HUMAN=VTQSDLYK=VTQSDLYK	-1.02322	12.5	M01
758	181208_5-D103_000EW_001V3_M01_S_1	TYB4_HUMAN=TETQEKNPLPSK=TETQEKNPLPSK	-1.35631	12.5	M01
759	181208_5-D103_000EW_001V3_M01_S_1	2B19_HUMAN=GIYNQEENVR=GIYNQEENVR	-1.34182	12.5	M01
760	181208_5-D103_000EW_001V3_M01_S_1	NUCKS_HUMAN=ATVTPSPVK=ATVTPSPVK	-1.35396	12.5	M01
761	181208_5-D103_000EW_001V3_M01_S_1	UBA1_HUMAN=YDGQVAVFGSDLQEK=YDGQVAVFGSDLQEK	-1.77755	12.5	M01
762	181208_5-D103_000EW_001V3_M01_S_1	AATM_HUMAN=TQLVSNLKK=TQLVSNLKK	-1.86122	12.5	M01
763	181208_5-D103_000EW_001V3_M01_S_1	CNBP_HUMAN=TSEVNCYR=TSEVNC(UniMod:4)YR	-1.556	12.5	M01
764	181208_5-D103_000EW_001V3_M01_S_1	LGUL_HUMAN=CDFPIMK=C(UniMod:4)DFPIMK	-2.21373	12.5	M01
765	181208_5-D103_000EW_001V3_M01_S_1	GSTP1_HUMAN=YISLIYTNYEAGKDDYVK=YISLIYTNYEAGKDDYVK	-1.28978	12.5	M01
766	181208_5-D103_000EW_001V3_M01_S_1	PTMA_HUMAN=RAAEDDEDDDVDTK=RAAEDDEDDDVDTK	-1.81211	12.5	M01
767	181208_5-D103_000EW_001V3_M01_S_1	1A02_HUMAN=APWIEQEGPEYWDGETRK=APWIEQEGPEYWDGETRK	-0.902885	12.5	M01
768	181208_5-D103_000EW_001V3_M01_S_1	GSHB_HUMAN=AIENELLAR=AIENELLAR	-4.20522	12.5	M01
769	181208_5-D103_000EW_001V3_M01_S_1	PSB9_HUMAN=VSAGEAVVNR=VSAGEAVVNR	-1.12453	12.5	M01
770	181208_5-D103_000EW_001V3_M01_S_1	CERU_HUMAN=EVGPTNADPVCLAK=EVGPTNADPVC(UniMod:4)LAK	-2.43241	12.5	M01
771	181208_5-D103_000EW_001V3_M01_S_1	PGM2_HUMAN=GIVISFDAR=GIVISFDAR	-1.09981	12.5	M01
772	181208_5-D103_000EW_001V3_M01_S_1	FIBA_HUMAN=HPDEAAFFDTASTGK=HPDEAAFFDTASTGK	-0.642467	12.5	M01
773	181208_5-D103_000EW_001V3_M01_S_1	CTNA1_HUMAN=NTSDVISAAK=NTSDVISAAK	-1.2638	12.5	M01
774	181208_5-D103_000EW_001V3_M01_S_1	PFD5_HUMAN=NQLDQEVEFLSTSIAQLK=NQLDQEVEFLSTSIAQLK	-1.51862	12.5	M01
775	181208_5-D103_000EW_001V3_M01_S_1	HMGCL_HUMAN=AAQSANISVR=AAQSANISVR	-1.39169	12.5	M01
776	181208_5-D103_000EW_001V3_M01_S_1	RAC2_HUMAN=HHCPSTPIILVGTK=HHC(UniMod:4)PSTPIILVGTK	-1.05929	12.5	M01
777	181208_5-D103_000EW_001V3_M01_S_1	CO9_HUMAN=TSNFNAAISLK=TSNFNAAISLK	-1.29851	12.5	M01
778	181208_5-D103_000EW_001V3_M01_S_1	A1AG1_HUMAN=NWGLSVYADKPETTK=NWGLSVYADKPETTK	-1.20425	12.5	M01
779	181208_5-D103_000EW_001V3_M01_S_1	MARCS_HUMAN=EEPAAAGSGAASPSAAEK=EEPAAAGSGAASPSAAEK	-1.02935	12.5	M01
780	181208_5-D103_000EW_001V3_M01_S_1	TKTL1_HUMAN=VIDLFTIKPLDVATIVSSAK=VIDLFTIKPLDVATIVSSAK	-1.50679	12.5	M01
781	181208_5-D103_000EW_001V3_M01_S_1	KTN1_HUMAN=AQLNETLTK=AQLNETLTK	-1.91905	12.5	M01
782	181208_5-D103_000EW_001V3_M01_S_1	HYOU1_HUMAN=QADNPHVALYQAR=QADNPHVALYQAR	-1.35453	12.5	M01
783	181208_5-D103_000EW_001V3_M01_S_1	TFR1_HUMAN=ILNIFGVIK=ILNIFGVIK	-1.4932	12.5	M01
784	181208_5-D103_000EW_001V3_M01_S_1	PURB_HUMAN=GGGEQETQELASK=GGGEQETQELASK	-1.03997	12.5	M01
785	181208_5-D103_000EW_001V3_M01_S_1	TMA7_HUMAN=GPLATGGIK=GPLATGGIK	-1.55681	12.5	M01
786	181208_5-D103_000EW_001V3_M01_S_1	HNRPU_HUMAN=VSELKEELKK=VSELKEELKK	-2.09532	12.5	M01
787	181208_5-D103_000EW_001V3_M01_S_1	LYRIC_HUMAN=LSSQISAGEEK=LSSQISAGEEK	-1.16303	12.5	M01
788	181208_5-D103_000EW_001V3_M01_S_1	YBOX1_HUMAN=EDGNEEDKENQGDETQGQQPPQR=EDGNEEDKENQGDETQGQQPPQR	-3.70736	12.5	M01
789	181208_5-D103_000EW_001V3_M01_S_1	ATP5J_HUMAN=RQTSGGPVDASSEYQQELER=RQTSGGPVDASSEYQQELER	-1.3389	12.5	M01
790	181208_5-D103_000EW_001V3_M01_S_1	G3P_HUMAN=LEKPAKYDDIKK=LEKPAKYDDIKK	-1.60936	12.5	M01
791	181208_5-D103_000EW_001V3_M01_S_1	EPCAM_HUMAN=TQNDVDIADVAYYFEK=TQNDVDIADVAYYFEK	-1.18513	12.5	M01
792	181208_5-D103_000EW_001V3_M01_S_1	CPVL_HUMAN=AFDMINR=AFDMINR	-1.18361	12.5	M01
793	181208_5-D103_000EW_001V3_M01_S_1	ENPL_HUMAN=DISTNYYASQKK=DISTNYYASQKK	-1.77045	12.5	M01
794	181208_5-D103_000EW_001V3_M01_S_1	APOE_HUMAN=QQTEWQSGQR=QQTEWQSGQR	-0.513937	12.5	M01
795	181208_5-D103_000EW_001V3_M01_S_1	TPIS_HUMAN=VPADTEVVCAPPTAYIDFAR=VPADTEVVC(UniMod:4)APPTAYIDFAR	-1.76517	12.5	M01
796	181208_5-D103_000EW_001V3_M01_S_1	P4HA1_HUMAN=SAWLSGYENPVVSR=SAWLSGYENPVVSR	-3.31326	12.5	M01
797	181208_5-D103_000EW_001V3_M01_S_1	PYGL_HUMAN=EYYEALPELK=EYYEALPELK	-1.30868	12.5	M01
798	181208_5-D103_000EW_001V3_M01_S_1	ALDOA_HUMAN=AAQEEYVK=AAQEEYVK	-1.68919	12.5	M01
799	181208_5-D103_000EW_001V3_M01_S_1	A2GL_HUMAN=VAAGAFQGLR=VAAGAFQGLR	-0.817985	12.5	M01
800	181208_5-D103_000EW_001V3_M01_S_1	A2GL_HUMAN=GQTLLAVAK=GQTLLAVAK	-1.02196	12.5	M01
801	181208_5-D103_000EW_001V3_M01_S_1	JUPI1_HUMAN=SSGGREDLESSGLQR=SSGGREDLESSGLQR	-2.77261	12.5	M01
802	181208_5-D103_000EW_001V3_M01_S_1	FKBP4_HUMAN=TQLAVCQQR=TQLAVC(UniMod:4)QQR	-2.2496	12.5	M01
803	181208_5-D103_000EW_001V3_M01_S_1	HMGA1_HUMAN=EPSEVPTPK=EPSEVPTPK	-1.22665	12.5	M01
804	181208_5-D103_000EW_001V3_M01_S_1	CH10_HUMAN=GKGGEIQPVSVK=GKGGEIQPVSVK	-1.97857	12.5	M01
805	181208_5-D103_000EW_001V3_M01_S_1	CPSF6_HUMAN=AISSSAISR=AISSSAISR	-2.36026	12.5	M01
806	181208_5-D103_000EW_001V3_M01_S_1	TPIS_HUMAN=VIADNVKDWSK=VIADNVKDWSK	-1.15207	12.5	M01
807	181208_5-D103_000EW_001VA_M01_S_2	LMNB1_HUMAN=LVEVDSGR=LVEVDSGR	-1.23026	12.5	M01
808	181208_5-D103_000EW_001VA_M01_S_2	AHNK2_HUMAN=AGAGVPGEQPVDLNLPLEAPPISK=AGAGVPGEQPVDLNLPLEAPPISK	-0.911997	12.5	M01
809	181208_5-D103_000EW_001VA_M01_S_2	CAYP1_HUMAN=LGLVLDQAEAEGVCR=LGLVLDQAEAEGVC(UniMod:4)R	-0.179588	12.5	M01
810	181208_5-D103_000EW_001VA_M01_S_2	BIP_HUMAN=NQLTSNPENTVFDAKR=NQLTSNPENTVFDAKR	-1.2893	12.5	M01
811	181208_5-D103_000EW_001VA_M01_S_2	LYAG_HUMAN=QQPMALAVALTK=QQPMALAVALTK	-1.36669	12.5	M01
812	181208_5-D103_000EW_001VA_M01_S_2	HNRPU_HUMAN=VSELKEELK=VSELKEELK	-1.37617	12.5	M01
813	181208_5-D103_000EW_001VA_M01_S_2	PEPD_HUMAN=VPLALFALNR=VPLALFALNR	-1.93861	12.5	M01
814	181208_5-D103_000EW_001VA_M01_S_2	TYPH_HUMAN=EQEELLAPADGTVELVR=EQEELLAPADGTVELVR	-0.868791	12.5	M01
815	181208_5-D103_000EW_001VA_M01_S_2	AMPL_HUMAN=LYGSGDQEAWQK=LYGSGDQEAWQK	-1.34439	12.5	M01
816	181208_5-D103_000EW_001VA_M01_S_2	TFR1_HUMAN=SSGLPNIPVQTISR=SSGLPNIPVQTISR	-0.853243	12.5	M01
817	181208_5-D103_000EW_001VA_M01_S_2	TYPH_HUMAN=ALQEALVLSDR=ALQEALVLSDR	-0.555926	12.5	M01
818	181208_5-D103_000EW_001VA_M01_S_2	CADH6_HUMAN=TPESSPPGTPIGR=TPESSPPGTPIGR	-0.714785	12.5	M01
819	181208_5-D103_000EW_001VA_M01_S_2	ICAM1_HUMAN=VELAPLPSWQPVGK=VELAPLPSWQPVGK	-0.511493	12.5	M01
820	181208_5-D103_000EW_001VA_M01_S_2	ATP5H_HUMAN=TIDWVAFAEIIPQNQK=TIDWVAFAEIIPQNQK	-0.415498	12.5	M01
821	181208_5-D103_000EW_001VA_M01_S_2	ASPH_HUMAN=IAESIPYLK=IAESIPYLK	0.0639802	12.5	M01
822	181208_5-D103_000EW_001VA_M01_S_2	SARNP_HUMAN=FGISSVPTK=FGISSVPTK	-1.55577	12.5	M01
823	181208_5-D103_000EW_001VA_M01_S_2	MYDGF_HUMAN=ESDVPLKTEEFEVTK=ESDVPLKTEEFEVTK	-1.03442	12.5	M01
824	181208_5-D103_000EW_001VA_M01_S_2	ENOA_HUMAN=SGKYDLDFK=SGKYDLDFK	-1.08956	12.5	M01
825	181208_5-D103_000EW_001VA_M01_S_2	CLUS_HUMAN=EIQNAVNGVK=EIQNAVNGVK	-0.578109	12.5	M01
826	181208_5-D103_000EW_001VA_M01_S_2	HNRPU_HUMAN=LLEQYKEESK=LLEQYKEESK	-2.13464	12.5	M01
827	181208_5-D103_000EW_001VA_M01_S_2	LASP1_HUMAN=QQSELQSQVR=QQSELQSQVR	-0.507795	12.5	M01
828	181208_5-D103_000EW_001VA_M01_S_2	HSPB1_HUMAN=AQLGGPEAAKSDETAAK=AQLGGPEAAKSDETAAK	-0.983744	12.5	M01
829	181208_5-D103_000EW_001VA_M01_S_2	DESP_HUMAN=NQCTQVVQER=NQC(UniMod:4)TQVVQER	-0.0248064	12.5	M01
830	181208_5-D103_000EW_001VA_M01_S_2	AMPL_HUMAN=LILADALCYAHTFNPK=LILADALC(UniMod:4)YAHTFNPK	-0.714457	12.5	M01
831	181208_5-D103_000EW_001VA_M01_S_2	IF2B2_HUMAN=ILVPTQFVGAIIGK=ILVPTQFVGAIIGK	-1.29305	12.5	M01
832	181208_5-D103_000EW_001VA_M01_S_2	MAP4_HUMAN=QPAPTTIGGLNK=QPAPTTIGGLNK	-2.23939	12.5	M01
833	181208_5-D103_000EW_001VA_M01_S_2	VAT1_HUMAN=EVAEAATGEDASSPPPK=EVAEAATGEDASSPPPK	-0.519263	12.5	M01
834	181208_5-D103_000EW_001VA_M01_S_2	SYSC_HUMAN=YAGLSTCFR=YAGLSTC(UniMod:4)FR	-1.44723	12.5	M01
835	181208_5-D103_000EW_001VA_M01_S_2	TERA_HUMAN=LAGESESNLRK=LAGESESNLRK	-0.802251	12.5	M01
836	181208_5-D103_000EW_001VA_M01_S_2	GFPT1_HUMAN=ESQDTSFTTLVER=ESQDTSFTTLVER	-1.52393	12.5	M01
837	181208_5-D103_000EW_001VA_M01_S_2	SERPH_HUMAN=LYGPSSVSFADDFVR=LYGPSSVSFADDFVR	-1.11232	12.5	M01
838	181208_5-D103_000EW_001VA_M01_S_2	NONO_HUMAN=FGQAATMEGIGAIGGTPPAFNR=FGQAATMEGIGAIGGTPPAFNR	-1.93336	12.5	M01
839	181208_5-D103_000EW_001VA_M01_S_2	SIAE_HUMAN=ELSNTAAYQSVR=ELSNTAAYQSVR	-0.908553	12.5	M01
840	181208_5-D103_000EW_001VA_M01_S_2	NECP2_HUMAN=VRPASTGGLSLLPPPPGGK=VRPASTGGLSLLPPPPGGK	-1.14769	12.5	M01
841	181208_5-D103_000EW_001VA_M01_S_2	ROAA_HUMAN=EVYQQQQYGSGGR=EVYQQQQYGSGGR	-1.81628	12.5	M01
842	181208_5-D103_000EW_001VA_M01_S_2	AHNK2_HUMAN=SIEASVDVSAPK=SIEASVDVSAPK	-0.531814	12.5	M01
843	181208_5-D103_000EW_001VA_M01_S_2	OPA1_HUMAN=VVVVGDQSAGK=VVVVGDQSAGK	-0.773923	12.5	M01
844	181208_5-D103_000EW_001VA_M01_S_2	TPIS_HUMAN=VTNGAFTGEISPGMIK=VTNGAFTGEISPGMIK	-0.625612	12.5	M01
845	181208_5-D103_000EW_001VA_M01_S_2	TERA_HUMAN=NAPAIIFIDELDAIAPKR=NAPAIIFIDELDAIAPKR	-1.26573	12.5	M01
846	181208_5-D103_000EW_001VA_M01_S_2	HS71A_HUMAN=VQVSYKGETK=VQVSYKGETK	-2.27701	12.5	M01
847	181208_5-D103_000EW_001VA_M01_S_2	GSTP1_HUMAN=YISLIYTNYEAGK=YISLIYTNYEAGK	-0.596466	12.5	M01
848	181208_5-D103_000EW_001VA_M01_S_2	ENOA_HUMAN=TIAPALVSKK=TIAPALVSKK	-1.34381	12.5	M01
849	181208_5-D103_000EW_001VA_M01_S_2	AIFM1_HUMAN=ELWFSDDPNVTK=ELWFSDDPNVTK	-1.78466	12.5	M01
850	181208_5-D103_000EW_001VA_M01_S_2	RCC2_HUMAN=TKDGQILPVPNVVVR=TKDGQILPVPNVVVR	-1.62927	12.5	M01
851	181208_5-D103_000EW_001VA_M01_S_2	ENOA_HUMAN=IEEELGSK=IEEELGSK	-1.40028	12.5	M01
852	181208_5-D103_000EW_001VA_M01_S_2	ESYT1_HUMAN=LGTQTFCSR=LGTQTFC(UniMod:4)SR	-0.587146	12.5	M01
853	181208_5-D103_000EW_001VA_M01_S_2	THIO_HUMAN=VGEFSGANK=VGEFSGANK	-2.46773	12.5	M01
854	181208_5-D103_000EW_001VA_M01_S_2	CCDC6_HUMAN=ASVTIQAR=ASVTIQAR	-1.30427	12.5	M01
855	181208_5-D103_000EW_001VA_M01_S_2	SAFB1_HUMAN=NFWVSGLSSTTR=NFWVSGLSSTTR	-1.31007	12.5	M01
856	181208_5-D103_000EW_001VA_M01_S_2	GPDM_HUMAN=NYLSCDVEVR=NYLSC(UniMod:4)DVEVR	-0.232282	12.5	M01
857	181208_5-D103_000EW_001VA_M01_S_2	NONO_HUMAN=GIVEFSGKPAAR=GIVEFSGKPAAR	-1.74956	12.5	M01
858	181208_5-D103_000EW_001VA_M01_S_2	PTBP1_HUMAN=HQNVQLPR=HQNVQLPR	-1.50261	12.5	M01
859	181208_5-D103_000EW_001VA_M01_S_2	HG2A_HUMAN=HSLEQKPTDAPPK=HSLEQKPTDAPPK	-0.990091	12.5	M01
860	181208_5-D103_000EW_001VA_M01_S_2	ENOA_HUMAN=LNVTEQEKIDK=LNVTEQEKIDK	-1.28567	12.5	M01
861	181208_5-D103_000EW_001VA_M01_S_2	RBM14_HUMAN=ASYVAPLTAQPATYR=ASYVAPLTAQPATYR	-1.07616	12.5	M01
862	181208_5-D103_000EW_001VA_M01_S_2	FKB1A_HUMAN=GWEEGVAQMSVGQR=GWEEGVAQMSVGQR	-1.12459	12.5	M01
863	181208_5-D103_000EW_001VA_M01_S_2	ENOA_HUMAN=AAVPSGASTGIYEALELRDNDK=AAVPSGASTGIYEALELRDNDK	-0.506726	12.5	M01
864	181208_5-D103_000EW_001VA_M01_S_2	LG3BP_HUMAN=LASAYGAR=LASAYGAR	-1.30932	12.5	M01
865	181208_5-D103_000EW_001VA_M01_S_2	GRP75_HUMAN=RYDDPEVQK=RYDDPEVQK	-1.23393	12.5	M01
866	181208_5-D103_000EW_001VA_M01_S_2	IPYR_HUMAN=AAPFSLEYR=AAPFSLEYR	-2.00566	12.5	M01
867	181208_5-D103_000EW_001VA_M01_S_2	VTDB_HUMAN=THLPEVFLSK=THLPEVFLSK	-0.324835	12.5	M01
868	181208_5-D103_000EW_001VA_M01_S_2	STMN1_HUMAN=RASGQAFELILSPR=RASGQAFELILSPR	-1.94061	12.5	M01
869	181208_5-D103_000EW_001VA_M01_S_2	RRBP1_HUMAN=TLQEQLENGPNTQLAR=TLQEQLENGPNTQLAR	-0.274165	12.5	M01
870	181208_5-D103_000EW_001VA_M01_S_2	CPVL_HUMAN=GGGHILPYDQPLR=GGGHILPYDQPLR	-2.40669	12.5	M01
871	181208_5-D103_000EW_001VA_M01_S_2	KTN1_HUMAN=NAEQAATQLK=NAEQAATQLK	-1.05483	12.5	M01
872	181208_5-D103_000EW_001VA_M01_S_2	GDIR2_HUMAN=APNVVVTR=APNVVVTR	-0.780237	12.5	M01
873	181208_5-D103_000EW_001VA_M01_S_2	FSCN1_HUMAN=LVARPEPATGYTLEFR=LVARPEPATGYTLEFR	-0.972816	12.5	M01
874	181208_5-D103_000EW_001VA_M01_S_2	ENOG_HUMAN=IEEELGDEAR=IEEELGDEAR	-0.868002	12.5	M01
875	181208_5-D103_000EW_001VA_M01_S_2	AN32A_HUMAN=LELSDNR=LELSDNR	-1.18507	12.5	M01
876	181208_5-D103_000EW_001VA_M01_S_2	MYH14_HUMAN=LLLQVESLTTELSAER=LLLQVESLTTELSAER	-0.774472	12.5	M01
877	181208_5-D103_000EW_001VA_M01_S_2	PROF1_HUMAN=EGVHGGLINK=EGVHGGLINK	-0.687716	12.5	M01
878	181208_5-D103_000EW_001VA_M01_S_2	TRA2B_HUMAN=YGPIADVSIVYDQQSR=YGPIADVSIVYDQQSR	-0.236529	12.5	M01
879	181208_5-D103_000EW_001VA_M01_S_2	MVP_HUMAN=ILDQSEAEK=ILDQSEAEK	-1.00543	12.5	M01
880	181208_5-D103_000EW_001VA_M01_S_2	PGAM1_HUMAN=FSGWYDADLSPAGHEEAK=FSGWYDADLSPAGHEEAK	-1.74178	12.5	M01
881	181208_5-D103_000EW_001VA_M01_S_2	MUC1_HUMAN=DISEMFLQIYK=DISEMFLQIYK	-0.790029	12.5	M01
882	181208_5-D103_000EW_001VA_M01_S_2	SRSF1_HUMAN=EAGDVCYADVYR=EAGDVC(UniMod:4)YADVYR	-1.67482	12.5	M01
883	181208_5-D103_000EW_001VA_M01_S_2	SPIT2_HUMAN=NAADSSVPSAPR=NAADSSVPSAPR	-0.799206	12.5	M01
884	181208_5-D103_000EW_001VA_M01_S_2	ENOA_HUMAN=YGKDATNVGDEGGFAPNILENK=YGKDATNVGDEGGFAPNILENK	-0.810249	12.5	M01
885	181208_5-D103_000EW_001VA_M01_S_2	KTN1_HUMAN=AQQLSITSK=AQQLSITSK	-1.56742	12.5	M01
886	181208_5-D103_000EW_001VA_M01_S_2	PURB_HUMAN=FGGAFCR=FGGAFC(UniMod:4)R	-0.273412	12.5	M01
887	181208_5-D103_000EW_001VA_M01_S_2	A1AG1_HUMAN=SDVVYTDWKK=SDVVYTDWKK	-0.547527	12.5	M01
888	181208_5-D103_000EW_001VA_M01_S_2	UCHL1_HUMAN=QTIGNSCGTIGLIHAVANNQDK=QTIGNSC(UniMod:4)GTIGLIHAVANNQDK	-1.19249	12.5	M01
889	181208_5-D103_000EW_001VA_M01_S_2	IF4G1_HUMAN=GGPPGPPISR=GGPPGPPISR	-1.53324	12.5	M01
890	181208_5-D103_000EW_001VA_M01_S_2	PEBP1_HUMAN=YVWLVYEQDRPLKCDEPILSNR=YVWLVYEQDRPLKC(UniMod:4)DEPILSNR	-0.499729	12.5	M01
891	181208_5-D103_000EW_001VA_M01_S_2	NEDD8_HUMAN=EGIPPQQQR=EGIPPQQQR	-2.12343	12.5	M01
892	181208_5-D103_000EW_001VA_M01_S_2	TPIS_HUMAN=TATPQQAQEVHEK=TATPQQAQEVHEK	-0.952447	12.5	M01
893	181208_5-D103_000EW_001VA_M01_S_2	ENOA_HUMAN=LNVTEQEK=LNVTEQEK	-1.11561	12.5	M01
894	181208_5-D103_000EW_001VA_M01_S_2	HNRPU_HUMAN=GYFEYIEENKYSR=GYFEYIEENKYSR	-1.19429	12.5	M01
895	181208_5-D103_000EW_001VA_M01_S_2	CNBP_HUMAN=CGETGHVAINCSK=C(UniMod:4)GETGHVAINC(UniMod:4)SK	-1.28603	12.5	M01
896	181208_5-D103_000EW_001VA_M01_S_2	PA1B3_HUMAN=AIVQLVNER=AIVQLVNER	-1.31697	12.5	M01
897	181208_5-D103_000EW_001VA_M01_S_2	PCKGM_HUMAN=TVIVTPSQR=TVIVTPSQR	-0.754503	12.5	M01
898	181208_5-D103_000EW_001VA_M01_S_2	AIF1_HUMAN=YSSDEDLPSK=YSSDEDLPSK	-0.755998	12.5	M01
899	181208_5-D103_000EW_001VA_M01_S_2	PSB6_HUMAN=TTTGSYIANR=TTTGSYIANR	-1.60008	12.5	M01
900	181208_5-D103_000EW_001VA_M01_S_2	HYOU1_HUMAN=LGNTISSLFGGGTTPDAK=LGNTISSLFGGGTTPDAK	-1.74227	12.5	M01
901	181208_5-D103_000EW_001VA_M01_S_2	MOES_HUMAN=ALTSELANARDESK=ALTSELANARDESK	-0.809212	12.5	M01
902	181208_5-D103_000EW_001VA_M01_S_2	MYH14_HUMAN=HGQALGELAEQLEQAR=HGQALGELAEQLEQAR	-0.876931	12.5	M01
903	181208_5-D103_000EW_001VA_M01_S_2	TMA7_HUMAN=GPLATGGIKK=GPLATGGIKK	-1.24247	12.5	M01
904	181208_5-D103_000EW_001VA_M01_S_2	CRIP2_HUMAN=ASSVTTFTGEPNTCPR=ASSVTTFTGEPNTC(UniMod:4)PR	-0.656712	12.5	M01
905	181208_5-D103_000EW_001VA_M01_S_2	AN32E_HUMAN=CPNLTYLNLSGNK=C(UniMod:4)PNLTYLNLSGNK	-1.81969	12.5	M01
906	181208_5-D103_000EW_001VA_M01_S_2	LYAG_HUMAN=GAYTQVIFLAR=GAYTQVIFLAR	-0.64188	12.5	M01
907	181208_5-D103_000EW_001VA_M01_S_2	PSA2_HUMAN=KLAQQYYLVYQEPIPTAQLVQR=KLAQQYYLVYQEPIPTAQLVQR	-1.52262	12.5	M01
908	181208_5-D103_000EW_001VA_M01_S_2	S10AG_HUMAN=AVIVLVENFYK=AVIVLVENFYK	-0.380362	12.5	M01
909	181208_5-D103_000EW_001VA_M01_S_2	PGK1_HUMAN=DVLFLKDCVGPEVEK=DVLFLKDC(UniMod:4)VGPEVEK	-0.498075	12.5	M01
910	181208_5-D103_000EW_001VA_M01_S_2	AHNK_HUMAN=GEVDVDVPK=GEVDVDVPK	-0.174627	12.5	M01
911	181208_5-D103_000EW_001VA_M01_S_2	RS2_HUMAN=SPYQEFTDHLVK=SPYQEFTDHLVK	-2.95778	12.5	M01
912	181208_5-D103_000EW_001VA_M01_S_2	SRC8_HUMAN=SAVGFDYQGK=SAVGFDYQGK	-0.466296	12.5	M01
913	181208_5-D103_000EW_001VA_M01_S_2	TKTL1_HUMAN=LIESQIQTSR=LIESQIQTSR	-0.711254	12.5	M01
914	181208_5-D103_000EW_001VA_M01_S_2	STAT1_HUMAN=LLGPNASPDGLIPWTR=LLGPNASPDGLIPWTR	-0.0253819	12.5	M01
915	181208_5-D103_000EW_001VA_M01_S_2	PDIA1_HUMAN=KSNFAEALAAHK=KSNFAEALAAHK	-0.734533	12.5	M01
916	181208_5-D103_000EW_001VA_M01_S_2	RS28_HUMAN=VEFMDDTSR=VEFMDDTSR	-3.07022	12.5	M01
917	181208_5-D103_000EW_001VA_M01_S_2	GRP75_HUMAN=RQAVTNPNNTFYATK=RQAVTNPNNTFYATK	-0.658489	12.5	M01
918	181208_5-D103_000EW_001VA_M01_S_2	SEC62_HUMAN=ESVVDYCNR=ESVVDYC(UniMod:4)NR	-0.446513	12.5	M01
919	181208_5-D103_000EW_001VA_M01_S_2	TPD54_HUMAN=VTQSDLYK=VTQSDLYK	-0.713173	12.5	M01
920	181208_5-D103_000EW_001VA_M01_S_2	TCOF_HUMAN=AGPVAVQVK=AGPVAVQVK	-2.02205	12.5	M01
921	181208_5-D103_000EW_001VA_M01_S_2	AIFM1_HUMAN=VNAELQAR=VNAELQAR	-1.40674	12.5	M01
922	181208_5-D103_000EW_001VA_M01_S_2	TRA2B_HUMAN=VDFSITK=VDFSITK	-1.71355	12.5	M01
923	181208_5-D103_000EW_001VA_M01_S_2	TYB4_HUMAN=TETQEKNPLPSK=TETQEKNPLPSK	-0.604692	12.5	M01
924	181208_5-D103_000EW_001VA_M01_S_2	SODC_HUMAN=AVCVLKGDGPVQGIINFEQK=AVC(UniMod:4)VLKGDGPVQGIINFEQK	-2.02726	12.5	M01
925	181208_5-D103_000EW_001VA_M01_S_2	CERU_HUMAN=EYTDASFTNRK=EYTDASFTNRK	-0.0480049	12.5	M01
926	181208_5-D103_000EW_001VA_M01_S_2	HS90A_HUMAN=HSQFIGYPITLFVEKER=HSQFIGYPITLFVEKER	-2.52463	12.5	M01
927	181208_5-D103_000EW_001VA_M01_S_2	RHOA_HUMAN=IGAFGYMECSAK=IGAFGYMEC(UniMod:4)SAK	-2.31439	12.5	M01
928	181208_5-D103_000EW_001VA_M01_S_2	MYDGF_HUMAN=SYLYFTQFK=SYLYFTQFK	-0.639972	12.5	M01
929	181208_5-D103_000EW_001VA_M01_S_2	JAM1_HUMAN=ITASYEDR=ITASYEDR	-1.09658	12.5	M01
930	181208_5-D103_000EW_001VA_M01_S_2	2B19_HUMAN=GIYNQEENVR=GIYNQEENVR	-0.494334	12.5	M01
931	181208_5-D103_000EW_001VA_M01_S_2	NUCKS_HUMAN=ATVTPSPVK=ATVTPSPVK	-1.19977	12.5	M01
932	181208_5-D103_000EW_001VA_M01_S_2	VIGLN_HUMAN=IEGDPQGVQQAK=IEGDPQGVQQAK	-0.881371	12.5	M01
933	181208_5-D103_000EW_001VA_M01_S_2	STIP1_HUMAN=LDPHNHVLYSNR=LDPHNHVLYSNR	-1.7098	12.5	M01
934	181208_5-D103_000EW_001VA_M01_S_2	ZA2G_HUMAN=WEAEPVYVQR=WEAEPVYVQR	-0.598504	12.5	M01
935	181208_5-D103_000EW_001VA_M01_S_2	COF1_HUMAN=KAVLFCLSEDK=KAVLFC(UniMod:4)LSEDK	-1.22701	12.5	M01
936	181208_5-D103_000EW_001VA_M01_S_2	UBA1_HUMAN=YDGQVAVFGSDLQEK=YDGQVAVFGSDLQEK	-1.40009	12.5	M01
937	181208_5-D103_000EW_001VA_M01_S_2	AATM_HUMAN=TQLVSNLKK=TQLVSNLKK	-2.54123	12.5	M01
938	181208_5-D103_000EW_001VA_M01_S_2	EZRI_HUMAN=QRIDEFEAL=QRIDEFEAL	-1.0048	12.5	M01
939	181208_5-D103_000EW_001VA_M01_S_2	SBP1_HUMAN=GGPVQVLEDEELKSQPEPLVVK=GGPVQVLEDEELKSQPEPLVVK	-0.751639	12.5	M01
940	181208_5-D103_000EW_001VA_M01_S_2	PDCD5_HUMAN=AVENYLIQMAR=AVENYLIQMAR	-3.93669	12.5	M01
941	181208_5-D103_000EW_001VA_M01_S_2	PPIA_HUMAN=TEWLDGKHVVFGK=TEWLDGKHVVFGK	-1.0744	12.5	M01
942	181208_5-D103_000EW_001VA_M01_S_2	ROA1_HUMAN=NQGGYGGSSSSSSYGSGR=NQGGYGGSSSSSSYGSGR	-2.19663	12.5	M01
943	181208_5-D103_000EW_001VA_M01_S_2	TB182_HUMAN=VNLFPGLSPSALK=VNLFPGLSPSALK	-0.499939	12.5	M01
944	181208_5-D103_000EW_001VA_M01_S_2	CERU_HUMAN=QYTDSTFR=QYTDSTFR	-0.695744	12.5	M01
945	181208_5-D103_000EW_001VA_M01_S_2	1433Z_HUMAN=YDDMAACMK=YDDMAAC(UniMod:4)MK	-1.48579	12.5	M01
946	181208_5-D103_000EW_001VA_M01_S_2	CNBP_HUMAN=TSEVNCYR=TSEVNC(UniMod:4)YR	-1.61628	12.5	M01
947	181208_5-D103_000EW_001VA_M01_S_2	NCPR_HUMAN=IQTLTSSVR=IQTLTSSVR	-1.16019	12.5	M01
948	181208_5-D103_000EW_001VA_M01_S_2	CLD3_HUMAN=STGPGASLGTGYDR=STGPGASLGTGYDR	-0.449667	12.5	M01
949	181208_5-D103_000EW_001VA_M01_S_2	ROA2_HUMAN=QEMQEVQSSR=QEMQEVQSSR	-1.99776	12.5	M01
950	181208_5-D103_000EW_001VA_M01_S_2	PDCD5_HUMAN=LSNLALVKPEK=LSNLALVKPEK	-2.64059	12.5	M01
951	181208_5-D103_000EW_001VA_M01_S_2	FABP5_HUMAN=TTQFSCTLGEK=TTQFSC(UniMod:4)TLGEK	-2.14951	12.5	M01
952	181208_5-D103_000EW_001VA_M01_S_2	GSTP1_HUMAN=EEVVTVETWQEGSLK=EEVVTVETWQEGSLK	-0.441993	12.5	M01
953	181208_5-D103_000EW_001VA_M01_S_2	MYH14_HUMAN=LAQAEEQLEQETR=LAQAEEQLEQETR	-0.563126	12.5	M01
954	181208_5-D103_000EW_001VA_M01_S_2	GSTP1_HUMAN=YISLIYTNYEAGKDDYVK=YISLIYTNYEAGKDDYVK	-0.563024	12.5	M01
955	181208_5-D103_000EW_001VA_M01_S_2	PTMA_HUMAN=RAAEDDEDDDVDTK=RAAEDDEDDDVDTK	-2.13864	12.5	M01
956	181208_5-D103_000EW_001VA_M01_S_2	PDIA4_HUMAN=FHHTFSTEIAK=FHHTFSTEIAK	-0.543078	12.5	M01
957	181208_5-D103_000EW_001VA_M01_S_2	ALDOA_HUMAN=ELSDIAHR=ELSDIAHR	-1.44131	12.5	M01
958	181208_5-D103_000EW_001VA_M01_S_2	SF01_HUMAN=FQRPGDPQSAQDK=FQRPGDPQSAQDK	-1.44113	12.5	M01
959	181208_5-D103_000EW_001VA_M01_S_2	1A02_HUMAN=APWIEQEGPEYWDGETRK=APWIEQEGPEYWDGETRK	-0.445816	12.5	M01
960	181208_5-D103_000EW_001VA_M01_S_2	AMPL_HUMAN=SAGACTAAAFLK=SAGAC(UniMod:4)TAAAFLK	-1.06168	12.5	M01
961	181208_5-D103_000EW_001VA_M01_S_2	GSHB_HUMAN=AIENELLAR=AIENELLAR	-1.47304	12.5	M01
962	181208_5-D103_000EW_001VA_M01_S_2	LORF1_HUMAN=QANVQIQEIQR=QANVQIQEIQR	-1.35153	12.5	M01
963	181208_5-D103_000EW_001VA_M01_S_2	IF4G1_HUMAN=ITKPGSIDSNNQLFAPGGR=ITKPGSIDSNNQLFAPGGR	-0.797681	12.5	M01
964	181208_5-D103_000EW_001VA_M01_S_2	PSB9_HUMAN=VSAGEAVVNR=VSAGEAVVNR	-0.727959	12.5	M01
965	181208_5-D103_000EW_001VA_M01_S_2	ICAM1_HUMAN=DGTFPLPIGESVTVTR=DGTFPLPIGESVTVTR	-0.601467	12.5	M01
966	181208_5-D103_000EW_001VA_M01_S_2	CAYP1_HUMAN=SGEWTEDEVLR=SGEWTEDEVLR	-0.565476	12.5	M01
967	181208_5-D103_000EW_001VA_M01_S_2	ROA2_HUMAN=GFGFVTFDDHDPVDKIVLQK=GFGFVTFDDHDPVDKIVLQK	-2.41346	12.5	M01
968	181208_5-D103_000EW_001VA_M01_S_2	MYH9_HUMAN=DLEAHIDSANK=DLEAHIDSANK	-1.11193	12.5	M01
969	181208_5-D103_000EW_001VA_M01_S_2	KTN1_HUMAN=LTDTLVSK=LTDTLVSK	-0.693342	12.5	M01
970	181208_5-D103_000EW_001VA_M01_S_2	RANB3_HUMAN=SVLRPAVLQAPQPK=SVLRPAVLQAPQPK	-2.89349	12.5	M01
971	181208_5-D103_000EW_001VA_M01_S_2	HYEP_HUMAN=VFYSLMR=VFYSLMR	-1.1478	12.5	M01
972	181208_5-D103_000EW_001VA_M01_S_2	PGM2_HUMAN=GIVISFDAR=GIVISFDAR	-0.673248	12.5	M01
973	181208_5-D103_000EW_001VA_M01_S_2	NOP56_HUMAN=LSFYETGEIPR=LSFYETGEIPR	-0.985805	12.5	M01
974	181208_5-D103_000EW_001VA_M01_S_2	ERO1A_HUMAN=LGAVDESLSEETQK=LGAVDESLSEETQK	-0.405676	12.5	M01
975	181208_5-D103_000EW_001VA_M01_S_2	FIBA_HUMAN=HPDEAAFFDTASTGK=HPDEAAFFDTASTGK	-0.740327	12.5	M01
976	181208_5-D103_000EW_001VA_M01_S_2	NUDC2_HUMAN=AQDIQCGLQSR=AQDIQC(UniMod:4)GLQSR	-1.3922	12.5	M01
977	181208_5-D103_000EW_001VA_M01_S_2	AHNK2_HUMAN=GPQIDVNVPK=GPQIDVNVPK	-1.23824	12.5	M01
978	181208_5-D103_000EW_001VA_M01_S_2	CTNA1_HUMAN=NTSDVISAAK=NTSDVISAAK	-1.08591	12.5	M01
979	181208_5-D103_000EW_001VA_M01_S_2	PFD5_HUMAN=NQLDQEVEFLSTSIAQLK=NQLDQEVEFLSTSIAQLK	-1.37493	12.5	M01
980	181208_5-D103_000EW_001VA_M01_S_2	ENOA_HUMAN=LMIEMDGTENK=LMIEMDGTENK	-1.61936	12.5	M01
981	181208_5-D103_000EW_001VA_M01_S_2	ENOA_HUMAN=KLNVTEQEKIDK=KLNVTEQEKIDK	-0.935748	12.5	M01
982	181208_5-D103_000EW_001VA_M01_S_2	LS14A_HUMAN=SFFDNISCDDNR=SFFDNISC(UniMod:4)DDNR	-2.17799	12.5	M01
983	181208_5-D103_000EW_001VA_M01_S_2	LIN7C_HUMAN=VLQSEFCNAVR=VLQSEFC(UniMod:4)NAVR	-0.395398	12.5	M01
984	181208_5-D103_000EW_001VA_M01_S_2	CERU_HUMAN=ALYLQYTDETFR=ALYLQYTDETFR	-0.496071	12.5	M01
985	181208_5-D103_000EW_001VA_M01_S_2	PSMD9_HUMAN=SDVDLYQVR=SDVDLYQVR	-1.14443	12.5	M01
986	181208_5-D103_000EW_001VA_M01_S_2	AHNK2_HUMAN=LPEGPVPEGASLK=LPEGPVPEGASLK	-0.681089	12.5	M01
987	181208_5-D103_000EW_001VA_M01_S_2	ZYX_HUMAN=FSPGAPGGSGSQPNQK=FSPGAPGGSGSQPNQK	-0.267429	12.5	M01
988	181208_5-D103_000EW_001VA_M01_S_2	LIMA1_HUMAN=SPPEALVQGR=SPPEALVQGR	-1.58793	12.5	M01
989	181208_5-D103_000EW_001VA_M01_S_2	CRIP2_HUMAN=GVNTGAVGSYIYDRDPEGK=GVNTGAVGSYIYDRDPEGK	-0.694942	12.5	M01
990	181208_5-D103_000EW_001VA_M01_S_2	TYPH_HUMAN=VSLVLAPALAACGCK=VSLVLAPALAAC(UniMod:4)GC(UniMod:4)K	-0.63872	12.5	M01
991	181208_5-D103_000EW_001VA_M01_S_2	AHNK_HUMAN=LQGSGVSLASK=LQGSGVSLASK	-0.80382	12.5	M01
992	181208_5-D103_000EW_001VA_M01_S_2	AMPL_HUMAN=GSPNANEPPLVFVGK=GSPNANEPPLVFVGK	-2.21158	12.5	M01
993	181208_5-D103_000EW_001VA_M01_S_2	LASP1_HUMAN=TQDQISNIK=TQDQISNIK	-0.708283	12.5	M01
994	181208_5-D103_000EW_001VA_M01_S_2	SBP1_HUMAN=HEIVQTLSLK=HEIVQTLSLK	-0.805839	12.5	M01
995	181208_5-D103_000EW_001VA_M01_S_2	RL6_HUMAN=YEITEQR=YEITEQR	-1.36494	12.5	M01
996	181208_5-D103_000EW_001VA_M01_S_2	SBP1_HUMAN=NTGTEAPDYLATVDVDPK=NTGTEAPDYLATVDVDPK	-0.809561	12.5	M01
997	181208_5-D103_000EW_001VA_M01_S_2	SBP1_HUMAN=VAGGPQMIQLSLDGKR=VAGGPQMIQLSLDGKR	-1.45025	12.5	M01
998	181208_5-D103_000EW_001VA_M01_S_2	HAP28_HUMAN=GVEGLIDIENPNR=GVEGLIDIENPNR	-2.7883	12.5	M01
999	181208_5-D103_000EW_001VA_M01_S_2	TOIP1_HUMAN=SELGNQSPSTSSR=SELGNQSPSTSSR	-0.40868	12.5	M01
1000	181208_5-D103_000EW_001VA_M01_S_2	VATG1_HUMAN=EEAQAEIEQYR=EEAQAEIEQYR	-0.608143	12.5	M01
1001	181208_5-D103_000EW_001VA_M01_S_2	RCC1_HUMAN=VPELFANR=VPELFANR	-1.80549	12.5	M01
1002	181208_5-D103_000EW_001VA_M01_S_2	CYBR1_HUMAN=RNLALDEAGQR=RNLALDEAGQR	-0.535285	12.5	M01
1003	181208_5-D103_000EW_001VA_M01_S_2	YAP1_HUMAN=QASTDAGTAGALTPQHVR=QASTDAGTAGALTPQHVR	-1.29257	12.5	M01
1004	181208_5-D103_000EW_001VA_M01_S_2	CO9_HUMAN=TSNFNAAISLK=TSNFNAAISLK	-0.378327	12.5	M01
1005	181208_5-D103_000EW_001VA_M01_S_2	PDIA1_HUMAN=TLDGFKK=TLDGFKK	-1.3393	12.5	M01
1006	181208_5-D103_000EW_001VA_M01_S_2	A1AG1_HUMAN=NWGLSVYADKPETTK=NWGLSVYADKPETTK	-0.459509	12.5	M01
1007	181208_5-D103_000EW_001VA_M01_S_2	IF4G1_HUMAN=IHNAENIQPGEQK=IHNAENIQPGEQK	-1.03558	12.5	M01
1008	181208_5-D103_000EW_001VA_M01_S_2	SF01_HUMAN=ILRPWQSSETR=ILRPWQSSETR	-1.60073	12.5	M01
1009	181208_5-D103_000EW_001VA_M01_S_2	HG2A_HUMAN=GSFPENLR=GSFPENLR	-1.1897	12.5	M01
1010	181208_5-D103_000EW_001VA_M01_S_2	FBX2_HUMAN=VLAALPAAELVQACR=VLAALPAAELVQAC(UniMod:4)R	-0.171231	12.5	M01
1011	181208_5-D103_000EW_001VA_M01_S_2	MARCS_HUMAN=EEPAAAGSGAASPSAAEK=EEPAAAGSGAASPSAAEK	-0.909335	12.5	M01
1012	181208_5-D103_000EW_001VA_M01_S_2	ERO1A_HUMAN=QEIVSLFNAFGR=QEIVSLFNAFGR	-0.371303	12.5	M01
1013	181208_5-D103_000EW_001VA_M01_S_2	TKTL1_HUMAN=VIDLFTIKPLDVATIVSSAK=VIDLFTIKPLDVATIVSSAK	-0.806538	12.5	M01
1014	181208_5-D103_000EW_001VA_M01_S_2	DESP_HUMAN=YQAECSQFK=YQAEC(UniMod:4)SQFK	-0.347522	12.5	M01
1015	181208_5-D103_000EW_001VA_M01_S_2	ASPC1_HUMAN=VTPSTVLLQVLEDTCR=VTPSTVLLQVLEDTC(UniMod:4)R	-1.63484	12.5	M01
1016	181208_5-D103_000EW_001VA_M01_S_2	RCN1_HUMAN=RYIFDNVAK=RYIFDNVAK	-0.293555	12.5	M01
1017	181208_5-D103_000EW_001VA_M01_S_2	AACT_HUMAN=KLINDYVK=KLINDYVK	-0.823227	12.5	M01
1018	181208_5-D103_000EW_001VA_M01_S_2	LYAG_HUMAN=WGYSSTAITR=WGYSSTAITR	-0.591418	12.5	M01
1019	181208_5-D103_000EW_001VA_M01_S_2	SRSF9_HUMAN=HGLVPFAFVR=HGLVPFAFVR	-4.24384	12.5	M01
1020	181208_5-D103_000EW_001VA_M01_S_2	TYB4_HUMAN=TETQEKNPLPSKETIEQEK=TETQEKNPLPSKETIEQEK	-0.532367	12.5	M01
1021	181208_5-D103_000EW_001VA_M01_S_2	VDAC2_HUMAN=YKWCEYGLTFTEK=YKWC(UniMod:4)EYGLTFTEK	-0.38248	12.5	M01
1022	181208_5-D103_000EW_001VA_M01_S_2	TPIS_HUMAN=KFFVGGNWK=KFFVGGNWK	-1.00749	12.5	M01
1023	181208_5-D103_000EW_001VA_M01_S_2	KTN1_HUMAN=AQLNETLTK=AQLNETLTK	-0.89878	12.5	M01
1024	181208_5-D103_000EW_001VA_M01_S_2	CLCB_HUMAN=VAQLCDFNPK=VAQLC(UniMod:4)DFNPK	-1.33654	12.5	M01
1025	181208_5-D103_000EW_001VA_M01_S_2	H15_HUMAN=RKATGPPVSELITK=RKATGPPVSELITK	-1.20441	12.5	M01
1026	181208_5-D103_000EW_001VA_M01_S_2	PSA1_HUMAN=AQPAQPADEPAEK=AQPAQPADEPAEK	-1.18751	12.5	M01
1027	181208_5-D103_000EW_001VA_M01_S_2	HYOU1_HUMAN=AEAGPEGVAPAPEGEKK=AEAGPEGVAPAPEGEKK	-1.05416	12.5	M01
1028	181208_5-D103_000EW_001VA_M01_S_2	DDX3X_HUMAN=VGNLGLATSFFNER=VGNLGLATSFFNER	-2.31643	12.5	M01
1029	181208_5-D103_000EW_001VA_M01_S_2	HYOU1_HUMAN=QADNPHVALYQAR=QADNPHVALYQAR	-0.84097	12.5	M01
1030	181208_5-D103_000EW_001VA_M01_S_2	NUDT5_HUMAN=VYSYALALK=VYSYALALK	-5.09562	12.5	M01
1031	181208_5-D103_000EW_001VA_M01_S_2	CALU_HUMAN=DGDLIATK=DGDLIATK	-1.87578	12.5	M01
1032	181208_5-D103_000EW_001VA_M01_S_2	TFR1_HUMAN=ILNIFGVIK=ILNIFGVIK	-0.720803	12.5	M01
1033	181208_5-D103_000EW_001VA_M01_S_2	LAMA3_HUMAN=ESQLLLNR=ESQLLLNR	-1.24519	12.5	M01
1034	181208_5-D103_000EW_001VA_M01_S_2	ENOA_HUMAN=SGKYDLDFKSPDDPSR=SGKYDLDFKSPDDPSR	-0.923501	12.5	M01
1035	181208_5-D103_000EW_001VA_M01_S_2	HBA_HUMAN=AAWGKVGAHAGEYGAEALER=AAWGKVGAHAGEYGAEALER	-0.36881	12.5	M01
1036	181208_5-D103_000EW_001VA_M01_S_2	SRRM1_HUMAN=FAECLEK=FAEC(UniMod:4)LEK	-1.25458	12.5	M01
1037	181208_5-D103_000EW_001VA_M01_S_2	ROA3_HUMAN=GFAFVTFDDHDTVDK=GFAFVTFDDHDTVDK	-1.03694	12.5	M01
1038	181208_5-D103_000EW_001VA_M01_S_2	CRIP2_HUMAN=GVNTGAVGSYIYDR=GVNTGAVGSYIYDR	-1.35461	12.5	M01
1039	181208_5-D103_000EW_001VA_M01_S_2	RISC_HUMAN=VAEQVLNAVNK=VAEQVLNAVNK	-0.453664	12.5	M01
1040	181208_5-D103_000EW_001VA_M01_S_2	PA2G4_HUMAN=AAHLCAEAALR=AAHLC(UniMod:4)AEAALR	-1.72801	12.5	M01
1041	181208_5-D103_000EW_001VA_M01_S_2	MYH14_HUMAN=AELSSLQTAR=AELSSLQTAR	-0.484731	12.5	M01
1042	181208_5-D103_000EW_001VA_M01_S_2	PURB_HUMAN=GGGEQETQELASK=GGGEQETQELASK	-0.354981	12.5	M01
1043	181208_5-D103_000EW_001VA_M01_S_2	AHNK2_HUMAN=LCEGTPQEGGLR=LC(UniMod:4)EGTPQEGGLR	-0.663633	12.5	M01
1044	181208_5-D103_000EW_001VA_M01_S_2	PR40A_HUMAN=LAFNSLLEK=LAFNSLLEK	-1.2818	12.5	M01
1045	181208_5-D103_000EW_001VA_M01_S_2	TMA7_HUMAN=GPLATGGIK=GPLATGGIK	-1.39648	12.5	M01
1046	181208_5-D103_000EW_001VA_M01_S_2	HNRPU_HUMAN=VSELKEELKK=VSELKEELKK	-1.71548	12.5	M01
1047	181208_5-D103_000EW_001VA_M01_S_2	ASSY_HUMAN=IDIVENR=IDIVENR	-0.591053	12.5	M01
1048	181208_5-D103_000EW_001VA_M01_S_2	DHX9_HUMAN=QLYHLGVVEAYSGLTK=QLYHLGVVEAYSGLTK	-1.19096	12.5	M01
1049	181208_5-D103_000EW_001VA_M01_S_2	HYOU1_HUMAN=LYQPEYQEVSTEEQREEISGK=LYQPEYQEVSTEEQREEISGK	-0.334509	12.5	M01
1050	181208_5-D103_000EW_001VA_M01_S_2	PYR1_HUMAN=ILALDCGLK=ILALDC(UniMod:4)GLK	-0.575158	12.5	M01
1051	181208_5-D103_000EW_001VA_M01_S_2	PURA2_HUMAN=VVDLLAQDADIVCR=VVDLLAQDADIVC(UniMod:4)R	-0.755457	12.5	M01
1052	181208_5-D103_000EW_001VA_M01_S_2	MAL2_HUMAN=VTLPAGPDILR=VTLPAGPDILR	-0.716931	12.5	M01
1053	181208_5-D103_000EW_001VA_M01_S_2	ERP44_HUMAN=RNIIGYFEQK=RNIIGYFEQK	-1.0296	12.5	M01
1054	181208_5-D103_000EW_001VA_M01_S_2	NADC_HUMAN=VALNTLAR=VALNTLAR	-1.22182	12.5	M01
1055	181208_5-D103_000EW_001VA_M01_S_2	G3P_HUMAN=LEKPAKYDDIK=LEKPAKYDDIK	-1.06574	12.5	M01
1056	181208_5-D103_000EW_001VA_M01_S_2	YBOX1_HUMAN=EDGNEEDKENQGDETQGQQPPQR=EDGNEEDKENQGDETQGQQPPQR	-2.70736	12.5	M01
1057	181208_5-D103_000EW_001VA_M01_S_2	ATP5J_HUMAN=RQTSGGPVDASSEYQQELER=RQTSGGPVDASSEYQQELER	-1.1103	12.5	M01
1058	181208_5-D103_000EW_001VA_M01_S_2	TYB4_HUMAN=NPLPSKETIEQEK=NPLPSKETIEQEK	-0.987925	12.5	M01
1059	181208_5-D103_000EW_001VA_M01_S_2	PNPO_HUMAN=FFTNFESR=FFTNFESR	-1.27526	12.5	M01
1060	181208_5-D103_000EW_001VA_M01_S_2	GFPT1_HUMAN=CQNALQQVVAR=C(UniMod:4)QNALQQVVAR	-1.29534	12.5	M01
1061	181208_5-D103_000EW_001VA_M01_S_2	PDIA4_HUMAN=GQAVDYEGSR=GQAVDYEGSR	-0.737317	12.5	M01
1062	181208_5-D103_000EW_001VA_M01_S_2	AHNK2_HUMAN=MPSFGVSAPGK=MPSFGVSAPGK	-1.63422	12.5	M01
1063	181208_5-D103_000EW_001VA_M01_S_2	6PGD_HUMAN=LVPLLDTGDIIIDGGNSEYR=LVPLLDTGDIIIDGGNSEYR	-0.407373	12.5	M01
1064	181208_5-D103_000EW_001VA_M01_S_2	CALR_HUMAN=FYGDEEKDK=FYGDEEKDK	-0.573086	12.5	M01
1065	181208_5-D103_000EW_001VA_M01_S_2	IQGA1_HUMAN=LQQTYAALNSK=LQQTYAALNSK	-0.574307	12.5	M01
1066	181208_5-D103_000EW_001VA_M01_S_2	DFFA_HUMAN=AAFGEEVDAVDTGISR=AAFGEEVDAVDTGISR	-1.37642	12.5	M01
1067	181208_5-D103_000EW_001VA_M01_S_2	TCPH_HUMAN=LPIGDVATQYFADR=LPIGDVATQYFADR	-2.01964	12.5	M01
1068	181208_5-D103_000EW_001VA_M01_S_2	EPCAM_HUMAN=TQNDVDIADVAYYFEK=TQNDVDIADVAYYFEK	-0.710491	12.5	M01
1069	181208_5-D103_000EW_001VA_M01_S_2	MYH14_HUMAN=LQEELAASDR=LQEELAASDR	-0.476566	12.5	M01
1070	181208_5-D103_000EW_001VA_M01_S_2	KV320_HUMAN=ASQSVSSSYLAWYQQKPGQAPR=ASQSVSSSYLAWYQQKPGQAPR	-1.29115	12.5	M01
1071	181208_5-D103_000EW_001VA_M01_S_2	SBP1_HUMAN=TKLVLPSLISSR=TKLVLPSLISSR	-1.32152	12.5	M01
1072	181208_5-D103_000EW_001VA_M01_S_2	CPVL_HUMAN=AFDMINR=AFDMINR	-0.404254	12.5	M01
1073	181208_5-D103_000EW_001VA_M01_S_2	LYAG_HUMAN=GELFWDDGESLEVLER=GELFWDDGESLEVLER	-0.273263	12.5	M01
1074	181208_5-D103_000EW_001VA_M01_S_2	PININ_HUMAN=TLQEQLEK=TLQEQLEK	-1.21294	12.5	M01
1075	181208_5-D103_000EW_001VA_M01_S_2	UCHL1_HUMAN=QFLSETEK=QFLSETEK	-1.28173	12.5	M01
1076	181208_5-D103_000EW_001VA_M01_S_2	BASI_HUMAN=SESVPPVTDWAWYK=SESVPPVTDWAWYK	-1.55595	12.5	M01
1077	181208_5-D103_000EW_001VA_M01_S_2	LMNB1_HUMAN=IGDTSVSYK=IGDTSVSYK	-0.80576	12.5	M01
1078	181208_5-D103_000EW_001VA_M01_S_2	TKT_HUMAN=KLILDSAR=KLILDSAR	-1.48275	12.5	M01
1079	181208_5-D103_000EW_001VA_M01_S_2	KTN1_HUMAN=ALKEEIGNVQLEK=ALKEEIGNVQLEK	-0.180086	12.5	M01
1080	181208_5-D103_000EW_001VA_M01_S_2	PMGE_HUMAN=LLPYWNER=LLPYWNER	-0.326851	12.5	M01
1081	181208_5-D103_000EW_001VA_M01_S_2	ENPL_HUMAN=DISTNYYASQKK=DISTNYYASQKK	-1.15691	12.5	M01
1082	181208_5-D103_000EW_001VA_M01_S_2	AMPL_HUMAN=LFEASIETGDR=LFEASIETGDR	-1.88631	12.5	M01
1083	181208_5-D103_000EW_001VA_M01_S_2	SSRD_HUMAN=FFDEESYSLLRK=FFDEESYSLLRK	-0.909425	12.5	M01
1084	181208_5-D103_000EW_001VA_M01_S_2	UB2L3_HUMAN=ADLAEEYSK=ADLAEEYSK	-1.01194	12.5	M01
1085	181208_5-D103_000EW_001VA_M01_S_2	CLUS_HUMAN=EPQDTYHYLPFSLPHR=EPQDTYHYLPFSLPHR	-0.495496	12.5	M01
1086	181208_5-D103_000EW_001VA_M01_S_2	GNS_HUMAN=AFQNVFAPR=AFQNVFAPR	-0.881737	12.5	M01
1087	181208_5-D103_000EW_001VA_M01_S_2	AHNK2_HUMAN=FKMPSFGVSAPGK=FKMPSFGVSAPGK	-0.880042	12.5	M01
1088	181208_5-D103_000EW_001VA_M01_S_2	SRSF7_HUMAN=VYVGNLGTGAGKGELER=VYVGNLGTGAGKGELER	-1.20339	12.5	M01
1089	181208_5-D103_000EW_001VA_M01_S_2	PRP19_HUMAN=ATVLTTER=ATVLTTER	-1.31377	12.5	M01
1090	181208_5-D103_000EW_001VA_M01_S_2	LORF1_HUMAN=REWGPIFNILK=REWGPIFNILK	-0.656257	12.5	M01
1091	181208_5-D103_000EW_001VA_M01_S_2	PPIA_HUMAN=ALSTGEKGFGYK=ALSTGEKGFGYK	-0.508505	12.5	M01
1092	181208_5-D103_000EW_001VA_M01_S_2	SYSC_HUMAN=IWGDCTVR=IWGDC(UniMod:4)TVR	-1.14769	12.5	M01
1093	181208_5-D103_000EW_001VA_M01_S_2	CALU_HUMAN=HLVYESDQNK=HLVYESDQNK	-0.938637	12.5	M01
1094	181208_5-D103_000EW_001VA_M01_S_2	HG2A_HUMAN=DLISNNEQLPMLGR=DLISNNEQLPMLGR	-0.666162	12.5	M01
1095	181208_5-D103_000EW_001VA_M01_S_2	DBNL_HUMAN=TWEQQQEVVSR=TWEQQQEVVSR	-1.03621	12.5	M01
1096	181208_5-D103_000EW_001VA_M01_S_2	PURB_HUMAN=FFFDVGCNK=FFFDVGC(UniMod:4)NK	-1.18291	12.5	M01
1097	181208_5-D103_000EW_001VA_M01_S_2	TPIS_HUMAN=VPADTEVVCAPPTAYIDFAR=VPADTEVVC(UniMod:4)APPTAYIDFAR	-0.85987	12.5	M01
1098	181208_5-D103_000EW_001VA_M01_S_2	RBM14_HUMAN=AQPSVSLGAAYR=AQPSVSLGAAYR	-2.21376	12.5	M01
1099	181208_5-D103_000EW_001VA_M01_S_2	PDIA4_HUMAN=FAMEPEEFDSDTLR=FAMEPEEFDSDTLR	-0.941914	12.5	M01
1100	181208_5-D103_000EW_001VA_M01_S_2	P4HA1_HUMAN=SAWLSGYENPVVSR=SAWLSGYENPVVSR	-0.791939	12.5	M01
1101	181208_5-D103_000EW_001VA_M01_S_2	LMNA_HUMAN=LVEIDNGK=LVEIDNGK	-0.553814	12.5	M01
1102	181208_5-D103_000EW_001VA_M01_S_2	PYGL_HUMAN=EYYEALPELK=EYYEALPELK	-2.64764	12.5	M01
1103	181208_5-D103_000EW_001VA_M01_S_2	ROA3_HUMAN=RGFAFVTFDDHDTVDK=RGFAFVTFDDHDTVDK	-0.805601	12.5	M01
1104	181208_5-D103_000EW_001VA_M01_S_2	PCNP_HUMAN=AGAAGGPEEEAEKPVK=AGAAGGPEEEAEKPVK	-1.07232	12.5	M01
1105	181208_5-D103_000EW_001VA_M01_S_2	LMAN2_HUMAN=DNFHGLAIFLDTYPNDETTER=DNFHGLAIFLDTYPNDETTER	-0.558471	12.5	M01
1106	181208_5-D103_000EW_001VA_M01_S_2	AMPL_HUMAN=LNLPINIIGLAPLCENMPSGK=LNLPINIIGLAPLC(UniMod:4)ENMPSGK	-0.889821	12.5	M01
1107	181208_5-D103_000EW_001VA_M01_S_2	ALDOA_HUMAN=AAQEEYVK=AAQEEYVK	-0.868814	12.5	M01
1108	181208_5-D103_000EW_001VA_M01_S_2	A2GL_HUMAN=VAAGAFQGLR=VAAGAFQGLR	-0.630419	12.5	M01
1109	181208_5-D103_000EW_001VA_M01_S_2	ACBP_HUMAN=TKPSDEEMLFIYGHYK=TKPSDEEMLFIYGHYK	-0.784598	12.5	M01
1110	181208_5-D103_000EW_001VA_M01_S_2	SARNP_HUMAN=FNVPVSLESK=FNVPVSLESK	-1.70328	12.5	M01
1111	181208_5-D103_000EW_001VA_M01_S_2	MAP4_HUMAN=LATNTSAPDLK=LATNTSAPDLK	-1.26803	12.5	M01
1112	181208_5-D103_000EW_001VA_M01_S_2	STAT1_HUMAN=FSLENNFLLQHNIR=FSLENNFLLQHNIR	-4.17551	12.5	M01
1113	181208_5-D103_000EW_001VA_M01_S_2	A2GL_HUMAN=GQTLLAVAK=GQTLLAVAK	-0.848893	12.5	M01
1114	181208_5-D103_000EW_001VA_M01_S_2	IF4B_HUMAN=VAPAQPSEEGPGR=VAPAQPSEEGPGR	-0.727258	12.5	M01
1115	181208_5-D103_000EW_001VA_M01_S_2	A2GL_HUMAN=GPLQLER=GPLQLER	-0.927607	12.5	M01
1116	181208_5-D103_000EW_001VA_M01_S_2	MUC1_HUMAN=NYGQLDIFPAR=NYGQLDIFPAR	-1.26552	12.5	M01
1117	181208_5-D103_000EW_001VA_M01_S_2	G6PI_HUMAN=INYTEGR=INYTEGR	-1.10881	12.5	M01
1118	181208_5-D103_000EW_001VA_M01_S_2	AMPL_HUMAN=TIQVDNTDAEGR=TIQVDNTDAEGR	-0.41684	12.5	M01
1119	181208_5-D103_000EW_001VA_M01_S_2	ERO1A_HUMAN=LLESDYFR=LLESDYFR	-0.657177	12.5	M01
1120	181208_5-D103_000EW_001VA_M01_S_2	FKBP4_HUMAN=TQLAVCQQR=TQLAVC(UniMod:4)QQR	-2.18567	12.5	M01
1121	181208_5-D103_000EW_001VA_M01_S_2	KPYM_HUMAN=GSGTAEVELKK=GSGTAEVELKK	-1.77971	12.5	M01
1122	181208_5-D103_000EW_001VA_M01_S_2	SPON1_HUMAN=VTLSAAPPSYFR=VTLSAAPPSYFR	-0.990985	12.5	M01
1123	181208_5-D103_000EW_001VA_M01_S_2	HMGA1_HUMAN=EPSEVPTPK=EPSEVPTPK	-0.779284	12.5	M01
1124	181208_5-D103_000EW_001VA_M01_S_2	TYB4_HUMAN=KTETQEKNPLPSK=KTETQEKNPLPSK	-0.599115	12.5	M01
1125	181208_5-D103_000EW_001VA_M01_S_2	AACT_HUMAN=LYGSEAFATDFQDSAAAK=LYGSEAFATDFQDSAAAK	-1.50573	12.5	M01
1126	181208_5-D103_000EW_001VA_M01_S_2	CH10_HUMAN=GKGGEIQPVSVK=GKGGEIQPVSVK	-1.80083	12.5	M01
1127	181208_5-D103_000EW_001VA_M01_S_2	CAH1_HUMAN=YSAELHVAHWNSAK=YSAELHVAHWNSAK	-0.943496	12.5	M01
1128	181208_5-D103_000EW_001VA_M01_S_2	NU107_HUMAN=SGFGEISSPVIR=SGFGEISSPVIR	-0.701139	12.5	M01
1129	181208_5-D103_000EW_001VA_M01_S_2	CRIP1_HUMAN=DWHRPCLK=DWHRPC(UniMod:4)LK	-1.15307	12.5	M01
1130	181208_5-D103_000EW_001VA_M01_S_2	TXD17_HUMAN=YEEVSVSGFEEFHR=YEEVSVSGFEEFHR	-0.434695	12.5	M01
1131	181208_5-D103_000EW_001VA_M01_S_2	EF2_HUMAN=RCLYASVLTAQPR=RC(UniMod:4)LYASVLTAQPR	-1.80831	12.5	M01
1132	181208_5-D103_000EW_001VA_M01_S_2	AHNK_HUMAN=GEGPDVDVSLPK=GEGPDVDVSLPK	-1.26511	12.5	M01
1133	181208_5-D103_000EW_001VA_M01_S_2	PDIA6_HUMAN=AATALKDVVK=AATALKDVVK	-1.41775	12.5	M01
1134	181208_5-D103_000EW_001VA_M01_S_2	FCG3A_HUMAN=AVVFLEPQWYR=AVVFLEPQWYR	-0.458453	12.5	M01
1135	181208_5-D103_000EW_001VA_M01_S_2	ROA0_HUMAN=EDIYSGGGGGGSR=EDIYSGGGGGGSR	-1.42927	12.5	M01
1136	181208_5-D103_000EW_001VA_M01_S_2	SRS11_HUMAN=ALIVVPYAEGVIPDEAK=ALIVVPYAEGVIPDEAK	-2.55551	12.5	M01
1137	181208_5-D103_000EW_001VA_M01_S_2	AHNK2_HUMAN=LPEGPLPEGASLK=LPEGPLPEGASLK	-1.30718	12.5	M01
1138	181208_5-D103_000EW_001VA_M01_S_2	TPIS_HUMAN=VIADNVKDWSK=VIADNVKDWSK	-0.75147	12.5	M01
1139	181208_5-D103_000EW_001VA_M01_S_2	RIDA_HUMAN=APGAIGPYSQAVLVDR=APGAIGPYSQAVLVDR	-0.948096	12.5	M01
1140	181208_5-D103_000EW_001VA_M01_S_2	PNCB_HUMAN=LCLQQGQLCEPLPSLAESR=LC(UniMod:4)LQQGQLC(UniMod:4)EPLPSLAESR	-0.803252	12.5	M01
1141	181208_5-D103_000EW_001VA_M01_S_2	RL8_HUMAN=KVGLIAAR=KVGLIAAR	-2.20259	12.5	M01
1142	181208_5-D103_000EW_001VA_M01_S_2	LMAN1_HUMAN=QVFEGQNR=QVFEGQNR	-0.906129	12.5	M01
1143	181208_5-D103_000EW_001VA_M01_S_2	MCM3_HUMAN=VALLDVFR=VALLDVFR	-4.47478	12.5	M01
1144	181208_5-D103_000EW_001VA_M01_S_2	LAP2B_HUMAN=HASPILPITEFSDIPR=HASPILPITEFSDIPR	-1.85808	12.5	M01
1145	181208_5-D103_000EW_001VA_M01_S_2	RAB21_HUMAN=HVSIQEAESYAESVGAK=HVSIQEAESYAESVGAK	-0.728114	12.5	M01
1146	181208_5-D103_000EW_001VA_M01_S_2	BASP1_HUMAN=SDGAPASDSKPGSSEAAPSSK=SDGAPASDSKPGSSEAAPSSK	-0.476516	12.5	M01
1147	181208_5-D103_000EW_001VA_M01_S_2	TPP2_HUMAN=VALAEACR=VALAEAC(UniMod:4)R	-0.89033	12.5	M01
1148	181208_5-D103_000EW_001VA_M01_S_2	ROA2_HUMAN=GFGDGYNGYGGGPGGGNFGGSPGYGGGR=GFGDGYNGYGGGPGGGNFGGSPGYGGGR	-2.48471	12.5	M01
1149	181208_5-D103_000EW_001VA_M01_S_2	PGAM1_HUMAN=YADLTEDQLPSCESLKDTIAR=YADLTEDQLPSC(UniMod:4)ESLKDTIAR	-1.51369	12.5	M01
1150	181208_5-D103_000EW_001VA_M01_S_2	MAP4_HUMAN=HVPGGGNVQIQNK=HVPGGGNVQIQNK	-1.21807	12.5	M01
1151	181208_5-D103_000EW_001VA_M01_S_2	TPIS_HUMAN=RHVFGESDELIGQK=RHVFGESDELIGQK	-1.21195	12.5	M01
1152	181208_5-D103_000EW_001VA_M01_S_2	ENOG_HUMAN=VNQIGSVTEAIQACK=VNQIGSVTEAIQAC(UniMod:4)K	-0.813464	12.5	M01
1153	181208_5-D103_000EW_001VA_M01_S_2	SDC4_HUMAN=ETEVIDPQDLLEGR=ETEVIDPQDLLEGR	0.212804	12.5	M01
1154	181208_5-D103_000EW_001VA_M01_S_2	SARNP_HUMAN=FGLNVSSISR=FGLNVSSISR	-2.34903	12.5	M01
1155	181208_5-D103_000EW_001VA_M01_S_2	HYOU1_HUMAN=KTPVIVTLK=KTPVIVTLK	-2.16334	12.5	M01
1156	181208_5-D103_000EW_001VG_M01_S_3	PCNP_HUMAN=SAEEEAADLPTKPTK=SAEEEAADLPTKPTK	-1.17257	12.5	M01
1157	181208_5-D103_000EW_001VG_M01_S_3	LMNB1_HUMAN=LVEVDSGR=LVEVDSGR	-1.17405	12.5	M01
1158	181208_5-D103_000EW_001VG_M01_S_3	AHNK2_HUMAN=AGAGVPGEQPVDLNLPLEAPPISK=AGAGVPGEQPVDLNLPLEAPPISK	-1.27404	12.5	M01
1159	181208_5-D103_000EW_001VG_M01_S_3	RAB21_HUMAN=GIEELFLDLCKR=GIEELFLDLC(UniMod:4)KR	-1.14608	12.5	M01
1160	181208_5-D103_000EW_001VG_M01_S_3	SFXN1_HUMAN=WDQSTFIGR=WDQSTFIGR	-2.1991	12.5	M01
1161	181208_5-D103_000EW_001VG_M01_S_3	HNRPQ_HUMAN=TKEQILEEFSK=TKEQILEEFSK	-2.52478	12.5	M01
1162	181208_5-D103_000EW_001VG_M01_S_3	GLU2B_HUMAN=KILIEDWK=KILIEDWK	0.570644	12.5	M01
1163	181208_5-D103_000EW_001VG_M01_S_3	BIP_HUMAN=NQLTSNPENTVFDAKR=NQLTSNPENTVFDAKR	-1.15338	12.5	M01
1164	181208_5-D103_000EW_001VG_M01_S_3	LYAG_HUMAN=QQPMALAVALTK=QQPMALAVALTK	-0.688144	12.5	M01
1165	181208_5-D103_000EW_001VG_M01_S_3	THOC4_HUMAN=QQLSAEELDAQLDAYNAR=QQLSAEELDAQLDAYNAR	-2.27379	12.5	M01
1166	181208_5-D103_000EW_001VG_M01_S_3	HNRPU_HUMAN=VSELKEELK=VSELKEELK	-1.35443	12.5	M01
1167	181208_5-D103_000EW_001VG_M01_S_3	PEPD_HUMAN=VPLALFALNR=VPLALFALNR	-2.03455	12.5	M01
1168	181208_5-D103_000EW_001VG_M01_S_3	HYOU1_HUMAN=YFQHLLGK=YFQHLLGK	-1.48473	12.5	M01
1169	181208_5-D103_000EW_001VG_M01_S_3	AMPL_HUMAN=LYGSGDQEAWQK=LYGSGDQEAWQK	-0.807664	12.5	M01
1170	181208_5-D103_000EW_001VG_M01_S_3	TFR1_HUMAN=SSGLPNIPVQTISR=SSGLPNIPVQTISR	-0.892327	12.5	M01
1171	181208_5-D103_000EW_001VG_M01_S_3	CK054_HUMAN=IAEVGGVPYLLPLVNQK=IAEVGGVPYLLPLVNQK	-1.11301	12.5	M01
1172	181208_5-D103_000EW_001VG_M01_S_3	TYPH_HUMAN=ALQEALVLSDR=ALQEALVLSDR	-0.473018	12.5	M01
1173	181208_5-D103_000EW_001VG_M01_S_3	FIBB_HUMAN=QVKDNENVVNEYSSELEK=QVKDNENVVNEYSSELEK	-0.431304	12.5	M01
1174	181208_5-D103_000EW_001VG_M01_S_3	CADH6_HUMAN=TPESSPPGTPIGR=TPESSPPGTPIGR	-0.860837	12.5	M01
1175	181208_5-D103_000EW_001VG_M01_S_3	HDGF_HUMAN=SCVEEPEPEPEAAEGDGDK=SC(UniMod:4)VEEPEPEPEAAEGDGDK	-1.20402	12.5	M01
1176	181208_5-D103_000EW_001VG_M01_S_3	ICAM1_HUMAN=VELAPLPSWQPVGK=VELAPLPSWQPVGK	-0.217144	12.5	M01
1177	181208_5-D103_000EW_001VG_M01_S_3	IF5_HUMAN=VLTLSDDLER=VLTLSDDLER	-1.37223	12.5	M01
1178	181208_5-D103_000EW_001VG_M01_S_3	ASPH_HUMAN=IAESIPYLK=IAESIPYLK	0.0137812	12.5	M01
1179	181208_5-D103_000EW_001VG_M01_S_3	SARNP_HUMAN=FGISSVPTK=FGISSVPTK	-2.18461	12.5	M01
1180	181208_5-D103_000EW_001VG_M01_S_3	ENOA_HUMAN=SGKYDLDFK=SGKYDLDFK	-1.1551	12.5	M01
1181	181208_5-D103_000EW_001VG_M01_S_3	CLUS_HUMAN=EIQNAVNGVK=EIQNAVNGVK	-0.727813	12.5	M01
1182	181208_5-D103_000EW_001VG_M01_S_3	LYAG_HUMAN=LDVMMETENR=LDVMMETENR	-1.09148	12.5	M01
1183	181208_5-D103_000EW_001VG_M01_S_3	LASP1_HUMAN=QQSELQSQVR=QQSELQSQVR	-0.577728	12.5	M01
1184	181208_5-D103_000EW_001VG_M01_S_3	LMNB1_HUMAN=SMYEEEINETR=SMYEEEINETR	-1.2005	12.5	M01
1185	181208_5-D103_000EW_001VG_M01_S_3	HSPB1_HUMAN=AQLGGPEAAKSDETAAK=AQLGGPEAAKSDETAAK	-0.948338	12.5	M01
1186	181208_5-D103_000EW_001VG_M01_S_3	DESP_HUMAN=NQCTQVVQER=NQC(UniMod:4)TQVVQER	-0.712131	12.5	M01
1187	181208_5-D103_000EW_001VG_M01_S_3	AMPL_HUMAN=LILADALCYAHTFNPK=LILADALC(UniMod:4)YAHTFNPK	-1.15381	12.5	M01
1188	181208_5-D103_000EW_001VG_M01_S_3	IF2B2_HUMAN=ILVPTQFVGAIIGK=ILVPTQFVGAIIGK	-0.871916	12.5	M01
1189	181208_5-D103_000EW_001VG_M01_S_3	PDIA4_HUMAN=VSQGQLVVMQPEK=VSQGQLVVMQPEK	-0.806199	12.5	M01
1190	181208_5-D103_000EW_001VG_M01_S_3	AHNK_HUMAN=IKGDVDVSAPK=IKGDVDVSAPK	-1.67881	12.5	M01
1191	181208_5-D103_000EW_001VG_M01_S_3	VAT1_HUMAN=EVAEAATGEDASSPPPK=EVAEAATGEDASSPPPK	-0.0347273	12.5	M01
1192	181208_5-D103_000EW_001VG_M01_S_3	SH3G1_HUMAN=IAASSSFR=IAASSSFR	-1.0109	12.5	M01
1193	181208_5-D103_000EW_001VG_M01_S_3	NHP2_HUMAN=TYQELLVNQNPIAQPLASR=TYQELLVNQNPIAQPLASR	-1.81585	12.5	M01
1194	181208_5-D103_000EW_001VG_M01_S_3	TYB10_HUMAN=NTLPTKETIEQEK=NTLPTKETIEQEK	-3.50783	12.5	M01
1195	181208_5-D103_000EW_001VG_M01_S_3	TERA_HUMAN=LAGESESNLRK=LAGESESNLRK	-1.3508	12.5	M01
1196	181208_5-D103_000EW_001VG_M01_S_3	SERPH_HUMAN=LYGPSSVSFADDFVR=LYGPSSVSFADDFVR	-0.907816	12.5	M01
1197	181208_5-D103_000EW_001VG_M01_S_3	SIAE_HUMAN=ELSNTAAYQSVR=ELSNTAAYQSVR	-1.32902	12.5	M01
1198	181208_5-D103_000EW_001VG_M01_S_3	NECP2_HUMAN=VRPASTGGLSLLPPPPGGK=VRPASTGGLSLLPPPPGGK	-0.384511	12.5	M01
1199	181208_5-D103_000EW_001VG_M01_S_3	AHNK2_HUMAN=SIEASVDVSAPK=SIEASVDVSAPK	-1.32448	12.5	M01
1200	181208_5-D103_000EW_001VG_M01_S_3	OPA1_HUMAN=VVVVGDQSAGK=VVVVGDQSAGK	-0.864923	12.5	M01
1201	181208_5-D103_000EW_001VG_M01_S_3	TPIS_HUMAN=VTNGAFTGEISPGMIK=VTNGAFTGEISPGMIK	-1.60791	12.5	M01
1202	181208_5-D103_000EW_001VG_M01_S_3	GSTP1_HUMAN=YISLIYTNYEAGK=YISLIYTNYEAGK	-0.773119	12.5	M01
1203	181208_5-D103_000EW_001VG_M01_S_3	SFPQ_HUMAN=GIVEFASKPAAR=GIVEFASKPAAR	-1.26121	12.5	M01
1204	181208_5-D103_000EW_001VG_M01_S_3	ENOA_HUMAN=TIAPALVSKK=TIAPALVSKK	-1.29821	12.5	M01
1205	181208_5-D103_000EW_001VG_M01_S_3	BASP1_HUMAN=AEPPKAPEQEQAAPGPAAGGEAPK=AEPPKAPEQEQAAPGPAAGGEAPK	-0.545801	12.5	M01
1206	181208_5-D103_000EW_001VG_M01_S_3	H10_HUMAN=RLVTTGVLKQTK=RLVTTGVLKQTK	-0.840662	12.5	M01
1207	181208_5-D103_000EW_001VG_M01_S_3	ENOA_HUMAN=IEEELGSK=IEEELGSK	-1.26677	12.5	M01
1208	181208_5-D103_000EW_001VG_M01_S_3	ESYT1_HUMAN=LGTQTFCSR=LGTQTFC(UniMod:4)SR	-0.771339	12.5	M01
1209	181208_5-D103_000EW_001VG_M01_S_3	THIO_HUMAN=VGEFSGANK=VGEFSGANK	-2.52628	12.5	M01
1210	181208_5-D103_000EW_001VG_M01_S_3	AHNK_HUMAN=GGVTGSPEASISGSK=GGVTGSPEASISGSK	0.1097	12.5	M01
1211	181208_5-D103_000EW_001VG_M01_S_3	CCDC6_HUMAN=ASVTIQAR=ASVTIQAR	-1.12092	12.5	M01
1212	181208_5-D103_000EW_001VG_M01_S_3	SAFB1_HUMAN=NFWVSGLSSTTR=NFWVSGLSSTTR	-1.24579	12.5	M01
1213	181208_5-D103_000EW_001VG_M01_S_3	GPDM_HUMAN=NYLSCDVEVR=NYLSC(UniMod:4)DVEVR	-0.196455	12.5	M01
1214	181208_5-D103_000EW_001VG_M01_S_3	NONO_HUMAN=GIVEFSGKPAAR=GIVEFSGKPAAR	-0.79718	12.5	M01
1215	181208_5-D103_000EW_001VG_M01_S_3	PTBP1_HUMAN=HQNVQLPR=HQNVQLPR	-1.62499	12.5	M01
1216	181208_5-D103_000EW_001VG_M01_S_3	HG2A_HUMAN=HSLEQKPTDAPPK=HSLEQKPTDAPPK	-0.838088	12.5	M01
1217	181208_5-D103_000EW_001VG_M01_S_3	RBM14_HUMAN=ASYVAPLTAQPATYR=ASYVAPLTAQPATYR	-1.265	12.5	M01
1218	181208_5-D103_000EW_001VG_M01_S_3	FKB1A_HUMAN=GWEEGVAQMSVGQR=GWEEGVAQMSVGQR	-1.46506	12.5	M01
1219	181208_5-D103_000EW_001VG_M01_S_3	ENOA_HUMAN=AAVPSGASTGIYEALELRDNDK=AAVPSGASTGIYEALELRDNDK	-0.668623	12.5	M01
1220	181208_5-D103_000EW_001VG_M01_S_3	GSTK1_HUMAN=NQLKETTEAACR=NQLKETTEAAC(UniMod:4)R	-0.519536	12.5	M01
1221	181208_5-D103_000EW_001VG_M01_S_3	PAK2_HUMAN=FYDSNTVK=FYDSNTVK	-1.26119	12.5	M01
1222	181208_5-D103_000EW_001VG_M01_S_3	LG3BP_HUMAN=LASAYGAR=LASAYGAR	-0.831821	12.5	M01
1223	181208_5-D103_000EW_001VG_M01_S_3	SEC62_HUMAN=AVDCLLDSK=AVDC(UniMod:4)LLDSK	-0.501373	12.5	M01
1224	181208_5-D103_000EW_001VG_M01_S_3	GRP75_HUMAN=RYDDPEVQK=RYDDPEVQK	-1.17926	12.5	M01
1225	181208_5-D103_000EW_001VG_M01_S_3	BCLF1_HUMAN=TIAPQNAPR=TIAPQNAPR	-1.51036	12.5	M01
1226	181208_5-D103_000EW_001VG_M01_S_3	CFAB_HUMAN=ALFVSEEEKK=ALFVSEEEKK	-0.543825	12.5	M01
1227	181208_5-D103_000EW_001VG_M01_S_3	IPYR_HUMAN=AAPFSLEYR=AAPFSLEYR	-1.99403	12.5	M01
1228	181208_5-D103_000EW_001VG_M01_S_3	VTDB_HUMAN=THLPEVFLSK=THLPEVFLSK	-1.08979	12.5	M01
1229	181208_5-D103_000EW_001VG_M01_S_3	STMN1_HUMAN=RASGQAFELILSPR=RASGQAFELILSPR	-1.70219	12.5	M01
1230	181208_5-D103_000EW_001VG_M01_S_3	TCAL3_HUMAN=REDEGEPGDEGQLEDEGSQEK=REDEGEPGDEGQLEDEGSQEK	0.13532	12.5	M01
1231	181208_5-D103_000EW_001VG_M01_S_3	RRBP1_HUMAN=TLQEQLENGPNTQLAR=TLQEQLENGPNTQLAR	-0.243724	12.5	M01
1232	181208_5-D103_000EW_001VG_M01_S_3	DC1I2_HUMAN=TLAEINANR=TLAEINANR	-1.34191	12.5	M01
1233	181208_5-D103_000EW_001VG_M01_S_3	KTN1_HUMAN=NAEQAATQLK=NAEQAATQLK	-1.43871	12.5	M01
1234	181208_5-D103_000EW_001VG_M01_S_3	MYH14_HUMAN=LLGLGVTDFSR=LLGLGVTDFSR	-1.26218	12.5	M01
1235	181208_5-D103_000EW_001VG_M01_S_3	GDIR2_HUMAN=APNVVVTR=APNVVVTR	-0.831443	12.5	M01
1236	181208_5-D103_000EW_001VG_M01_S_3	FSCN1_HUMAN=LVARPEPATGYTLEFR=LVARPEPATGYTLEFR	-1.05263	12.5	M01
1237	181208_5-D103_000EW_001VG_M01_S_3	ENOG_HUMAN=IEEELGDEAR=IEEELGDEAR	-0.602611	12.5	M01
1238	181208_5-D103_000EW_001VG_M01_S_3	NUDC_HUMAN=ELTDEEAER=ELTDEEAER	-1.89475	12.5	M01
1239	181208_5-D103_000EW_001VG_M01_S_3	AN32A_HUMAN=LELSDNR=LELSDNR	-3.33205	12.5	M01
1240	181208_5-D103_000EW_001VG_M01_S_3	PROF1_HUMAN=EGVHGGLINK=EGVHGGLINK	-1.0162	12.5	M01
1241	181208_5-D103_000EW_001VG_M01_S_3	PTMA_HUMAN=EVVEEAENGR=EVVEEAENGR	-1.60937	12.5	M01
1242	181208_5-D103_000EW_001VG_M01_S_3	TRA2B_HUMAN=YGPIADVSIVYDQQSR=YGPIADVSIVYDQQSR	-0.642212	12.5	M01
1243	181208_5-D103_000EW_001VG_M01_S_3	DNJA2_HUMAN=NVLCSACSGQGGK=NVLC(UniMod:4)SAC(UniMod:4)SGQGGK	-1.52418	12.5	M01
1244	181208_5-D103_000EW_001VG_M01_S_3	UBF1_HUMAN=FLESLPEEEQQR=FLESLPEEEQQR	-2.51278	12.5	M01
1245	181208_5-D103_000EW_001VG_M01_S_3	MUC1_HUMAN=DISEMFLQIYK=DISEMFLQIYK	-0.457538	12.5	M01
1246	181208_5-D103_000EW_001VG_M01_S_3	SRSF1_HUMAN=EAGDVCYADVYR=EAGDVC(UniMod:4)YADVYR	-2.10589	12.5	M01
1247	181208_5-D103_000EW_001VG_M01_S_3	SPIT2_HUMAN=NAADSSVPSAPR=NAADSSVPSAPR	-0.967868	12.5	M01
1248	181208_5-D103_000EW_001VG_M01_S_3	ACINU_HUMAN=WGASTATTQK=WGASTATTQK	-1.55887	12.5	M01
1249	181208_5-D103_000EW_001VG_M01_S_3	ENOA_HUMAN=YGKDATNVGDEGGFAPNILENK=YGKDATNVGDEGGFAPNILENK	-0.991362	12.5	M01
1250	181208_5-D103_000EW_001VG_M01_S_3	PURB_HUMAN=FGGAFCR=FGGAFC(UniMod:4)R	-0.409939	12.5	M01
1251	181208_5-D103_000EW_001VG_M01_S_3	A1AG1_HUMAN=SDVVYTDWKK=SDVVYTDWKK	-0.592661	12.5	M01
1252	181208_5-D103_000EW_001VG_M01_S_3	DNJC8_HUMAN=ALDVIQAGK=ALDVIQAGK	-2.09774	12.5	M01
1253	181208_5-D103_000EW_001VG_M01_S_3	BST2_HUMAN=KVEELEGEITTLNHK=KVEELEGEITTLNHK	-0.823235	12.5	M01
1254	181208_5-D103_000EW_001VG_M01_S_3	PEBP1_HUMAN=YVWLVYEQDRPLKCDEPILSNR=YVWLVYEQDRPLKC(UniMod:4)DEPILSNR	-0.593076	12.5	M01
1255	181208_5-D103_000EW_001VG_M01_S_3	K2C7_HUMAN=EVTINQSLLAPLRLDADPSLQR=EVTINQSLLAPLRLDADPSLQR	-0.659839	12.5	M01
1256	181208_5-D103_000EW_001VG_M01_S_3	TPIS_HUMAN=TATPQQAQEVHEK=TATPQQAQEVHEK	-0.95344	12.5	M01
1257	181208_5-D103_000EW_001VG_M01_S_3	ENOA_HUMAN=LNVTEQEK=LNVTEQEK	-1.27502	12.5	M01
1258	181208_5-D103_000EW_001VG_M01_S_3	HNRPU_HUMAN=GYFEYIEENKYSR=GYFEYIEENKYSR	-1.21556	12.5	M01
1259	181208_5-D103_000EW_001VG_M01_S_3	PSB9_HUMAN=VILGNELPK=VILGNELPK	-0.413088	12.5	M01
1260	181208_5-D103_000EW_001VG_M01_S_3	CNBP_HUMAN=CGETGHVAINCSK=C(UniMod:4)GETGHVAINC(UniMod:4)SK	-1.51156	12.5	M01
1261	181208_5-D103_000EW_001VG_M01_S_3	ERP44_HUMAN=NIIGYFEQK=NIIGYFEQK	-1.88524	12.5	M01
1262	181208_5-D103_000EW_001VG_M01_S_3	LA_HUMAN=FSGDLDDQTCR=FSGDLDDQTC(UniMod:4)R	-1.56871	12.5	M01
1263	181208_5-D103_000EW_001VG_M01_S_3	PCKGM_HUMAN=TVIVTPSQR=TVIVTPSQR	-0.673628	12.5	M01
1264	181208_5-D103_000EW_001VG_M01_S_3	PSB6_HUMAN=TTTGSYIANR=TTTGSYIANR	-1.96646	12.5	M01
1265	181208_5-D103_000EW_001VG_M01_S_3	APOA2_HUMAN=SPELQAEAK=SPELQAEAK	-0.493216	12.5	M01
1266	181208_5-D103_000EW_001VG_M01_S_3	HMGN3_HUMAN=PAPPKPEPKPR=PAPPKPEPKPR	-1.56193	12.5	M01
1267	181208_5-D103_000EW_001VG_M01_S_3	RCN3_HUMAN=AGDGDGWVSLAELR=AGDGDGWVSLAELR	-0.357026	12.5	M01
1268	181208_5-D103_000EW_001VG_M01_S_3	KPYM_HUMAN=EAEAAIYHLQLFEELR=EAEAAIYHLQLFEELR	-0.477755	12.5	M01
1269	181208_5-D103_000EW_001VG_M01_S_3	LSM3_HUMAN=GDGVVLVAPPLRVG=GDGVVLVAPPLRVG	-2.9337	12.5	M01
1270	181208_5-D103_000EW_001VG_M01_S_3	CRIP2_HUMAN=ASSVTTFTGEPNTCPR=ASSVTTFTGEPNTC(UniMod:4)PR	-0.748534	12.5	M01
1271	181208_5-D103_000EW_001VG_M01_S_3	BASP1_HUMAN=ESEPQAAAEPAEAK=ESEPQAAAEPAEAK	-0.842696	12.5	M01
1272	181208_5-D103_000EW_001VG_M01_S_3	LYAG_HUMAN=GAYTQVIFLAR=GAYTQVIFLAR	-0.481938	12.5	M01
1273	181208_5-D103_000EW_001VG_M01_S_3	S10AG_HUMAN=AVIVLVENFYK=AVIVLVENFYK	-0.404508	12.5	M01
1274	181208_5-D103_000EW_001VG_M01_S_3	PGK1_HUMAN=DVLFLKDCVGPEVEK=DVLFLKDC(UniMod:4)VGPEVEK	-0.648628	12.5	M01
1275	181208_5-D103_000EW_001VG_M01_S_3	AHNK_HUMAN=GEVDVDVPK=GEVDVDVPK	-0.00313361	12.5	M01
1276	181208_5-D103_000EW_001VG_M01_S_3	RS2_HUMAN=SPYQEFTDHLVK=SPYQEFTDHLVK	-2.04144	12.5	M01
1277	181208_5-D103_000EW_001VG_M01_S_3	CATZ_HUMAN=NVDGVNYASITR=NVDGVNYASITR	-0.580876	12.5	M01
1278	181208_5-D103_000EW_001VG_M01_S_3	IDHP_HUMAN=NILGGTVFREPIICK=NILGGTVFREPIIC(UniMod:4)K	-0.917008	12.5	M01
1279	181208_5-D103_000EW_001VG_M01_S_3	A2GL_HUMAN=ENQLEVLEVSWLHGLK=ENQLEVLEVSWLHGLK	-1.5461	12.5	M01
1280	181208_5-D103_000EW_001VG_M01_S_3	TKTL1_HUMAN=LIESQIQTSR=LIESQIQTSR	-0.601852	12.5	M01
1281	181208_5-D103_000EW_001VG_M01_S_3	PDIA1_HUMAN=KSNFAEALAAHK=KSNFAEALAAHK	-0.740295	12.5	M01
1282	181208_5-D103_000EW_001VG_M01_S_3	H4_HUMAN=DAVTYTEHAKR=DAVTYTEHAKR	-1.65995	12.5	M01
1283	181208_5-D103_000EW_001VG_M01_S_3	RS28_HUMAN=VEFMDDTSR=VEFMDDTSR	-3.1441	12.5	M01
1284	181208_5-D103_000EW_001VG_M01_S_3	GRP75_HUMAN=RQAVTNPNNTFYATK=RQAVTNPNNTFYATK	-0.831153	12.5	M01
1285	181208_5-D103_000EW_001VG_M01_S_3	TPD54_HUMAN=VTQSDLYK=VTQSDLYK	-0.739101	12.5	M01
1286	181208_5-D103_000EW_001VG_M01_S_3	AIFM1_HUMAN=VNAELQAR=VNAELQAR	-1.32087	12.5	M01
1287	181208_5-D103_000EW_001VG_M01_S_3	HCFC1_HUMAN=VAGINACGR=VAGINAC(UniMod:4)GR	-0.315191	12.5	M01
1288	181208_5-D103_000EW_001VG_M01_S_3	TADBP_HUMAN=FGGNPGGFGNQGGFGNSR=FGGNPGGFGNQGGFGNSR	-0.459379	12.5	M01
1289	181208_5-D103_000EW_001VG_M01_S_3	TYB4_HUMAN=TETQEKNPLPSK=TETQEKNPLPSK	-0.482258	12.5	M01
1290	181208_5-D103_000EW_001VG_M01_S_3	MYDGF_HUMAN=SYLYFTQFK=SYLYFTQFK	-0.925054	12.5	M01
1291	181208_5-D103_000EW_001VG_M01_S_3	JAM1_HUMAN=ITASYEDR=ITASYEDR	-1.10961	12.5	M01
1292	181208_5-D103_000EW_001VG_M01_S_3	APEX1_HUMAN=GLDWVKEEAPDILCLQETK=GLDWVKEEAPDILC(UniMod:4)LQETK	-1.81176	12.5	M01
1293	181208_5-D103_000EW_001VG_M01_S_3	LC7L2_HUMAN=VEQLGAEGNVEESQK=VEQLGAEGNVEESQK	-0.774413	12.5	M01
1294	181208_5-D103_000EW_001VG_M01_S_3	2B19_HUMAN=GIYNQEENVR=GIYNQEENVR	-0.67697	12.5	M01
1295	181208_5-D103_000EW_001VG_M01_S_3	NUCKS_HUMAN=ATVTPSPVK=ATVTPSPVK	-1.36157	12.5	M01
1296	181208_5-D103_000EW_001VG_M01_S_3	VIGLN_HUMAN=IEGDPQGVQQAK=IEGDPQGVQQAK	-0.382802	12.5	M01
1297	181208_5-D103_000EW_001VG_M01_S_3	ACYP2_HUMAN=SVDYEVFGR=SVDYEVFGR	-1.97902	12.5	M01
1298	181208_5-D103_000EW_001VG_M01_S_3	STIP1_HUMAN=LDPHNHVLYSNR=LDPHNHVLYSNR	-1.52538	12.5	M01
1299	181208_5-D103_000EW_001VG_M01_S_3	HNRL2_HUMAN=YGGQPLFSEK=YGGQPLFSEK	-0.730854	12.5	M01
1300	181208_5-D103_000EW_001VG_M01_S_3	ZA2G_HUMAN=WEAEPVYVQR=WEAEPVYVQR	-0.896624	12.5	M01
1301	181208_5-D103_000EW_001VG_M01_S_3	UBA1_HUMAN=YDGQVAVFGSDLQEK=YDGQVAVFGSDLQEK	-1.117	12.5	M01
1302	181208_5-D103_000EW_001VG_M01_S_3	AATM_HUMAN=TQLVSNLKK=TQLVSNLKK	-2.02511	12.5	M01
1303	181208_5-D103_000EW_001VG_M01_S_3	RL13_HUMAN=VITEEEKNFK=VITEEEKNFK	-2.23442	12.5	M01
1304	181208_5-D103_000EW_001VG_M01_S_3	LGUL_HUMAN=KSLDFYTR=KSLDFYTR	-1.99026	12.5	M01
1305	181208_5-D103_000EW_001VG_M01_S_3	EZRI_HUMAN=QRIDEFEAL=QRIDEFEAL	-1.08174	12.5	M01
1306	181208_5-D103_000EW_001VG_M01_S_3	SBP1_HUMAN=GGPVQVLEDEELKSQPEPLVVK=GGPVQVLEDEELKSQPEPLVVK	-0.327383	12.5	M01
1307	181208_5-D103_000EW_001VG_M01_S_3	AHNK2_HUMAN=VEVSQPEADLPLPK=VEVSQPEADLPLPK	-2.33509	12.5	M01
1308	181208_5-D103_000EW_001VG_M01_S_3	HNRPM_HUMAN=MGANSLER=MGANSLER	-1.8063	12.5	M01
1309	181208_5-D103_000EW_001VG_M01_S_3	PDCD5_HUMAN=AVENYLIQMAR=AVENYLIQMAR	-3.09756	12.5	M01
1310	181208_5-D103_000EW_001VG_M01_S_3	CC124_HUMAN=VLEEGSVEAR=VLEEGSVEAR	-1.69229	12.5	M01
1311	181208_5-D103_000EW_001VG_M01_S_3	RBM39_HUMAN=TDASSASSFLDSDELER=TDASSASSFLDSDELER	-1.4347	12.5	M01
1312	181208_5-D103_000EW_001VG_M01_S_3	PPIA_HUMAN=TEWLDGKHVVFGK=TEWLDGKHVVFGK	-1.06936	12.5	M01
1313	181208_5-D103_000EW_001VG_M01_S_3	ROA1_HUMAN=NQGGYGGSSSSSSYGSGR=NQGGYGGSSSSSSYGSGR	-2.07303	12.5	M01
1314	181208_5-D103_000EW_001VG_M01_S_3	SNUT1_HUMAN=LQAQSLSTVGPR=LQAQSLSTVGPR	-0.493399	12.5	M01
1315	181208_5-D103_000EW_001VG_M01_S_3	DYHC1_HUMAN=VTFVNFTVTR=VTFVNFTVTR	-0.0936749	12.5	M01
1316	181208_5-D103_000EW_001VG_M01_S_3	CNBP_HUMAN=TSEVNCYR=TSEVNC(UniMod:4)YR	-1.41394	12.5	M01
1317	181208_5-D103_000EW_001VG_M01_S_3	NCPR_HUMAN=IQTLTSSVR=IQTLTSSVR	-0.728932	12.5	M01
1318	181208_5-D103_000EW_001VG_M01_S_3	ROA2_HUMAN=QEMQEVQSSR=QEMQEVQSSR	-2.79721	12.5	M01
1319	181208_5-D103_000EW_001VG_M01_S_3	PDCD5_HUMAN=LSNLALVKPEK=LSNLALVKPEK	-2.11478	12.5	M01
1320	181208_5-D103_000EW_001VG_M01_S_3	HDGR2_HUMAN=LAGEELAGEEAPQEK=LAGEELAGEEAPQEK	-0.911657	12.5	M01
1321	181208_5-D103_000EW_001VG_M01_S_3	MYH14_HUMAN=LAQAEEQLEQETR=LAQAEEQLEQETR	-0.466638	12.5	M01
1322	181208_5-D103_000EW_001VG_M01_S_3	EFHD2_HUMAN=VFNPYTEFK=VFNPYTEFK	-0.785956	12.5	M01
1323	181208_5-D103_000EW_001VG_M01_S_3	GSTP1_HUMAN=YISLIYTNYEAGKDDYVK=YISLIYTNYEAGKDDYVK	-0.783477	12.5	M01
1324	181208_5-D103_000EW_001VG_M01_S_3	PTMA_HUMAN=RAAEDDEDDDVDTK=RAAEDDEDDDVDTK	-2.14739	12.5	M01
1325	181208_5-D103_000EW_001VG_M01_S_3	PDIA4_HUMAN=FHHTFSTEIAK=FHHTFSTEIAK	-0.582817	12.5	M01
1326	181208_5-D103_000EW_001VG_M01_S_3	PLIN2_HUMAN=DAVTTTVTGAK=DAVTTTVTGAK	-3.13552	12.5	M01
1327	181208_5-D103_000EW_001VG_M01_S_3	ALDOA_HUMAN=ELSDIAHR=ELSDIAHR	-1.46368	12.5	M01
1328	181208_5-D103_000EW_001VG_M01_S_3	1A02_HUMAN=APWIEQEGPEYWDGETRK=APWIEQEGPEYWDGETRK	0.174727	12.5	M01
1329	181208_5-D103_000EW_001VG_M01_S_3	AMPL_HUMAN=SAGACTAAAFLK=SAGAC(UniMod:4)TAAAFLK	-1.10592	12.5	M01
1330	181208_5-D103_000EW_001VG_M01_S_3	DEK_HUMAN=VYENYPTYDLTER=VYENYPTYDLTER	-2.67059	12.5	M01
1331	181208_5-D103_000EW_001VG_M01_S_3	IF4G1_HUMAN=ITKPGSIDSNNQLFAPGGR=ITKPGSIDSNNQLFAPGGR	-1.0566	12.5	M01
1332	181208_5-D103_000EW_001VG_M01_S_3	RBM14_HUMAN=AQPSASLGVGYR=AQPSASLGVGYR	-1.66299	12.5	M01
1333	181208_5-D103_000EW_001VG_M01_S_3	PSB9_HUMAN=VSAGEAVVNR=VSAGEAVVNR	-0.681666	12.5	M01
1334	181208_5-D103_000EW_001VG_M01_S_3	CERU_HUMAN=EVGPTNADPVCLAK=EVGPTNADPVC(UniMod:4)LAK	-0.414143	12.5	M01
1335	181208_5-D103_000EW_001VG_M01_S_3	ICAM1_HUMAN=DGTFPLPIGESVTVTR=DGTFPLPIGESVTVTR	-1.10594	12.5	M01
1336	181208_5-D103_000EW_001VG_M01_S_3	GRP75_HUMAN=YDDPEVQK=YDDPEVQK	-1.11005	12.5	M01
1337	181208_5-D103_000EW_001VG_M01_S_3	LAMA3_HUMAN=VPTQPHAPIPTFGQTIQTTVDR=VPTQPHAPIPTFGQTIQTTVDR	-1.08546	12.5	M01
1338	181208_5-D103_000EW_001VG_M01_S_3	MYH9_HUMAN=DLEAHIDSANK=DLEAHIDSANK	-1.01301	12.5	M01
1339	181208_5-D103_000EW_001VG_M01_S_3	KTN1_HUMAN=LTDTLVSK=LTDTLVSK	-0.762748	12.5	M01
1340	181208_5-D103_000EW_001VG_M01_S_3	PGM2_HUMAN=GIVISFDAR=GIVISFDAR	-0.911093	12.5	M01
1341	181208_5-D103_000EW_001VG_M01_S_3	ERO1A_HUMAN=LGAVDESLSEETQK=LGAVDESLSEETQK	-0.496058	12.5	M01
1342	181208_5-D103_000EW_001VG_M01_S_3	FIBA_HUMAN=HPDEAAFFDTASTGK=HPDEAAFFDTASTGK	-1.57005	12.5	M01
1343	181208_5-D103_000EW_001VG_M01_S_3	NUDC2_HUMAN=AQDIQCGLQSR=AQDIQC(UniMod:4)GLQSR	-1.06357	12.5	M01
1344	181208_5-D103_000EW_001VG_M01_S_3	CING_HUMAN=ASTYGVAVR=ASTYGVAVR	-1.03105	12.5	M01
1345	181208_5-D103_000EW_001VG_M01_S_3	ENOA_HUMAN=LMIEMDGTENK=LMIEMDGTENK	-1.70839	12.5	M01
1346	181208_5-D103_000EW_001VG_M01_S_3	ENOA_HUMAN=KLNVTEQEKIDK=KLNVTEQEKIDK	-2.39078	12.5	M01
1347	181208_5-D103_000EW_001VG_M01_S_3	CERU_HUMAN=ALYLQYTDETFR=ALYLQYTDETFR	-0.916157	12.5	M01
1348	181208_5-D103_000EW_001VG_M01_S_3	DDI2_HUMAN=SLASYGLK=SLASYGLK	-0.783822	12.5	M01
1349	181208_5-D103_000EW_001VG_M01_S_3	LSM6_HUMAN=QTPSDFLK=QTPSDFLK	-1.6055	12.5	M01
1350	181208_5-D103_000EW_001VG_M01_S_3	BASP1_HUMAN=ETPAATEAPSSTPK=ETPAATEAPSSTPK	-0.76998	12.5	M01
1351	181208_5-D103_000EW_001VG_M01_S_3	AHNK2_HUMAN=LPEGPVPEGASLK=LPEGPVPEGASLK	-0.331056	12.5	M01
1352	181208_5-D103_000EW_001VG_M01_S_3	LIMA1_HUMAN=SPPEALVQGR=SPPEALVQGR	-1.07926	12.5	M01
1353	181208_5-D103_000EW_001VG_M01_S_3	HMGCL_HUMAN=AAQSANISVR=AAQSANISVR	-0.618521	12.5	M01
1354	181208_5-D103_000EW_001VG_M01_S_3	AHNK_HUMAN=LQGSGVSLASK=LQGSGVSLASK	-0.635336	12.5	M01
1355	181208_5-D103_000EW_001VG_M01_S_3	AMPL_HUMAN=GSPNANEPPLVFVGK=GSPNANEPPLVFVGK	-1.28639	12.5	M01
1356	181208_5-D103_000EW_001VG_M01_S_3	LASP1_HUMAN=TQDQISNIK=TQDQISNIK	-1.12112	12.5	M01
1357	181208_5-D103_000EW_001VG_M01_S_3	SBP1_HUMAN=HEIVQTLSLK=HEIVQTLSLK	-0.986089	12.5	M01
1358	181208_5-D103_000EW_001VG_M01_S_3	SPON1_HUMAN=AQWPAWQPLNVR=AQWPAWQPLNVR	-1.31893	12.5	M01
1359	181208_5-D103_000EW_001VG_M01_S_3	RL6_HUMAN=YEITEQR=YEITEQR	-2.7557	12.5	M01
1360	181208_5-D103_000EW_001VG_M01_S_3	SBP1_HUMAN=NTGTEAPDYLATVDVDPK=NTGTEAPDYLATVDVDPK	-0.680085	12.5	M01
1361	181208_5-D103_000EW_001VG_M01_S_3	HMGCL_HUMAN=GYVSCALGCPYEGK=GYVSC(UniMod:4)ALGC(UniMod:4)PYEGK	-1.1242	12.5	M01
1362	181208_5-D103_000EW_001VG_M01_S_3	RAC2_HUMAN=HHCPSTPIILVGTK=HHC(UniMod:4)PSTPIILVGTK	-0.764547	12.5	M01
1363	181208_5-D103_000EW_001VG_M01_S_3	VATG1_HUMAN=EEAQAEIEQYR=EEAQAEIEQYR	-0.712279	12.5	M01
1364	181208_5-D103_000EW_001VG_M01_S_3	RCC1_HUMAN=VPELFANR=VPELFANR	-2.60987	12.5	M01
1365	181208_5-D103_000EW_001VG_M01_S_3	PSMD4_HUMAN=IIAFVGSPVEDNEK=IIAFVGSPVEDNEK	-2.42498	12.5	M01
1366	181208_5-D103_000EW_001VG_M01_S_3	YAP1_HUMAN=QASTDAGTAGALTPQHVR=QASTDAGTAGALTPQHVR	-0.883528	12.5	M01
1367	181208_5-D103_000EW_001VG_M01_S_3	PDIA1_HUMAN=TLDGFKK=TLDGFKK	-1.90948	12.5	M01
1368	181208_5-D103_000EW_001VG_M01_S_3	A1AG1_HUMAN=NWGLSVYADKPETTK=NWGLSVYADKPETTK	-0.692668	12.5	M01
1369	181208_5-D103_000EW_001VG_M01_S_3	PDIA4_HUMAN=YALPLVGHR=YALPLVGHR	-0.597781	12.5	M01
1370	181208_5-D103_000EW_001VG_M01_S_3	IF4G1_HUMAN=IHNAENIQPGEQK=IHNAENIQPGEQK	-0.841433	12.5	M01
1371	181208_5-D103_000EW_001VG_M01_S_3	SF01_HUMAN=ILRPWQSSETR=ILRPWQSSETR	-1.2834	12.5	M01
1372	181208_5-D103_000EW_001VG_M01_S_3	1B18_HUMAN=FISVGYVDGTQFVR=FISVGYVDGTQFVR	-0.940109	12.5	M01
1373	181208_5-D103_000EW_001VG_M01_S_3	HG2A_HUMAN=GSFPENLR=GSFPENLR	-0.948648	12.5	M01
1374	181208_5-D103_000EW_001VG_M01_S_3	MARCS_HUMAN=EEPAAAGSGAASPSAAEK=EEPAAAGSGAASPSAAEK	-1.23046	12.5	M01
1375	181208_5-D103_000EW_001VG_M01_S_3	TKTL1_HUMAN=VIDLFTIKPLDVATIVSSAK=VIDLFTIKPLDVATIVSSAK	-1.04831	12.5	M01
1376	181208_5-D103_000EW_001VG_M01_S_3	ASPC1_HUMAN=VTPSTVLLQVLEDTCR=VTPSTVLLQVLEDTC(UniMod:4)R	-0.351044	12.5	M01
1377	181208_5-D103_000EW_001VG_M01_S_3	RCN1_HUMAN=RYIFDNVAK=RYIFDNVAK	-1.4584	12.5	M01
1378	181208_5-D103_000EW_001VG_M01_S_3	AACT_HUMAN=KLINDYVK=KLINDYVK	-0.720724	12.5	M01
1379	181208_5-D103_000EW_001VG_M01_S_3	LYAG_HUMAN=WGYSSTAITR=WGYSSTAITR	-1.18835	12.5	M01
1380	181208_5-D103_000EW_001VG_M01_S_3	SRSF9_HUMAN=HGLVPFAFVR=HGLVPFAFVR	-1.74068	12.5	M01
1381	181208_5-D103_000EW_001VG_M01_S_3	TYB4_HUMAN=TETQEKNPLPSKETIEQEK=TETQEKNPLPSKETIEQEK	-0.782525	12.5	M01
1382	181208_5-D103_000EW_001VG_M01_S_3	KTN1_HUMAN=AQLNETLTK=AQLNETLTK	-0.657815	12.5	M01
1383	181208_5-D103_000EW_001VG_M01_S_3	CLCB_HUMAN=VAQLCDFNPK=VAQLC(UniMod:4)DFNPK	-2.45672	12.5	M01
1384	181208_5-D103_000EW_001VG_M01_S_3	H15_HUMAN=RKATGPPVSELITK=RKATGPPVSELITK	-1.1321	12.5	M01
1385	181208_5-D103_000EW_001VG_M01_S_3	AHNK_HUMAN=VESDLKGPEVDIEGPEGK=VESDLKGPEVDIEGPEGK	-0.349267	12.5	M01
1386	181208_5-D103_000EW_001VG_M01_S_3	GPDM_HUMAN=LVSEFPYIEAEVK=LVSEFPYIEAEVK	-0.589189	12.5	M01
1387	181208_5-D103_000EW_001VG_M01_S_3	KTN1_HUMAN=STYVTEVR=STYVTEVR	-1.09492	12.5	M01
1388	181208_5-D103_000EW_001VG_M01_S_3	HYOU1_HUMAN=AEAGPEGVAPAPEGEKK=AEAGPEGVAPAPEGEKK	-1.01612	12.5	M01
1389	181208_5-D103_000EW_001VG_M01_S_3	HYOU1_HUMAN=QADNPHVALYQAR=QADNPHVALYQAR	-0.925347	12.5	M01
1390	181208_5-D103_000EW_001VG_M01_S_3	NUDT5_HUMAN=VYSYALALK=VYSYALALK	-3.44355	12.5	M01
1391	181208_5-D103_000EW_001VG_M01_S_3	RRBP1_HUMAN=KGEPGPPDADGPLYLPYK=KGEPGPPDADGPLYLPYK	-0.282122	12.5	M01
1392	181208_5-D103_000EW_001VG_M01_S_3	TFR1_HUMAN=ILNIFGVIK=ILNIFGVIK	-0.905643	12.5	M01
1393	181208_5-D103_000EW_001VG_M01_S_3	ENOA_HUMAN=SGKYDLDFKSPDDPSR=SGKYDLDFKSPDDPSR	-0.806976	12.5	M01
1394	181208_5-D103_000EW_001VG_M01_S_3	HBA_HUMAN=AAWGKVGAHAGEYGAEALER=AAWGKVGAHAGEYGAEALER	-0.521251	12.5	M01
1395	181208_5-D103_000EW_001VG_M01_S_3	ROA3_HUMAN=GFAFVTFDDHDTVDK=GFAFVTFDDHDTVDK	-1.3027	12.5	M01
1396	181208_5-D103_000EW_001VG_M01_S_3	CRIP2_HUMAN=GVNTGAVGSYIYDR=GVNTGAVGSYIYDR	-0.500248	12.5	M01
1397	181208_5-D103_000EW_001VG_M01_S_3	FIBA_HUMAN=HRHPDEAAFFDTASTGK=HRHPDEAAFFDTASTGK	-0.8024	12.5	M01
1398	181208_5-D103_000EW_001VG_M01_S_3	PA2G4_HUMAN=AAHLCAEAALR=AAHLC(UniMod:4)AEAALR	-1.00393	12.5	M01
1399	181208_5-D103_000EW_001VG_M01_S_3	AHNK2_HUMAN=LEGDLSLADKDVTAK=LEGDLSLADKDVTAK	-1.16319	12.5	M01
1400	181208_5-D103_000EW_001VG_M01_S_3	PURB_HUMAN=GGGEQETQELASK=GGGEQETQELASK	-0.917682	12.5	M01
1401	181208_5-D103_000EW_001VG_M01_S_3	AHNK2_HUMAN=LCEGTPQEGGLR=LC(UniMod:4)EGTPQEGGLR	-0.674236	12.5	M01
1402	181208_5-D103_000EW_001VG_M01_S_3	FUS_HUMAN=LKGEATVSFDDPPSAK=LKGEATVSFDDPPSAK	-1.68052	12.5	M01
1403	181208_5-D103_000EW_001VG_M01_S_3	PGK1_HUMAN=SLLGKDVLFLKDCVGPEVEK=SLLGKDVLFLKDC(UniMod:4)VGPEVEK	-1.01611	12.5	M01
1404	181208_5-D103_000EW_001VG_M01_S_3	PR40A_HUMAN=LAFNSLLEK=LAFNSLLEK	-1.39433	12.5	M01
1405	181208_5-D103_000EW_001VG_M01_S_3	TMA7_HUMAN=GPLATGGIK=GPLATGGIK	-1.5252	12.5	M01
1406	181208_5-D103_000EW_001VG_M01_S_3	ALDOC_HUMAN=QVLFSADDR=QVLFSADDR	-0.694285	12.5	M01
1407	181208_5-D103_000EW_001VG_M01_S_3	HNRPU_HUMAN=VSELKEELKK=VSELKEELKK	-1.89293	12.5	M01
1408	181208_5-D103_000EW_001VG_M01_S_3	ACTN4_HUMAN=STLPDADR=STLPDADR	-0.60518	12.5	M01
1409	181208_5-D103_000EW_001VG_M01_S_3	ASSY_HUMAN=IDIVENR=IDIVENR	-0.299724	12.5	M01
1410	181208_5-D103_000EW_001VG_M01_S_3	COX5A_HUMAN=GINTLVTYDMVPEPK=GINTLVTYDMVPEPK	-3.49605	12.5	M01
1411	181208_5-D103_000EW_001VG_M01_S_3	DQB1_HUMAN=NDQEETTGVVSTPLIR=NDQEETTGVVSTPLIR	-1.92506	12.5	M01
1412	181208_5-D103_000EW_001VG_M01_S_3	PYR1_HUMAN=ILALDCGLK=ILALDC(UniMod:4)GLK	-1.21235	12.5	M01
1413	181208_5-D103_000EW_001VG_M01_S_3	HMGN2_HUMAN=LSAKPAPPKPEPKPK=LSAKPAPPKPEPKPK	-1.68957	12.5	M01
1414	181208_5-D103_000EW_001VG_M01_S_3	PURA2_HUMAN=VVDLLAQDADIVCR=VVDLLAQDADIVC(UniMod:4)R	-1.71647	12.5	M01
1415	181208_5-D103_000EW_001VG_M01_S_3	NADC_HUMAN=VALNTLAR=VALNTLAR	-0.922261	12.5	M01
1416	181208_5-D103_000EW_001VG_M01_S_3	KCRU_HUMAN=LYPPSAEYPDLRK=LYPPSAEYPDLRK	-4.89886	12.5	M01
1417	181208_5-D103_000EW_001VG_M01_S_3	PAIRB_HUMAN=KEETQPPVALK=KEETQPPVALK	-2.15475	12.5	M01
1418	181208_5-D103_000EW_001VG_M01_S_3	YBOX1_HUMAN=EDGNEEDKENQGDETQGQQPPQR=EDGNEEDKENQGDETQGQQPPQR	-2.31429	12.5	M01
1419	181208_5-D103_000EW_001VG_M01_S_3	ATP5J_HUMAN=RQTSGGPVDASSEYQQELER=RQTSGGPVDASSEYQQELER	-1.09224	12.5	M01
1420	181208_5-D103_000EW_001VG_M01_S_3	SRRM2_HUMAN=TAAALAPASLTSAR=TAAALAPASLTSAR	-3.12784	12.5	M01
1421	181208_5-D103_000EW_001VG_M01_S_3	HYEP_HUMAN=FLGLTER=FLGLTER	-0.503918	12.5	M01
1422	181208_5-D103_000EW_001VG_M01_S_3	TYB4_HUMAN=NPLPSKETIEQEK=NPLPSKETIEQEK	-0.902167	12.5	M01
1423	181208_5-D103_000EW_001VG_M01_S_3	FBX2_HUMAN=WKELVDGAPLWLLK=WKELVDGAPLWLLK	-0.517507	12.5	M01
1424	181208_5-D103_000EW_001VG_M01_S_3	HNRPD_HUMAN=GFCFITFKEEEPVKK=GFC(UniMod:4)FITFKEEEPVKK	-2.59179	12.5	M01
1425	181208_5-D103_000EW_001VG_M01_S_3	DQB1_HUMAN=HNYQLELR=HNYQLELR	-0.828894	12.5	M01
1426	181208_5-D103_000EW_001VG_M01_S_3	G3P_HUMAN=LEKPAKYDDIKK=LEKPAKYDDIKK	-1.27652	12.5	M01
1427	181208_5-D103_000EW_001VG_M01_S_3	GFPT1_HUMAN=CQNALQQVVAR=C(UniMod:4)QNALQQVVAR	-0.486675	12.5	M01
1428	181208_5-D103_000EW_001VG_M01_S_3	HMGB2_HUMAN=KHPDSSVNFAEFSK=KHPDSSVNFAEFSK	-3.45926	12.5	M01
1429	181208_5-D103_000EW_001VG_M01_S_3	PDIA4_HUMAN=GQAVDYEGSR=GQAVDYEGSR	-0.860951	12.5	M01
1430	181208_5-D103_000EW_001VG_M01_S_3	CALR_HUMAN=FYGDEEKDK=FYGDEEKDK	-0.854704	12.5	M01
1431	181208_5-D103_000EW_001VG_M01_S_3	RL7A_HUMAN=AGVNTVTTLVENK=AGVNTVTTLVENK	-1.81224	12.5	M01
1432	181208_5-D103_000EW_001VG_M01_S_3	ILF3_HUMAN=FNYSGSGGR=FNYSGSGGR	-1.56507	12.5	M01
1433	181208_5-D103_000EW_001VG_M01_S_3	IDHP_HUMAN=CATITPDEARVEEFK=C(UniMod:4)ATITPDEARVEEFK	-0.678401	12.5	M01
1434	181208_5-D103_000EW_001VG_M01_S_3	EPCAM_HUMAN=TQNDVDIADVAYYFEK=TQNDVDIADVAYYFEK	-2.0261	12.5	M01
1435	181208_5-D103_000EW_001VG_M01_S_3	MYH14_HUMAN=LQEELAASDR=LQEELAASDR	-0.67594	12.5	M01
1436	181208_5-D103_000EW_001VG_M01_S_3	AHNK2_HUMAN=LPEGPVPEGAGPK=LPEGPVPEGAGPK	-1.01657	12.5	M01
1437	181208_5-D103_000EW_001VG_M01_S_3	SBP1_HUMAN=TKLVLPSLISSR=TKLVLPSLISSR	-1.11328	12.5	M01
1438	181208_5-D103_000EW_001VG_M01_S_3	COX5A_HUMAN=ILEVVKDK=ILEVVKDK	-1.01153	12.5	M01
1439	181208_5-D103_000EW_001VG_M01_S_3	PTMA_HUMAN=KEVVEEAENGR=KEVVEEAENGR	-2.12518	12.5	M01
1440	181208_5-D103_000EW_001VG_M01_S_3	LYAG_HUMAN=GELFWDDGESLEVLER=GELFWDDGESLEVLER	-0.172996	12.5	M01
1441	181208_5-D103_000EW_001VG_M01_S_3	UCHL1_HUMAN=QFLSETEK=QFLSETEK	-1.42095	12.5	M01
1442	181208_5-D103_000EW_001VG_M01_S_3	BASI_HUMAN=SESVPPVTDWAWYK=SESVPPVTDWAWYK	-1.74922	12.5	M01
1443	181208_5-D103_000EW_001VG_M01_S_3	LMNB1_HUMAN=IGDTSVSYK=IGDTSVSYK	-1.18922	12.5	M01
1444	181208_5-D103_000EW_001VG_M01_S_3	MVP_HUMAN=DAQGLVLFDVTGQVR=DAQGLVLFDVTGQVR	-0.051879	12.5	M01
1445	181208_5-D103_000EW_001VG_M01_S_3	PMGE_HUMAN=LLPYWNER=LLPYWNER	-0.676199	12.5	M01
1446	181208_5-D103_000EW_001VG_M01_S_3	ENPL_HUMAN=DISTNYYASQKK=DISTNYYASQKK	-0.88292	12.5	M01
1447	181208_5-D103_000EW_001VG_M01_S_3	UB2L3_HUMAN=ADLAEEYSK=ADLAEEYSK	-1.08257	12.5	M01
1448	181208_5-D103_000EW_001VG_M01_S_3	CLUS_HUMAN=EPQDTYHYLPFSLPHR=EPQDTYHYLPFSLPHR	-0.729022	12.5	M01
1449	181208_5-D103_000EW_001VG_M01_S_3	CLCB_HUMAN=RLQELDAASK=RLQELDAASK	-0.784597	12.5	M01
1450	181208_5-D103_000EW_001VG_M01_S_3	SRSF7_HUMAN=VYVGNLGTGAGKGELER=VYVGNLGTGAGKGELER	-1.03443	12.5	M01
1451	181208_5-D103_000EW_001VG_M01_S_3	PRP19_HUMAN=ATVLTTER=ATVLTTER	-1.25536	12.5	M01
1452	181208_5-D103_000EW_001VG_M01_S_3	HYEP_HUMAN=GGHFAAFEEPELLAQDIRK=GGHFAAFEEPELLAQDIRK	-1.87447	12.5	M01
1453	181208_5-D103_000EW_001VG_M01_S_3	PPIA_HUMAN=ALSTGEKGFGYK=ALSTGEKGFGYK	0.0924833	12.5	M01
1454	181208_5-D103_000EW_001VG_M01_S_3	CERU_HUMAN=LISVDTEHSNIYLQNGPDR=LISVDTEHSNIYLQNGPDR	0.240819	12.5	M01
1455	181208_5-D103_000EW_001VG_M01_S_3	DBNL_HUMAN=TWEQQQEVVSR=TWEQQQEVVSR	-1.13132	12.5	M01
1456	181208_5-D103_000EW_001VG_M01_S_3	TPIS_HUMAN=VPADTEVVCAPPTAYIDFAR=VPADTEVVC(UniMod:4)APPTAYIDFAR	-0.882485	12.5	M01
1457	181208_5-D103_000EW_001VG_M01_S_3	LMNA_HUMAN=LVEIDNGK=LVEIDNGK	-0.641344	12.5	M01
1458	181208_5-D103_000EW_001VG_M01_S_3	PYGL_HUMAN=EYYEALPELK=EYYEALPELK	-1.35457	12.5	M01
1459	181208_5-D103_000EW_001VG_M01_S_3	ROA3_HUMAN=RGFAFVTFDDHDTVDK=RGFAFVTFDDHDTVDK	-1.34652	12.5	M01
1460	181208_5-D103_000EW_001VG_M01_S_3	PCNP_HUMAN=AGAAGGPEEEAEKPVK=AGAAGGPEEEAEKPVK	-1.10348	12.5	M01
1461	181208_5-D103_000EW_001VG_M01_S_3	LMAN2_HUMAN=DNFHGLAIFLDTYPNDETTER=DNFHGLAIFLDTYPNDETTER	-0.671221	12.5	M01
1462	181208_5-D103_000EW_001VG_M01_S_3	PCNP_HUMAN=ETVPTLAPK=ETVPTLAPK	-1.47662	12.5	M01
1463	181208_5-D103_000EW_001VG_M01_S_3	ALDOA_HUMAN=AAQEEYVK=AAQEEYVK	-1.0927	12.5	M01
1464	181208_5-D103_000EW_001VG_M01_S_3	RCC1_HUMAN=SGQVYSFGCNDEGALGR=SGQVYSFGC(UniMod:4)NDEGALGR	-1.60312	12.5	M01
1465	181208_5-D103_000EW_001VG_M01_S_3	A2GL_HUMAN=VAAGAFQGLR=VAAGAFQGLR	-0.584326	12.5	M01
1466	181208_5-D103_000EW_001VG_M01_S_3	RCN1_HUMAN=EQFNEFR=EQFNEFR	-1.04065	12.5	M01
1467	181208_5-D103_000EW_001VG_M01_S_3	ACBP_HUMAN=TKPSDEEMLFIYGHYK=TKPSDEEMLFIYGHYK	-1.06757	12.5	M01
1468	181208_5-D103_000EW_001VG_M01_S_3	SRP09_HUMAN=PQYQTWEEFSR=PQYQTWEEFSR	-1.41231	12.5	M01
1469	181208_5-D103_000EW_001VG_M01_S_3	SARNP_HUMAN=FNVPVSLESK=FNVPVSLESK	-1.88146	12.5	M01
1470	181208_5-D103_000EW_001VG_M01_S_3	RPN1_HUMAN=LKTEGSDLCDR=LKTEGSDLC(UniMod:4)DR	-1.44497	12.5	M01
1471	181208_5-D103_000EW_001VG_M01_S_3	A2GL_HUMAN=GQTLLAVAK=GQTLLAVAK	-0.52589	12.5	M01
1472	181208_5-D103_000EW_001VG_M01_S_3	IF4B_HUMAN=VAPAQPSEEGPGR=VAPAQPSEEGPGR	-1.19431	12.5	M01
1473	181208_5-D103_000EW_001VG_M01_S_3	A2GL_HUMAN=GPLQLER=GPLQLER	-0.726703	12.5	M01
1474	181208_5-D103_000EW_001VG_M01_S_3	G6PI_HUMAN=INYTEGR=INYTEGR	-1.05814	12.5	M01
1475	181208_5-D103_000EW_001VG_M01_S_3	AMPL_HUMAN=TIQVDNTDAEGR=TIQVDNTDAEGR	-0.534347	12.5	M01
1476	181208_5-D103_000EW_001VG_M01_S_3	ERO1A_HUMAN=LLESDYFR=LLESDYFR	-1.82816	12.5	M01
1477	181208_5-D103_000EW_001VG_M01_S_3	FKBP4_HUMAN=TQLAVCQQR=TQLAVC(UniMod:4)QQR	-2.04132	12.5	M01
1478	181208_5-D103_000EW_001VG_M01_S_3	KPYM_HUMAN=GSGTAEVELKK=GSGTAEVELKK	-2.34094	12.5	M01
1479	181208_5-D103_000EW_001VG_M01_S_3	F136A_HUMAN=VQEAVESMVK=VQEAVESMVK	-1.28395	12.5	M01
1480	181208_5-D103_000EW_001VG_M01_S_3	HMGA1_HUMAN=EPSEVPTPK=EPSEVPTPK	-0.779437	12.5	M01
1481	181208_5-D103_000EW_001VG_M01_S_3	TYB4_HUMAN=KTETQEKNPLPSK=KTETQEKNPLPSK	-0.629277	12.5	M01
1482	181208_5-D103_000EW_001VG_M01_S_3	CH10_HUMAN=GKGGEIQPVSVK=GKGGEIQPVSVK	-1.61641	12.5	M01
1483	181208_5-D103_000EW_001VG_M01_S_3	CAH1_HUMAN=YSAELHVAHWNSAK=YSAELHVAHWNSAK	-0.456513	12.5	M01
1484	181208_5-D103_000EW_001VG_M01_S_3	CPSF6_HUMAN=AISSSAISR=AISSSAISR	-2.885	12.5	M01
1485	181208_5-D103_000EW_001VG_M01_S_3	EF2_HUMAN=RCLYASVLTAQPR=RC(UniMod:4)LYASVLTAQPR	-1.96088	12.5	M01
1486	181208_5-D103_000EW_001VG_M01_S_3	AHNK_HUMAN=GEGPDVDVSLPK=GEGPDVDVSLPK	-0.329987	12.5	M01
1487	181208_5-D103_000EW_001VG_M01_S_3	PDIA6_HUMAN=AATALKDVVK=AATALKDVVK	-1.32853	12.5	M01
1488	181208_5-D103_000EW_001VG_M01_S_3	FCG3A_HUMAN=AVVFLEPQWYR=AVVFLEPQWYR	-0.879328	12.5	M01
1489	181208_5-D103_000EW_001VG_M01_S_3	TPIS_HUMAN=VIADNVKDWSK=VIADNVKDWSK	-0.80946	12.5	M01
1490	181208_5-D103_000EW_001VG_M01_S_3	AHNK2_HUMAN=SGVSLPQR=SGVSLPQR	-0.943261	12.5	M01
1491	181208_5-D103_000EW_001VG_M01_S_3	HDGF_HUMAN=KSCVEEPEPEPEAAEGDGDK=KSC(UniMod:4)VEEPEPEPEAAEGDGDK	-1.935	12.5	M01
1492	181208_5-D103_000EW_001VG_M01_S_3	LMAN1_HUMAN=QVFEGQNR=QVFEGQNR	-1.1061	12.5	M01
1493	181208_5-D103_000EW_001VG_M01_S_3	MCM3_HUMAN=VALLDVFR=VALLDVFR	-2.98836	12.5	M01
1494	181208_5-D103_000EW_001VG_M01_S_3	LAP2B_HUMAN=HASPILPITEFSDIPR=HASPILPITEFSDIPR	-1.92139	12.5	M01
1495	181208_5-D103_000EW_001VG_M01_S_3	BASP1_HUMAN=SDGAPASDSKPGSSEAAPSSK=SDGAPASDSKPGSSEAAPSSK	-0.331858	12.5	M01
1496	181208_5-D103_000EW_001VG_M01_S_3	PSME2_HUMAN=TKVEAFQTTISK=TKVEAFQTTISK	-0.802054	12.5	M01
1497	181208_5-D103_000EW_001VG_M01_S_3	PGAM1_HUMAN=YADLTEDQLPSCESLKDTIAR=YADLTEDQLPSC(UniMod:4)ESLKDTIAR	-1.55784	12.5	M01
1498	181208_5-D103_000EW_001VG_M01_S_3	PSB4_HUMAN=QPVLSQTEAR=QPVLSQTEAR	-0.997862	12.5	M01
1499	181208_5-D103_000EW_001VG_M01_S_3	AHNK2_HUMAN=TLEGQAQETAVAQR=TLEGQAQETAVAQR	-1.04205	12.5	M01
1500	181208_5-D103_000EW_001VG_M01_S_3	TPIS_HUMAN=RHVFGESDELIGQK=RHVFGESDELIGQK	-1.23373	12.5	M01
1501	181208_5-D103_000EW_001VG_M01_S_3	SARNP_HUMAN=FGLNVSSISR=FGLNVSSISR	-1.96888	12.5	M01
1502	181208_5-D103_000EW_001VG_M01_S_3	HYOU1_HUMAN=KTPVIVTLK=KTPVIVTLK	-1.83577	12.5	M01
1503	181208_6-D103_000EX_001V4_M01_S_1	DDX17_HUMAN=STNKGTAYTFFTPGNLK=STNKGTAYTFFTPGNLK	-1.77207	25	M01
1504	181208_6-D103_000EX_001V4_M01_S_1	PCNP_HUMAN=SAEEEAADLPTKPTK=SAEEEAADLPTKPTK	-0.653197	25	M01
1505	181208_6-D103_000EX_001V4_M01_S_1	LMNB1_HUMAN=LVEVDSGR=LVEVDSGR	-0.490119	25	M01
1506	181208_6-D103_000EX_001V4_M01_S_1	RAB21_HUMAN=GIEELFLDLCKR=GIEELFLDLC(UniMod:4)KR	-0.447459	25	M01
1507	181208_6-D103_000EX_001V4_M01_S_1	SFXN1_HUMAN=WDQSTFIGR=WDQSTFIGR	-1.20649	25	M01
1508	181208_6-D103_000EX_001V4_M01_S_1	HNRPQ_HUMAN=TKEQILEEFSK=TKEQILEEFSK	-1.23307	25	M01
1509	181208_6-D103_000EX_001V4_M01_S_1	GLU2B_HUMAN=KILIEDWK=KILIEDWK	-0.996043	25	M01
1510	181208_6-D103_000EX_001V4_M01_S_1	RBM14_HUMAN=YSGSYNDYLR=YSGSYNDYLR	-2.08416	25	M01
1511	181208_6-D103_000EX_001V4_M01_S_1	CAYP1_HUMAN=LGLVLDQAEAEGVCR=LGLVLDQAEAEGVC(UniMod:4)R	-0.0889513	25	M01
1512	181208_6-D103_000EX_001V4_M01_S_1	BIP_HUMAN=NQLTSNPENTVFDAKR=NQLTSNPENTVFDAKR	-0.845869	25	M01
1513	181208_6-D103_000EX_001V4_M01_S_1	K2C7_HUMAN=LSSARPGGLGSSSLYGLGASR=LSSARPGGLGSSSLYGLGASR	-0.16675	25	M01
1514	181208_6-D103_000EX_001V4_M01_S_1	ECHA_HUMAN=CLAPMMSEVIR=C(UniMod:4)LAPMMSEVIR	-0.123327	25	M01
1515	181208_6-D103_000EX_001V4_M01_S_1	LYAG_HUMAN=QQPMALAVALTK=QQPMALAVALTK	0.304384	25	M01
1516	181208_6-D103_000EX_001V4_M01_S_1	THOC4_HUMAN=QQLSAEELDAQLDAYNAR=QQLSAEELDAQLDAYNAR	-1.12106	25	M01
1517	181208_6-D103_000EX_001V4_M01_S_1	EWS_HUMAN=AAVEWFDGKDFQGSK=AAVEWFDGKDFQGSK	-1.80277	25	M01
1518	181208_6-D103_000EX_001V4_M01_S_1	HNRPU_HUMAN=VSELKEELK=VSELKEELK	-0.956348	25	M01
1519	181208_6-D103_000EX_001V4_M01_S_1	PEPD_HUMAN=VPLALFALNR=VPLALFALNR	-0.716592	25	M01
1520	181208_6-D103_000EX_001V4_M01_S_1	HYOU1_HUMAN=YFQHLLGK=YFQHLLGK	-0.117572	25	M01
1521	181208_6-D103_000EX_001V4_M01_S_1	TYPH_HUMAN=EQEELLAPADGTVELVR=EQEELLAPADGTVELVR	0.0363751	25	M01
1522	181208_6-D103_000EX_001V4_M01_S_1	AMPL_HUMAN=LYGSGDQEAWQK=LYGSGDQEAWQK	-1.41994	25	M01
1523	181208_6-D103_000EX_001V4_M01_S_1	PTMA_HUMAN=AAEDDEDDDVDTK=AAEDDEDDDVDTK	-3.12348	25	M01
1524	181208_6-D103_000EX_001V4_M01_S_1	TFR1_HUMAN=SSGLPNIPVQTISR=SSGLPNIPVQTISR	-0.433547	25	M01
1525	181208_6-D103_000EX_001V4_M01_S_1	LSM6_HUMAN=LNSGVDYR=LNSGVDYR	-0.813729	25	M01
1526	181208_6-D103_000EX_001V4_M01_S_1	SNUT1_HUMAN=QLQQLQQLR=QLQQLQQLR	-1.54589	25	M01
1527	181208_6-D103_000EX_001V4_M01_S_1	CK054_HUMAN=IAEVGGVPYLLPLVNQK=IAEVGGVPYLLPLVNQK	-0.279931	25	M01
1528	181208_6-D103_000EX_001V4_M01_S_1	RALA_HUMAN=VKEDENVPFLLVGNK=VKEDENVPFLLVGNK	-0.611127	25	M01
1529	181208_6-D103_000EX_001V4_M01_S_1	TYPH_HUMAN=ALQEALVLSDR=ALQEALVLSDR	-0.1367	25	M01
1530	181208_6-D103_000EX_001V4_M01_S_1	DDX17_HUMAN=SSQSSSQQFSGIGR=SSQSSSQQFSGIGR	-1.47395	25	M01
1531	181208_6-D103_000EX_001V4_M01_S_1	SBP1_HUMAN=GTWERPGGAAPLGYDFWYQPR=GTWERPGGAAPLGYDFWYQPR	0.122842	25	M01
1532	181208_6-D103_000EX_001V4_M01_S_1	PDXK_HUMAN=VVPLADIITPNQFEAELLSGR=VVPLADIITPNQFEAELLSGR	-0.767502	25	M01
1533	181208_6-D103_000EX_001V4_M01_S_1	SRSF3_HUMAN=NPPGFAFVEFEDPRDAADAVR=NPPGFAFVEFEDPRDAADAVR	-0.781751	25	M01
1534	181208_6-D103_000EX_001V4_M01_S_1	AACT_HUMAN=LYGSEAFATDFQDSAAAKK=LYGSEAFATDFQDSAAAKK	-0.282928	25	M01
1535	181208_6-D103_000EX_001V4_M01_S_1	FIBB_HUMAN=QVKDNENVVNEYSSELEK=QVKDNENVVNEYSSELEK	0.133481	25	M01
1536	181208_6-D103_000EX_001V4_M01_S_1	LORF1_HUMAN=NLEECITR=NLEEC(UniMod:4)ITR	-0.279029	25	M01
1537	181208_6-D103_000EX_001V4_M01_S_1	CADH6_HUMAN=TPESSPPGTPIGR=TPESSPPGTPIGR	-0.145694	25	M01
1538	181208_6-D103_000EX_001V4_M01_S_1	HDGF_HUMAN=SCVEEPEPEPEAAEGDGDK=SC(UniMod:4)VEEPEPEPEAAEGDGDK	-0.880935	25	M01
1539	181208_6-D103_000EX_001V4_M01_S_1	ATP5H_HUMAN=TIDWVAFAEIIPQNQK=TIDWVAFAEIIPQNQK	-0.383076	25	M01
1540	181208_6-D103_000EX_001V4_M01_S_1	IF5_HUMAN=VLTLSDDLER=VLTLSDDLER	-1.06259	25	M01
1541	181208_6-D103_000EX_001V4_M01_S_1	ASPH_HUMAN=IAESIPYLK=IAESIPYLK	-0.317075	25	M01
1542	181208_6-D103_000EX_001V4_M01_S_1	2B19_HUMAN=GIYNQEENVRFDSDVGEYR=GIYNQEENVRFDSDVGEYR	-0.711433	25	M01
1543	181208_6-D103_000EX_001V4_M01_S_1	SARNP_HUMAN=FGISSVPTK=FGISSVPTK	-1.12093	25	M01
1544	181208_6-D103_000EX_001V4_M01_S_1	HUWE1_HUMAN=DSAVAISGADSR=DSAVAISGADSR	-1.10676	25	M01
1545	181208_6-D103_000EX_001V4_M01_S_1	MYDGF_HUMAN=ESDVPLKTEEFEVTK=ESDVPLKTEEFEVTK	-0.680706	25	M01
1546	181208_6-D103_000EX_001V4_M01_S_1	PYR1_HUMAN=VLGTSPEAIDSAENR=VLGTSPEAIDSAENR	-0.114155	25	M01
1547	181208_6-D103_000EX_001V4_M01_S_1	ENOA_HUMAN=SGKYDLDFK=SGKYDLDFK	-0.482575	25	M01
1548	181208_6-D103_000EX_001V4_M01_S_1	EF1G_HUMAN=QAFPNTNR=QAFPNTNR	-1.49908	25	M01
1549	181208_6-D103_000EX_001V4_M01_S_1	CLUS_HUMAN=EIQNAVNGVK=EIQNAVNGVK	-0.10755	25	M01
1550	181208_6-D103_000EX_001V4_M01_S_1	HNRPU_HUMAN=LLEQYKEESK=LLEQYKEESK	-1.58631	25	M01
1551	181208_6-D103_000EX_001V4_M01_S_1	AHNK_HUMAN=VEGDLKGPEVDIKGPK=VEGDLKGPEVDIKGPK	-0.388919	25	M01
1552	181208_6-D103_000EX_001V4_M01_S_1	LYAG_HUMAN=LDVMMETENR=LDVMMETENR	-0.301429	25	M01
1553	181208_6-D103_000EX_001V4_M01_S_1	LASP1_HUMAN=QQSELQSQVR=QQSELQSQVR	-0.00398235	25	M01
1554	181208_6-D103_000EX_001V4_M01_S_1	HGS_HUMAN=ALQNAVTTFVNR=ALQNAVTTFVNR	-0.481147	25	M01
1555	181208_6-D103_000EX_001V4_M01_S_1	LMNB1_HUMAN=SMYEEEINETR=SMYEEEINETR	-0.956154	25	M01
1556	181208_6-D103_000EX_001V4_M01_S_1	DSG2_HUMAN=GQIIGNFQAFDEDTGLPAHAR=GQIIGNFQAFDEDTGLPAHAR	0.040839	25	M01
1557	181208_6-D103_000EX_001V4_M01_S_1	HSPB1_HUMAN=AQLGGPEAAKSDETAAK=AQLGGPEAAKSDETAAK	-0.0572726	25	M01
1558	181208_6-D103_000EX_001V4_M01_S_1	DESP_HUMAN=NQCTQVVQER=NQC(UniMod:4)TQVVQER	-0.170237	25	M01
1559	181208_6-D103_000EX_001V4_M01_S_1	AMPL_HUMAN=LILADALCYAHTFNPK=LILADALC(UniMod:4)YAHTFNPK	-0.24718	25	M01
1560	181208_6-D103_000EX_001V4_M01_S_1	IF2B2_HUMAN=ILVPTQFVGAIIGK=ILVPTQFVGAIIGK	-0.523962	25	M01
1561	181208_6-D103_000EX_001V4_M01_S_1	PDIA4_HUMAN=VSQGQLVVMQPEK=VSQGQLVVMQPEK	-0.217243	25	M01
1562	181208_6-D103_000EX_001V4_M01_S_1	AHNK_HUMAN=IKGDVDVSAPK=IKGDVDVSAPK	0.452684	25	M01
1563	181208_6-D103_000EX_001V4_M01_S_1	DSG2_HUMAN=IVSLEPAYPPVFYLNK=IVSLEPAYPPVFYLNK	-0.130896	25	M01
1564	181208_6-D103_000EX_001V4_M01_S_1	MAP4_HUMAN=QPAPTTIGGLNK=QPAPTTIGGLNK	-0.235412	25	M01
1565	181208_6-D103_000EX_001V4_M01_S_1	RL24_HUMAN=VELCSFSGYK=VELC(UniMod:4)SFSGYK	-2.8482	25	M01
1566	181208_6-D103_000EX_001V4_M01_S_1	SRSF3_HUMAN=VYVGNLGNNGNK=VYVGNLGNNGNK	-0.543517	25	M01
1567	181208_6-D103_000EX_001V4_M01_S_1	SH3G1_HUMAN=IAASSSFR=IAASSSFR	-0.597754	25	M01
1568	181208_6-D103_000EX_001V4_M01_S_1	DDX23_HUMAN=AQPLSLEELLAK=AQPLSLEELLAK	-1.51689	25	M01
1569	181208_6-D103_000EX_001V4_M01_S_1	NHP2_HUMAN=TYQELLVNQNPIAQPLASR=TYQELLVNQNPIAQPLASR	-1.06378	25	M01
1570	181208_6-D103_000EX_001V4_M01_S_1	NONO_HUMAN=AAPGAEFAPNK=AAPGAEFAPNK	-0.581947	25	M01
1571	181208_6-D103_000EX_001V4_M01_S_1	TYB10_HUMAN=NTLPTKETIEQEK=NTLPTKETIEQEK	0.344638	25	M01
1572	181208_6-D103_000EX_001V4_M01_S_1	LA_HUMAN=GSIFVVFDSIESAKK=GSIFVVFDSIESAKK	-0.451096	25	M01
1573	181208_6-D103_000EX_001V4_M01_S_1	SYSC_HUMAN=YAGLSTCFR=YAGLSTC(UniMod:4)FR	-0.485241	25	M01
1574	181208_6-D103_000EX_001V4_M01_S_1	HAP28_HUMAN=VTQLDLDGPK=VTQLDLDGPK	-1.36736	25	M01
1575	181208_6-D103_000EX_001V4_M01_S_1	TERA_HUMAN=LAGESESNLRK=LAGESESNLRK	-0.395303	25	M01
1576	181208_6-D103_000EX_001V4_M01_S_1	COR1A_HUMAN=ILTTGFSR=ILTTGFSR	-0.247692	25	M01
1577	181208_6-D103_000EX_001V4_M01_S_1	GFPT1_HUMAN=ESQDTSFTTLVER=ESQDTSFTTLVER	-0.305472	25	M01
1578	181208_6-D103_000EX_001V4_M01_S_1	SERPH_HUMAN=LYGPSSVSFADDFVR=LYGPSSVSFADDFVR	-0.352088	25	M01
1579	181208_6-D103_000EX_001V4_M01_S_1	NONO_HUMAN=FGQAATMEGIGAIGGTPPAFNR=FGQAATMEGIGAIGGTPPAFNR	-1.58806	25	M01
1580	181208_6-D103_000EX_001V4_M01_S_1	SIAE_HUMAN=ELSNTAAYQSVR=ELSNTAAYQSVR	-0.212588	25	M01
1581	181208_6-D103_000EX_001V4_M01_S_1	MYH14_HUMAN=RLELQLQEVQGR=RLELQLQEVQGR	-1.03082	25	M01
1582	181208_6-D103_000EX_001V4_M01_S_1	MYH14_HUMAN=LALEAEVSELR=LALEAEVSELR	-0.0260403	25	M01
1583	181208_6-D103_000EX_001V4_M01_S_1	HSP7C_HUMAN=LSKEDIER=LSKEDIER	-1.24626	25	M01
1584	181208_6-D103_000EX_001V4_M01_S_1	ROAA_HUMAN=EVYQQQQYGSGGR=EVYQQQQYGSGGR	-1.35883	25	M01
1585	181208_6-D103_000EX_001V4_M01_S_1	SPON1_HUMAN=VEGDPDFYKPGTSYR=VEGDPDFYKPGTSYR	-0.614588	25	M01
1586	181208_6-D103_000EX_001V4_M01_S_1	AHNK2_HUMAN=SIEASVDVSAPK=SIEASVDVSAPK	-0.0267411	25	M01
1587	181208_6-D103_000EX_001V4_M01_S_1	CALR_HUMAN=NVLINKDIR=NVLINKDIR	-0.735974	25	M01
1588	181208_6-D103_000EX_001V4_M01_S_1	PHS_HUMAN=AVGWNELEGR=AVGWNELEGR	-0.591853	25	M01
1589	181208_6-D103_000EX_001V4_M01_S_1	RS23_HUMAN=ANPFGGASHAK=ANPFGGASHAK	-1.72413	25	M01
1590	181208_6-D103_000EX_001V4_M01_S_1	OPA1_HUMAN=VVVVGDQSAGK=VVVVGDQSAGK	-0.275952	25	M01
1591	181208_6-D103_000EX_001V4_M01_S_1	GBB4_HUMAN=TFVSGACDASSK=TFVSGAC(UniMod:4)DASSK	-0.739295	25	M01
1592	181208_6-D103_000EX_001V4_M01_S_1	BPNT1_HUMAN=LVASAYSIAQK=LVASAYSIAQK	0.163911	25	M01
1593	181208_6-D103_000EX_001V4_M01_S_1	TPIS_HUMAN=VTNGAFTGEISPGMIK=VTNGAFTGEISPGMIK	0.122372	25	M01
1594	181208_6-D103_000EX_001V4_M01_S_1	SF3B4_HUMAN=NQDATVYVGGLDEK=NQDATVYVGGLDEK	-0.751215	25	M01
1595	181208_6-D103_000EX_001V4_M01_S_1	CAN1_HUMAN=WNTTLYEGTWR=WNTTLYEGTWR	-0.454933	25	M01
1596	181208_6-D103_000EX_001V4_M01_S_1	TERA_HUMAN=NAPAIIFIDELDAIAPKR=NAPAIIFIDELDAIAPKR	-0.617361	25	M01
1597	181208_6-D103_000EX_001V4_M01_S_1	HS71A_HUMAN=VQVSYKGETK=VQVSYKGETK	-1.2065	25	M01
1598	181208_6-D103_000EX_001V4_M01_S_1	HDGF_HUMAN=DLFPYEESKEK=DLFPYEESKEK	-1.31239	25	M01
1599	181208_6-D103_000EX_001V4_M01_S_1	GSTP1_HUMAN=YISLIYTNYEAGK=YISLIYTNYEAGK	0.491422	25	M01
1600	181208_6-D103_000EX_001V4_M01_S_1	SFPQ_HUMAN=GIVEFASKPAAR=GIVEFASKPAAR	-1.45421	25	M01
1601	181208_6-D103_000EX_001V4_M01_S_1	ENOA_HUMAN=TIAPALVSKK=TIAPALVSKK	-1.8704	25	M01
1602	181208_6-D103_000EX_001V4_M01_S_1	AIFM1_HUMAN=ELWFSDDPNVTK=ELWFSDDPNVTK	-0.786032	25	M01
1603	181208_6-D103_000EX_001V4_M01_S_1	BASP1_HUMAN=AEPPKAPEQEQAAPGPAAGGEAPK=AEPPKAPEQEQAAPGPAAGGEAPK	0.323276	25	M01
1604	181208_6-D103_000EX_001V4_M01_S_1	H10_HUMAN=RLVTTGVLKQTK=RLVTTGVLKQTK	-0.0820013	25	M01
1605	181208_6-D103_000EX_001V4_M01_S_1	RCC2_HUMAN=TKDGQILPVPNVVVR=TKDGQILPVPNVVVR	-0.695778	25	M01
1606	181208_6-D103_000EX_001V4_M01_S_1	ENOA_HUMAN=IEEELGSK=IEEELGSK	-0.472536	25	M01
1607	181208_6-D103_000EX_001V4_M01_S_1	ESYT1_HUMAN=LGTQTFCSR=LGTQTFC(UniMod:4)SR	-0.422316	25	M01
1608	181208_6-D103_000EX_001V4_M01_S_1	THIO_HUMAN=VGEFSGANK=VGEFSGANK	-1.76043	25	M01
1609	181208_6-D103_000EX_001V4_M01_S_1	CCDC6_HUMAN=ASVTIQAR=ASVTIQAR	-0.698481	25	M01
1610	181208_6-D103_000EX_001V4_M01_S_1	SAFB1_HUMAN=NFWVSGLSSTTR=NFWVSGLSSTTR	-0.947978	25	M01
1611	181208_6-D103_000EX_001V4_M01_S_1	GPDM_HUMAN=NYLSCDVEVR=NYLSC(UniMod:4)DVEVR	-0.215751	25	M01
1612	181208_6-D103_000EX_001V4_M01_S_1	NONO_HUMAN=GIVEFSGKPAAR=GIVEFSGKPAAR	-0.419094	25	M01
1613	181208_6-D103_000EX_001V4_M01_S_1	PTBP1_HUMAN=HQNVQLPR=HQNVQLPR	-0.9449	25	M01
1614	181208_6-D103_000EX_001V4_M01_S_1	HG2A_HUMAN=HSLEQKPTDAPPK=HSLEQKPTDAPPK	-0.0951526	25	M01
1615	181208_6-D103_000EX_001V4_M01_S_1	ENOA_HUMAN=LNVTEQEKIDK=LNVTEQEKIDK	-0.479732	25	M01
1616	181208_6-D103_000EX_001V4_M01_S_1	RS7_HUMAN=VETFSGVYK=VETFSGVYK	-1.61886	25	M01
1617	181208_6-D103_000EX_001V4_M01_S_1	RBM14_HUMAN=ASYVAPLTAQPATYR=ASYVAPLTAQPATYR	-2.28353	25	M01
1618	181208_6-D103_000EX_001V4_M01_S_1	FKB1A_HUMAN=GWEEGVAQMSVGQR=GWEEGVAQMSVGQR	-0.704537	25	M01
1619	181208_6-D103_000EX_001V4_M01_S_1	ENOA_HUMAN=AAVPSGASTGIYEALELRDNDK=AAVPSGASTGIYEALELRDNDK	0.07876	25	M01
1620	181208_6-D103_000EX_001V4_M01_S_1	GALK1_HUMAN=EVQLEELEAAR=EVQLEELEAAR	-0.410059	25	M01
1621	181208_6-D103_000EX_001V4_M01_S_1	GSTK1_HUMAN=NQLKETTEAACR=NQLKETTEAAC(UniMod:4)R	-0.585625	25	M01
1622	181208_6-D103_000EX_001V4_M01_S_1	PAK2_HUMAN=FYDSNTVK=FYDSNTVK	-1.33734	25	M01
1623	181208_6-D103_000EX_001V4_M01_S_1	LG3BP_HUMAN=LASAYGAR=LASAYGAR	-0.195811	25	M01
1624	181208_6-D103_000EX_001V4_M01_S_1	GRP75_HUMAN=RYDDPEVQK=RYDDPEVQK	-0.54235	25	M01
1625	181208_6-D103_000EX_001V4_M01_S_1	BCLF1_HUMAN=TIAPQNAPR=TIAPQNAPR	-0.829148	25	M01
1626	181208_6-D103_000EX_001V4_M01_S_1	RRBP1_HUMAN=CEELSGLHGQLQEAR=C(UniMod:4)EELSGLHGQLQEAR	-1.92633	25	M01
1627	181208_6-D103_000EX_001V4_M01_S_1	HYEP_HUMAN=LISYSYMVR=LISYSYMVR	-0.0126952	25	M01
1628	181208_6-D103_000EX_001V4_M01_S_1	IPYR_HUMAN=AAPFSLEYR=AAPFSLEYR	-1.61645	25	M01
1629	181208_6-D103_000EX_001V4_M01_S_1	PDIA6_HUMAN=DVIELTDDSFDK=DVIELTDDSFDK	0.026846	25	M01
1630	181208_6-D103_000EX_001V4_M01_S_1	ENOG_HUMAN=AVDHINSTIAPALISSGLSVVEQEK=AVDHINSTIAPALISSGLSVVEQEK	-0.382061	25	M01
1631	181208_6-D103_000EX_001V4_M01_S_1	VTDB_HUMAN=THLPEVFLSK=THLPEVFLSK	-0.113541	25	M01
1632	181208_6-D103_000EX_001V4_M01_S_1	STMN1_HUMAN=RASGQAFELILSPR=RASGQAFELILSPR	-1.21669	25	M01
1633	181208_6-D103_000EX_001V4_M01_S_1	TCAL3_HUMAN=REDEGEPGDEGQLEDEGSQEK=REDEGEPGDEGQLEDEGSQEK	-0.0195486	25	M01
1634	181208_6-D103_000EX_001V4_M01_S_1	RS14_HUMAN=CKELGITALHIK=C(UniMod:4)KELGITALHIK	-1.98914	25	M01
1635	181208_6-D103_000EX_001V4_M01_S_1	RRBP1_HUMAN=TLQEQLENGPNTQLAR=TLQEQLENGPNTQLAR	0.174481	25	M01
1636	181208_6-D103_000EX_001V4_M01_S_1	DC1I2_HUMAN=TLAEINANR=TLAEINANR	-0.638779	25	M01
1637	181208_6-D103_000EX_001V4_M01_S_1	CPVL_HUMAN=GGGHILPYDQPLR=GGGHILPYDQPLR	-0.133116	25	M01
1638	181208_6-D103_000EX_001V4_M01_S_1	KTN1_HUMAN=NAEQAATQLK=NAEQAATQLK	-0.615588	25	M01
1639	181208_6-D103_000EX_001V4_M01_S_1	MVP_HUMAN=TAVFGFETSEAK=TAVFGFETSEAK	0.0451871	25	M01
1640	181208_6-D103_000EX_001V4_M01_S_1	MYH14_HUMAN=LLGLGVTDFSR=LLGLGVTDFSR	-0.101249	25	M01
1641	181208_6-D103_000EX_001V4_M01_S_1	GDIR2_HUMAN=APNVVVTR=APNVVVTR	0.14577	25	M01
1642	181208_6-D103_000EX_001V4_M01_S_1	FSCN1_HUMAN=LVARPEPATGYTLEFR=LVARPEPATGYTLEFR	-0.505921	25	M01
1643	181208_6-D103_000EX_001V4_M01_S_1	ENOG_HUMAN=IEEELGDEAR=IEEELGDEAR	-0.145143	25	M01
1644	181208_6-D103_000EX_001V4_M01_S_1	CASP3_HUMAN=SGTDVDAANLR=SGTDVDAANLR	-1.17114	25	M01
1645	181208_6-D103_000EX_001V4_M01_S_1	NUDC_HUMAN=ELTDEEAER=ELTDEEAER	-2.05065	25	M01
1646	181208_6-D103_000EX_001V4_M01_S_1	DFFA_HUMAN=TETVQEACER=TETVQEAC(UniMod:4)ER	-0.741192	25	M01
1647	181208_6-D103_000EX_001V4_M01_S_1	AN32A_HUMAN=LELSDNR=LELSDNR	-0.863536	25	M01
1648	181208_6-D103_000EX_001V4_M01_S_1	TMX1_HUMAN=LLSESAQPLKK=LLSESAQPLKK	-1.50476	25	M01
1649	181208_6-D103_000EX_001V4_M01_S_1	MYH14_HUMAN=LLLQVESLTTELSAER=LLLQVESLTTELSAER	-0.0380168	25	M01
1650	181208_6-D103_000EX_001V4_M01_S_1	PROF1_HUMAN=EGVHGGLINK=EGVHGGLINK	-0.499353	25	M01
1651	181208_6-D103_000EX_001V4_M01_S_1	HNRPD_HUMAN=GFCFITFKEEEPVK=GFC(UniMod:4)FITFKEEEPVK	-0.731324	25	M01
1652	181208_6-D103_000EX_001V4_M01_S_1	TRA2B_HUMAN=YGPIADVSIVYDQQSR=YGPIADVSIVYDQQSR	-0.0767887	25	M01
1653	181208_6-D103_000EX_001V4_M01_S_1	PCNP_HUMAN=FGFAIGSQTTK=FGFAIGSQTTK	-1.74209	25	M01
1654	181208_6-D103_000EX_001V4_M01_S_1	CNBP_HUMAN=EQCCYNCGKPGHLAR=EQC(UniMod:4)C(UniMod:4)YNC(UniMod:4)GKPGHLAR	-1.54144	25	M01
1655	181208_6-D103_000EX_001V4_M01_S_1	MVP_HUMAN=ILDQSEAEK=ILDQSEAEK	-0.0707097	25	M01
1656	181208_6-D103_000EX_001V4_M01_S_1	DNJA2_HUMAN=NVLCSACSGQGGK=NVLC(UniMod:4)SAC(UniMod:4)SGQGGK	-0.842714	25	M01
1657	181208_6-D103_000EX_001V4_M01_S_1	PGAM1_HUMAN=FSGWYDADLSPAGHEEAK=FSGWYDADLSPAGHEEAK	-1.09166	25	M01
1658	181208_6-D103_000EX_001V4_M01_S_1	UBF1_HUMAN=FLESLPEEEQQR=FLESLPEEEQQR	-1.91314	25	M01
1659	181208_6-D103_000EX_001V4_M01_S_1	DNJC3_HUMAN=TEPSIAEYTVR=TEPSIAEYTVR	-1.36627	25	M01
1660	181208_6-D103_000EX_001V4_M01_S_1	SSRD_HUMAN=FFDEESYSLLR=FFDEESYSLLR	-0.123163	25	M01
1661	181208_6-D103_000EX_001V4_M01_S_1	CBX3_HUMAN=LTWHSCPEDEAQ=LTWHSC(UniMod:4)PEDEAQ	-0.798122	25	M01
1662	181208_6-D103_000EX_001V4_M01_S_1	SRSF1_HUMAN=EAGDVCYADVYR=EAGDVC(UniMod:4)YADVYR	-1.28157	25	M01
1663	181208_6-D103_000EX_001V4_M01_S_1	AL7A1_HUMAN=VNLLSFTGSTQVGK=VNLLSFTGSTQVGK	-0.944927	25	M01
1664	181208_6-D103_000EX_001V4_M01_S_1	ASC_HUMAN=ESQSYLVEDLER=ESQSYLVEDLER	-0.000557542	25	M01
1665	181208_6-D103_000EX_001V4_M01_S_1	SPIT2_HUMAN=NAADSSVPSAPR=NAADSSVPSAPR	0.137525	25	M01
1666	181208_6-D103_000EX_001V4_M01_S_1	ACINU_HUMAN=WGASTATTQK=WGASTATTQK	-1.6732	25	M01
1667	181208_6-D103_000EX_001V4_M01_S_1	ENOA_HUMAN=YGKDATNVGDEGGFAPNILENK=YGKDATNVGDEGGFAPNILENK	0.0847049	25	M01
1668	181208_6-D103_000EX_001V4_M01_S_1	KTN1_HUMAN=AQQLSITSK=AQQLSITSK	-0.430722	25	M01
1669	181208_6-D103_000EX_001V4_M01_S_1	PSMD9_HUMAN=GLLGCNIIPLQR=GLLGC(UniMod:4)NIIPLQR	-0.881437	25	M01
1670	181208_6-D103_000EX_001V4_M01_S_1	NHRF1_HUMAN=QHGDVVSAIR=QHGDVVSAIR	0.19269	25	M01
1671	181208_6-D103_000EX_001V4_M01_S_1	PURB_HUMAN=FGGAFCR=FGGAFC(UniMod:4)R	0.0455004	25	M01
1672	181208_6-D103_000EX_001V4_M01_S_1	A1AG1_HUMAN=SDVVYTDWKK=SDVVYTDWKK	0.256818	25	M01
1673	181208_6-D103_000EX_001V4_M01_S_1	BST2_HUMAN=KVEELEGEITTLNHK=KVEELEGEITTLNHK	-0.0970635	25	M01
1674	181208_6-D103_000EX_001V4_M01_S_1	LYAG_HUMAN=EPAIHSEGQWVTLPAPLDTINVHLR=EPAIHSEGQWVTLPAPLDTINVHLR	-0.509493	25	M01
1675	181208_6-D103_000EX_001V4_M01_S_1	UCHL1_HUMAN=QTIGNSCGTIGLIHAVANNQDK=QTIGNSC(UniMod:4)GTIGLIHAVANNQDK	-0.582315	25	M01
1676	181208_6-D103_000EX_001V4_M01_S_1	IF4G1_HUMAN=GGPPGPPISR=GGPPGPPISR	-3.08235	25	M01
1677	181208_6-D103_000EX_001V4_M01_S_1	PEBP1_HUMAN=YVWLVYEQDRPLKCDEPILSNR=YVWLVYEQDRPLKC(UniMod:4)DEPILSNR	-0.362549	25	M01
1678	181208_6-D103_000EX_001V4_M01_S_1	NEDD8_HUMAN=EGIPPQQQR=EGIPPQQQR	-1.59512	25	M01
1679	181208_6-D103_000EX_001V4_M01_S_1	K2C7_HUMAN=EVTINQSLLAPLRLDADPSLQR=EVTINQSLLAPLRLDADPSLQR	-0.226179	25	M01
1680	181208_6-D103_000EX_001V4_M01_S_1	TPIS_HUMAN=TATPQQAQEVHEK=TATPQQAQEVHEK	-0.00930844	25	M01
1681	181208_6-D103_000EX_001V4_M01_S_1	ENOA_HUMAN=LNVTEQEK=LNVTEQEK	-0.693013	25	M01
1682	181208_6-D103_000EX_001V4_M01_S_1	HNRPU_HUMAN=GYFEYIEENKYSR=GYFEYIEENKYSR	-0.730889	25	M01
1683	181208_6-D103_000EX_001V4_M01_S_1	PSB9_HUMAN=VILGNELPK=VILGNELPK	0.0457894	25	M01
1684	181208_6-D103_000EX_001V4_M01_S_1	CNBP_HUMAN=CGETGHVAINCSK=C(UniMod:4)GETGHVAINC(UniMod:4)SK	-1.00777	25	M01
1685	181208_6-D103_000EX_001V4_M01_S_1	DCUP_HUMAN=AAQDFFSTCR=AAQDFFSTC(UniMod:4)R	-1.0277	25	M01
1686	181208_6-D103_000EX_001V4_M01_S_1	ERP44_HUMAN=NIIGYFEQK=NIIGYFEQK	-0.53683	25	M01
1687	181208_6-D103_000EX_001V4_M01_S_1	LA_HUMAN=FSGDLDDQTCR=FSGDLDDQTC(UniMod:4)R	-0.814618	25	M01
1688	181208_6-D103_000EX_001V4_M01_S_1	PA1B3_HUMAN=AIVQLVNER=AIVQLVNER	-1.22102	25	M01
1689	181208_6-D103_000EX_001V4_M01_S_1	PCKGM_HUMAN=TVIVTPSQR=TVIVTPSQR	-0.304811	25	M01
1690	181208_6-D103_000EX_001V4_M01_S_1	AIF1_HUMAN=YSSDEDLPSK=YSSDEDLPSK	-0.595534	25	M01
1691	181208_6-D103_000EX_001V4_M01_S_1	PML_HUMAN=QIVDAQAVCTR=QIVDAQAVC(UniMod:4)TR	0.378565	25	M01
1692	181208_6-D103_000EX_001V4_M01_S_1	RU2A_HUMAN=TLLVNNNR=TLLVNNNR	-1.08853	25	M01
1693	181208_6-D103_000EX_001V4_M01_S_1	SMC1A_HUMAN=TALFEEISR=TALFEEISR	-1.42062	25	M01
1694	181208_6-D103_000EX_001V4_M01_S_1	A1AG2_HUMAN=NWGLSFYADKPETTK=NWGLSFYADKPETTK	-0.281582	25	M01
1695	181208_6-D103_000EX_001V4_M01_S_1	PSB6_HUMAN=TTTGSYIANR=TTTGSYIANR	-1.34277	25	M01
1696	181208_6-D103_000EX_001V4_M01_S_1	HYOU1_HUMAN=LGNTISSLFGGGTTPDAK=LGNTISSLFGGGTTPDAK	-0.0799354	25	M01
1697	181208_6-D103_000EX_001V4_M01_S_1	APOA2_HUMAN=SPELQAEAK=SPELQAEAK	0.0568746	25	M01
1698	181208_6-D103_000EX_001V4_M01_S_1	MOES_HUMAN=ALTSELANARDESK=ALTSELANARDESK	-0.0727279	25	M01
1699	181208_6-D103_000EX_001V4_M01_S_1	AHNK2_HUMAN=VDLKGPQIDVK=VDLKGPQIDVK	-0.792493	25	M01
1700	181208_6-D103_000EX_001V4_M01_S_1	NUCKS_HUMAN=EEDEEPESPPEK=EEDEEPESPPEK	-1.58784	25	M01
1701	181208_6-D103_000EX_001V4_M01_S_1	RUVB2_HUMAN=VYSLFLDESR=VYSLFLDESR	-2.28833	25	M01
1702	181208_6-D103_000EX_001V4_M01_S_1	AMPL_HUMAN=ADMGGAATICSAIVSAAK=ADMGGAATIC(UniMod:4)SAIVSAAK	-0.546028	25	M01
1703	181208_6-D103_000EX_001V4_M01_S_1	THIO_HUMAN=CMPTFQFFKK=C(UniMod:4)MPTFQFFKK	-1.34774	25	M01
1704	181208_6-D103_000EX_001V4_M01_S_1	HS105_HUMAN=FVVQNVSAQK=FVVQNVSAQK	-1.77346	25	M01
1705	181208_6-D103_000EX_001V4_M01_S_1	MYH14_HUMAN=HGQALGELAEQLEQAR=HGQALGELAEQLEQAR	0.222343	25	M01
1706	181208_6-D103_000EX_001V4_M01_S_1	TMA7_HUMAN=GPLATGGIKK=GPLATGGIKK	-0.856729	25	M01
1707	181208_6-D103_000EX_001V4_M01_S_1	HMGN4_HUMAN=LSAKPAPPKPEPR=LSAKPAPPKPEPR	-0.167648	25	M01
1708	181208_6-D103_000EX_001V4_M01_S_1	LSM3_HUMAN=GDGVVLVAPPLRVG=GDGVVLVAPPLRVG	-2.60586	25	M01
1709	181208_6-D103_000EX_001V4_M01_S_1	CRIP2_HUMAN=ASSVTTFTGEPNTCPR=ASSVTTFTGEPNTC(UniMod:4)PR	0.243648	25	M01
1710	181208_6-D103_000EX_001V4_M01_S_1	RRBP1_HUMAN=TAGPLESSETEEASQLK=TAGPLESSETEEASQLK	0.290243	25	M01
1711	181208_6-D103_000EX_001V4_M01_S_1	BASP1_HUMAN=ESEPQAAAEPAEAK=ESEPQAAAEPAEAK	-0.146297	25	M01
1712	181208_6-D103_000EX_001V4_M01_S_1	SPT4H_HUMAN=ACLLCSLVK=AC(UniMod:4)LLC(UniMod:4)SLVK	-0.843857	25	M01
1713	181208_6-D103_000EX_001V4_M01_S_1	AHNK2_HUMAN=DTTEGGTQIGPPEIR=DTTEGGTQIGPPEIR	-1.42584	25	M01
1714	181208_6-D103_000EX_001V4_M01_S_1	IF4G1_HUMAN=QVTQLAIDTEER=QVTQLAIDTEER	-0.719383	25	M01
1715	181208_6-D103_000EX_001V4_M01_S_1	SGTA_HUMAN=LGNYAGAVQDCER=LGNYAGAVQDC(UniMod:4)ER	-1.58439	25	M01
1716	181208_6-D103_000EX_001V4_M01_S_1	AN32E_HUMAN=CPNLTYLNLSGNK=C(UniMod:4)PNLTYLNLSGNK	-0.922309	25	M01
1717	181208_6-D103_000EX_001V4_M01_S_1	LYAG_HUMAN=GAYTQVIFLAR=GAYTQVIFLAR	0.273864	25	M01
1718	181208_6-D103_000EX_001V4_M01_S_1	PSA2_HUMAN=KLAQQYYLVYQEPIPTAQLVQR=KLAQQYYLVYQEPIPTAQLVQR	-1.52908	25	M01
1719	181208_6-D103_000EX_001V4_M01_S_1	S10AG_HUMAN=AVIVLVENFYK=AVIVLVENFYK	0.0869933	25	M01
1720	181208_6-D103_000EX_001V4_M01_S_1	RRBP1_HUMAN=NTDVAQSPEAPKQEAPAK=NTDVAQSPEAPKQEAPAK	0.212274	25	M01
1721	181208_6-D103_000EX_001V4_M01_S_1	PGK1_HUMAN=DVLFLKDCVGPEVEK=DVLFLKDC(UniMod:4)VGPEVEK	0.0180664	25	M01
1722	181208_6-D103_000EX_001V4_M01_S_1	AHNK_HUMAN=GEVDVDVPK=GEVDVDVPK	0.193249	25	M01
1723	181208_6-D103_000EX_001V4_M01_S_1	RS2_HUMAN=SPYQEFTDHLVK=SPYQEFTDHLVK	-1.77482	25	M01
1724	181208_6-D103_000EX_001V4_M01_S_1	UBA1_HUMAN=QNRYDGQVAVFGSDLQEK=QNRYDGQVAVFGSDLQEK	-0.646325	25	M01
1725	181208_6-D103_000EX_001V4_M01_S_1	CATZ_HUMAN=NVDGVNYASITR=NVDGVNYASITR	0.0294833	25	M01
1726	181208_6-D103_000EX_001V4_M01_S_1	IDHP_HUMAN=NILGGTVFREPIICK=NILGGTVFREPIIC(UniMod:4)K	-0.236372	25	M01
1727	181208_6-D103_000EX_001V4_M01_S_1	SRC8_HUMAN=SAVGFDYQGK=SAVGFDYQGK	-0.210729	25	M01
1728	181208_6-D103_000EX_001V4_M01_S_1	TKTL1_HUMAN=LIESQIQTSR=LIESQIQTSR	0.0249101	25	M01
1729	181208_6-D103_000EX_001V4_M01_S_1	PDIA1_HUMAN=KSNFAEALAAHK=KSNFAEALAAHK	-0.220954	25	M01
1730	181208_6-D103_000EX_001V4_M01_S_1	H4_HUMAN=DAVTYTEHAKR=DAVTYTEHAKR	-1.09054	25	M01
1731	181208_6-D103_000EX_001V4_M01_S_1	KCRU_HUMAN=GTGGVDTAATGGVFDISNLDR=GTGGVDTAATGGVFDISNLDR	-0.474268	25	M01
1732	181208_6-D103_000EX_001V4_M01_S_1	MTAP_HUMAN=IGIIGGTGLDDPEILEGR=IGIIGGTGLDDPEILEGR	-1.67037	25	M01
1733	181208_6-D103_000EX_001V4_M01_S_1	RS28_HUMAN=VEFMDDTSR=VEFMDDTSR	-2.44781	25	M01
1734	181208_6-D103_000EX_001V4_M01_S_1	GRP75_HUMAN=RQAVTNPNNTFYATK=RQAVTNPNNTFYATK	-0.552245	25	M01
1735	181208_6-D103_000EX_001V4_M01_S_1	SEC62_HUMAN=ESVVDYCNR=ESVVDYC(UniMod:4)NR	-0.476098	25	M01
1736	181208_6-D103_000EX_001V4_M01_S_1	AHNK2_HUMAN=EGEGEGLQSLEIGIAR=EGEGEGLQSLEIGIAR	0.254657	25	M01
1737	181208_6-D103_000EX_001V4_M01_S_1	TPD54_HUMAN=VTQSDLYK=VTQSDLYK	-0.411205	25	M01
1738	181208_6-D103_000EX_001V4_M01_S_1	TCOF_HUMAN=AGPVAVQVK=AGPVAVQVK	-1.16118	25	M01
1739	181208_6-D103_000EX_001V4_M01_S_1	SODC_HUMAN=GDGPVQGIINFEQK=GDGPVQGIINFEQK	-2.77116	25	M01
1740	181208_6-D103_000EX_001V4_M01_S_1	AIFM1_HUMAN=VNAELQAR=VNAELQAR	-0.422702	25	M01
1741	181208_6-D103_000EX_001V4_M01_S_1	MAVS_HUMAN=VSASTVPTDGSSR=VSASTVPTDGSSR	-0.569285	25	M01
1742	181208_6-D103_000EX_001V4_M01_S_1	HCFC1_HUMAN=VAGINACGR=VAGINAC(UniMod:4)GR	-1.02033	25	M01
1743	181208_6-D103_000EX_001V4_M01_S_1	TRA2B_HUMAN=VDFSITK=VDFSITK	-1.24521	25	M01
1744	181208_6-D103_000EX_001V4_M01_S_1	TADBP_HUMAN=FGGNPGGFGNQGGFGNSR=FGGNPGGFGNQGGFGNSR	-0.363986	25	M01
1745	181208_6-D103_000EX_001V4_M01_S_1	TYB4_HUMAN=TETQEKNPLPSK=TETQEKNPLPSK	0.261252	25	M01
1746	181208_6-D103_000EX_001V4_M01_S_1	AMPL_HUMAN=GSDEPPVFLEIHYK=GSDEPPVFLEIHYK	-0.422809	25	M01
1747	181208_6-D103_000EX_001V4_M01_S_1	SRC8_HUMAN=VDQSAVGFEYQGK=VDQSAVGFEYQGK	-1.57299	25	M01
1748	181208_6-D103_000EX_001V4_M01_S_1	SODC_HUMAN=AVCVLKGDGPVQGIINFEQK=AVC(UniMod:4)VLKGDGPVQGIINFEQK	-1.47965	25	M01
1749	181208_6-D103_000EX_001V4_M01_S_1	CERU_HUMAN=EYTDASFTNRK=EYTDASFTNRK	-0.0414502	25	M01
1750	181208_6-D103_000EX_001V4_M01_S_1	HS90A_HUMAN=HSQFIGYPITLFVEKER=HSQFIGYPITLFVEKER	-1.08796	25	M01
1751	181208_6-D103_000EX_001V4_M01_S_1	RHOA_HUMAN=IGAFGYMECSAK=IGAFGYMEC(UniMod:4)SAK	-1.02364	25	M01
1752	181208_6-D103_000EX_001V4_M01_S_1	CERU_HUMAN=QSEDSTFYLGER=QSEDSTFYLGER	0.0839992	25	M01
1753	181208_6-D103_000EX_001V4_M01_S_1	LYRIC_HUMAN=TISTSDPAEVLVK=TISTSDPAEVLVK	-0.4796	25	M01
1754	181208_6-D103_000EX_001V4_M01_S_1	MYDGF_HUMAN=SYLYFTQFK=SYLYFTQFK	-0.401167	25	M01
1755	181208_6-D103_000EX_001V4_M01_S_1	COCA1_HUMAN=VGVVQYSSDTR=VGVVQYSSDTR	-0.0338563	25	M01
1756	181208_6-D103_000EX_001V4_M01_S_1	JAM1_HUMAN=ITASYEDR=ITASYEDR	-0.76496	25	M01
1757	181208_6-D103_000EX_001V4_M01_S_1	APEX1_HUMAN=GLDWVKEEAPDILCLQETK=GLDWVKEEAPDILC(UniMod:4)LQETK	-0.573574	25	M01
1758	181208_6-D103_000EX_001V4_M01_S_1	LC7L2_HUMAN=VEQLGAEGNVEESQK=VEQLGAEGNVEESQK	-0.687236	25	M01
1759	181208_6-D103_000EX_001V4_M01_S_1	AHNK2_HUMAN=VEADVSLPSMQGDLK=VEADVSLPSMQGDLK	-0.365846	25	M01
1760	181208_6-D103_000EX_001V4_M01_S_1	2B19_HUMAN=GIYNQEENVR=GIYNQEENVR	0.143608	25	M01
1761	181208_6-D103_000EX_001V4_M01_S_1	NUCKS_HUMAN=ATVTPSPVK=ATVTPSPVK	-0.324576	25	M01
1762	181208_6-D103_000EX_001V4_M01_S_1	VIGLN_HUMAN=IEGDPQGVQQAK=IEGDPQGVQQAK	-0.933648	25	M01
1763	181208_6-D103_000EX_001V4_M01_S_1	LYAG_HUMAN=AHFPLDVQWNDLDYMDSR=AHFPLDVQWNDLDYMDSR	-0.445275	25	M01
1764	181208_6-D103_000EX_001V4_M01_S_1	ACYP2_HUMAN=SVDYEVFGR=SVDYEVFGR	-0.478947	25	M01
1765	181208_6-D103_000EX_001V4_M01_S_1	STIP1_HUMAN=LDPHNHVLYSNR=LDPHNHVLYSNR	-1.25276	25	M01
1766	181208_6-D103_000EX_001V4_M01_S_1	LETM1_HUMAN=VAEVEGEQVDNK=VAEVEGEQVDNK	-0.748473	25	M01
1767	181208_6-D103_000EX_001V4_M01_S_1	CALX_HUMAN=VTYKAPVPTGEVYFADSFDR=VTYKAPVPTGEVYFADSFDR	-0.706235	25	M01
1768	181208_6-D103_000EX_001V4_M01_S_1	HNRL2_HUMAN=YGGQPLFSEK=YGGQPLFSEK	-0.399788	25	M01
1769	181208_6-D103_000EX_001V4_M01_S_1	ZA2G_HUMAN=WEAEPVYVQR=WEAEPVYVQR	-0.0765725	25	M01
1770	181208_6-D103_000EX_001V4_M01_S_1	ICAM1_HUMAN=ASVSVTAEDEGTQR=ASVSVTAEDEGTQR	-0.572536	25	M01
1771	181208_6-D103_000EX_001V4_M01_S_1	COF1_HUMAN=KAVLFCLSEDK=KAVLFC(UniMod:4)LSEDK	-0.533101	25	M01
1772	181208_6-D103_000EX_001V4_M01_S_1	JUPI2_HUMAN=TSDIFGSPVTATSR=TSDIFGSPVTATSR	-2.63512	25	M01
1773	181208_6-D103_000EX_001V4_M01_S_1	AHNK2_HUMAN=WSSQPEGPLK=WSSQPEGPLK	-0.727344	25	M01
1774	181208_6-D103_000EX_001V4_M01_S_1	UBA1_HUMAN=YDGQVAVFGSDLQEK=YDGQVAVFGSDLQEK	-0.0766048	25	M01
1775	181208_6-D103_000EX_001V4_M01_S_1	AATM_HUMAN=TQLVSNLKK=TQLVSNLKK	-0.935733	25	M01
1776	181208_6-D103_000EX_001V4_M01_S_1	RL13_HUMAN=VITEEEKNFK=VITEEEKNFK	-1.17532	25	M01
1777	181208_6-D103_000EX_001V4_M01_S_1	EZRI_HUMAN=QRIDEFEAL=QRIDEFEAL	-0.558165	25	M01
1778	181208_6-D103_000EX_001V4_M01_S_1	HYOU1_HUMAN=VAIVKPGVPMEIVLNK=VAIVKPGVPMEIVLNK	-0.734623	25	M01
1779	181208_6-D103_000EX_001V4_M01_S_1	SBP1_HUMAN=GGPVQVLEDEELKSQPEPLVVK=GGPVQVLEDEELKSQPEPLVVK	-0.0483565	25	M01
1780	181208_6-D103_000EX_001V4_M01_S_1	KTN1_HUMAN=DAVSNTTNQLESK=DAVSNTTNQLESK	-0.481242	25	M01
1781	181208_6-D103_000EX_001V4_M01_S_1	ATOX1_HUMAN=YDIDLPNKK=YDIDLPNKK	-1.18186	25	M01
1782	181208_6-D103_000EX_001V4_M01_S_1	AHNK2_HUMAN=VEVSQPEADLPLPK=VEVSQPEADLPLPK	0.167415	25	M01
1783	181208_6-D103_000EX_001V4_M01_S_1	HNRPM_HUMAN=MGANSLER=MGANSLER	-1.44886	25	M01
1784	181208_6-D103_000EX_001V4_M01_S_1	PDCD5_HUMAN=AVENYLIQMAR=AVENYLIQMAR	-2.53134	25	M01
1785	181208_6-D103_000EX_001V4_M01_S_1	APOE_HUMAN=LKSWFEPLVEDMQR=LKSWFEPLVEDMQR	-0.598133	25	M01
1786	181208_6-D103_000EX_001V4_M01_S_1	CC124_HUMAN=VLEEGSVEAR=VLEEGSVEAR	-1.65027	25	M01
1787	181208_6-D103_000EX_001V4_M01_S_1	RBM39_HUMAN=TDASSASSFLDSDELER=TDASSASSFLDSDELER	-0.74254	25	M01
1788	181208_6-D103_000EX_001V4_M01_S_1	PTPRF_HUMAN=TDEDVPSGPPR=TDEDVPSGPPR	0.318026	25	M01
1789	181208_6-D103_000EX_001V4_M01_S_1	SELH_HUMAN=NAAALSQALR=NAAALSQALR	-0.757563	25	M01
1790	181208_6-D103_000EX_001V4_M01_S_1	PPIA_HUMAN=TEWLDGKHVVFGK=TEWLDGKHVVFGK	-0.247718	25	M01
1791	181208_6-D103_000EX_001V4_M01_S_1	ROA1_HUMAN=NQGGYGGSSSSSSYGSGR=NQGGYGGSSSSSSYGSGR	-1.57515	25	M01
1792	181208_6-D103_000EX_001V4_M01_S_1	SNUT1_HUMAN=LQAQSLSTVGPR=LQAQSLSTVGPR	-0.711742	25	M01
1793	181208_6-D103_000EX_001V4_M01_S_1	TPD53_HUMAN=ATAAFSNVGTAISK=ATAAFSNVGTAISK	-0.897924	25	M01
1794	181208_6-D103_000EX_001V4_M01_S_1	RAN_HUMAN=GPIKFNVWDTAGQEK=GPIKFNVWDTAGQEK	-1.00203	25	M01
1795	181208_6-D103_000EX_001V4_M01_S_1	TB182_HUMAN=VNLFPGLSPSALK=VNLFPGLSPSALK	0.0764615	25	M01
1796	181208_6-D103_000EX_001V4_M01_S_1	CERU_HUMAN=QYTDSTFR=QYTDSTFR	-0.102494	25	M01
1797	181208_6-D103_000EX_001V4_M01_S_1	DYHC1_HUMAN=VTFVNFTVTR=VTFVNFTVTR	0.127719	25	M01
1798	181208_6-D103_000EX_001V4_M01_S_1	SPTN1_HUMAN=GRELPTAFDYVEFTR=GRELPTAFDYVEFTR	0.0625148	25	M01
1799	181208_6-D103_000EX_001V4_M01_S_1	1433Z_HUMAN=YDDMAACMK=YDDMAAC(UniMod:4)MK	-0.884202	25	M01
1800	181208_6-D103_000EX_001V4_M01_S_1	CNBP_HUMAN=TSEVNCYR=TSEVNC(UniMod:4)YR	-0.758767	25	M01
1801	181208_6-D103_000EX_001V4_M01_S_1	NCPR_HUMAN=IQTLTSSVR=IQTLTSSVR	-0.262817	25	M01
1802	181208_6-D103_000EX_001V4_M01_S_1	LGUL_HUMAN=CDFPIMK=C(UniMod:4)DFPIMK	-1.12014	25	M01
1803	181208_6-D103_000EX_001V4_M01_S_1	FA96A_HUMAN=ALEVYDLIR=ALEVYDLIR	-0.392405	25	M01
1804	181208_6-D103_000EX_001V4_M01_S_1	CLD3_HUMAN=STGPGASLGTGYDR=STGPGASLGTGYDR	-0.324137	25	M01
1805	181208_6-D103_000EX_001V4_M01_S_1	ROA2_HUMAN=QEMQEVQSSR=QEMQEVQSSR	-1.81024	25	M01
1806	181208_6-D103_000EX_001V4_M01_S_1	PDCD5_HUMAN=LSNLALVKPEK=LSNLALVKPEK	-1.87201	25	M01
1807	181208_6-D103_000EX_001V4_M01_S_1	FABP5_HUMAN=TTQFSCTLGEK=TTQFSC(UniMod:4)TLGEK	-0.880624	25	M01
1808	181208_6-D103_000EX_001V4_M01_S_1	GSTP1_HUMAN=EEVVTVETWQEGSLK=EEVVTVETWQEGSLK	-0.586774	25	M01
1809	181208_6-D103_000EX_001V4_M01_S_1	HDGR2_HUMAN=LAGEELAGEEAPQEK=LAGEELAGEEAPQEK	-0.816542	25	M01
1810	181208_6-D103_000EX_001V4_M01_S_1	HP1B3_HUMAN=SSAVDPEPQVKLEDVLPLAFTR=SSAVDPEPQVKLEDVLPLAFTR	-0.04483	25	M01
1811	181208_6-D103_000EX_001V4_M01_S_1	MYH14_HUMAN=LAQAEEQLEQETR=LAQAEEQLEQETR	-0.0210781	25	M01
1812	181208_6-D103_000EX_001V4_M01_S_1	PGK1_HUMAN=VKAEPAKIEAFR=VKAEPAKIEAFR	-0.239563	25	M01
1813	181208_6-D103_000EX_001V4_M01_S_1	LACB2_HUMAN=EQQILTLFR=EQQILTLFR	-1.53406	25	M01
1814	181208_6-D103_000EX_001V4_M01_S_1	H15_HUMAN=ALAAGGYDVEKNNSR=ALAAGGYDVEKNNSR	0.813902	25	M01
1815	181208_6-D103_000EX_001V4_M01_S_1	EFHD2_HUMAN=VFNPYTEFK=VFNPYTEFK	-0.187387	25	M01
1816	181208_6-D103_000EX_001V4_M01_S_1	GSTP1_HUMAN=YISLIYTNYEAGKDDYVK=YISLIYTNYEAGKDDYVK	0.164883	25	M01
1817	181208_6-D103_000EX_001V4_M01_S_1	PTMA_HUMAN=RAAEDDEDDDVDTK=RAAEDDEDDDVDTK	-1.51829	25	M01
1818	181208_6-D103_000EX_001V4_M01_S_1	PDIA4_HUMAN=FHHTFSTEIAK=FHHTFSTEIAK	-0.003643	25	M01
1819	181208_6-D103_000EX_001V4_M01_S_1	PLIN2_HUMAN=DAVTTTVTGAK=DAVTTTVTGAK	-0.367332	25	M01
1820	181208_6-D103_000EX_001V4_M01_S_1	ALDOA_HUMAN=ELSDIAHR=ELSDIAHR	-0.433193	25	M01
1821	181208_6-D103_000EX_001V4_M01_S_1	SF01_HUMAN=FQRPGDPQSAQDK=FQRPGDPQSAQDK	-0.816149	25	M01
1822	181208_6-D103_000EX_001V4_M01_S_1	1A02_HUMAN=APWIEQEGPEYWDGETRK=APWIEQEGPEYWDGETRK	0.032647	25	M01
1823	181208_6-D103_000EX_001V4_M01_S_1	AMPL_HUMAN=SAGACTAAAFLK=SAGAC(UniMod:4)TAAAFLK	-0.572052	25	M01
1824	181208_6-D103_000EX_001V4_M01_S_1	CPIN1_HUMAN=VLLSDSNLHDA=VLLSDSNLHDA	-1.26108	25	M01
1825	181208_6-D103_000EX_001V4_M01_S_1	GSHB_HUMAN=AIENELLAR=AIENELLAR	-1.21066	25	M01
1826	181208_6-D103_000EX_001V4_M01_S_1	DEK_HUMAN=VYENYPTYDLTER=VYENYPTYDLTER	-1.67059	25	M01
1827	181208_6-D103_000EX_001V4_M01_S_1	LORF1_HUMAN=QANVQIQEIQR=QANVQIQEIQR	0.178987	25	M01
1828	181208_6-D103_000EX_001V4_M01_S_1	IF4G1_HUMAN=ITKPGSIDSNNQLFAPGGR=ITKPGSIDSNNQLFAPGGR	-0.805724	25	M01
1829	181208_6-D103_000EX_001V4_M01_S_1	RBM14_HUMAN=AQPSASLGVGYR=AQPSASLGVGYR	-1.82852	25	M01
1830	181208_6-D103_000EX_001V4_M01_S_1	PSB9_HUMAN=VSAGEAVVNR=VSAGEAVVNR	-0.0749325	25	M01
1831	181208_6-D103_000EX_001V4_M01_S_1	CERU_HUMAN=EVGPTNADPVCLAK=EVGPTNADPVC(UniMod:4)LAK	-0.0634026	25	M01
1832	181208_6-D103_000EX_001V4_M01_S_1	MOES_HUMAN=AQQELEEQTR=AQQELEEQTR	-0.443292	25	M01
1833	181208_6-D103_000EX_001V4_M01_S_1	ICAM1_HUMAN=DGTFPLPIGESVTVTR=DGTFPLPIGESVTVTR	0.398533	25	M01
1834	181208_6-D103_000EX_001V4_M01_S_1	ROA2_HUMAN=GFGFVTFDDHDPVDKIVLQK=GFGFVTFDDHDPVDKIVLQK	-1.66544	25	M01
1835	181208_6-D103_000EX_001V4_M01_S_1	SAA1_HUMAN=FFGHGAEDSLADQAANEWGR=FFGHGAEDSLADQAANEWGR	-0.454301	25	M01
1836	181208_6-D103_000EX_001V4_M01_S_1	LMNB1_HUMAN=EELEQTYHAK=EELEQTYHAK	-0.594417	25	M01
1837	181208_6-D103_000EX_001V4_M01_S_1	GRP75_HUMAN=YDDPEVQK=YDDPEVQK	-0.689418	25	M01
1838	181208_6-D103_000EX_001V4_M01_S_1	IQGA1_HUMAN=FQPGETLTEILETPATSEQEAEHQR=FQPGETLTEILETPATSEQEAEHQR	-0.0354503	25	M01
1839	181208_6-D103_000EX_001V4_M01_S_1	LAMA3_HUMAN=VPTQPHAPIPTFGQTIQTTVDR=VPTQPHAPIPTFGQTIQTTVDR	-0.260689	25	M01
1840	181208_6-D103_000EX_001V4_M01_S_1	LYAG_HUMAN=TTPTFFPKDILTLR=TTPTFFPKDILTLR	0.0136051	25	M01
1841	181208_6-D103_000EX_001V4_M01_S_1	RAB5B_HUMAN=SEPQNLGGAAGR=SEPQNLGGAAGR	-0.418666	25	M01
1842	181208_6-D103_000EX_001V4_M01_S_1	MYH9_HUMAN=DLEAHIDSANK=DLEAHIDSANK	-1.17373	25	M01
1843	181208_6-D103_000EX_001V4_M01_S_1	KTN1_HUMAN=LTDTLVSK=LTDTLVSK	-0.0366469	25	M01
1844	181208_6-D103_000EX_001V4_M01_S_1	RANB3_HUMAN=SVLRPAVLQAPQPK=SVLRPAVLQAPQPK	-2.06457	25	M01
1845	181208_6-D103_000EX_001V4_M01_S_1	HYEP_HUMAN=VFYSLMR=VFYSLMR	-0.200643	25	M01
1846	181208_6-D103_000EX_001V4_M01_S_1	RS19_HUMAN=ELAPYDENWFYTR=ELAPYDENWFYTR	-1.40162	25	M01
1847	181208_6-D103_000EX_001V4_M01_S_1	WBP11_HUMAN=SEDDSAVPLAK=SEDDSAVPLAK	-0.943139	25	M01
1848	181208_6-D103_000EX_001V4_M01_S_1	PGM2_HUMAN=GIVISFDAR=GIVISFDAR	-0.183587	25	M01
1849	181208_6-D103_000EX_001V4_M01_S_1	NOP56_HUMAN=LSFYETGEIPR=LSFYETGEIPR	-0.168405	25	M01
1850	181208_6-D103_000EX_001V4_M01_S_1	ERO1A_HUMAN=LGAVDESLSEETQK=LGAVDESLSEETQK	-0.032777	25	M01
1851	181208_6-D103_000EX_001V4_M01_S_1	FIBA_HUMAN=HPDEAAFFDTASTGK=HPDEAAFFDTASTGK	-0.181967	25	M01
1852	181208_6-D103_000EX_001V4_M01_S_1	HNRPQ_HUMAN=LMMDPLTGLNR=LMMDPLTGLNR	-0.976615	25	M01
1853	181208_6-D103_000EX_001V4_M01_S_1	NUDC2_HUMAN=AQDIQCGLQSR=AQDIQC(UniMod:4)GLQSR	-0.341108	25	M01
1854	181208_6-D103_000EX_001V4_M01_S_1	AHNK2_HUMAN=GPQIDVNVPK=GPQIDVNVPK	-0.951676	25	M01
1855	181208_6-D103_000EX_001V4_M01_S_1	TCOF_HUMAN=ASEAQPPVAR=ASEAQPPVAR	-1.1961	25	M01
1856	181208_6-D103_000EX_001V4_M01_S_1	CTNA1_HUMAN=NTSDVISAAK=NTSDVISAAK	-0.131836	25	M01
1857	181208_6-D103_000EX_001V4_M01_S_1	PFD5_HUMAN=NQLDQEVEFLSTSIAQLK=NQLDQEVEFLSTSIAQLK	-0.854634	25	M01
1858	181208_6-D103_000EX_001V4_M01_S_1	PSA6_HUMAN=QTESTSFLEK=QTESTSFLEK	-0.857215	25	M01
1859	181208_6-D103_000EX_001V4_M01_S_1	RRBP1_HUMAN=TLVSTVGSMVFNEGEAQR=TLVSTVGSMVFNEGEAQR	-0.347666	25	M01
1860	181208_6-D103_000EX_001V4_M01_S_1	ENOA_HUMAN=LMIEMDGTENK=LMIEMDGTENK	-0.822386	25	M01
1861	181208_6-D103_000EX_001V4_M01_S_1	ENOA_HUMAN=KLNVTEQEKIDK=KLNVTEQEKIDK	-0.582111	25	M01
1862	181208_6-D103_000EX_001V4_M01_S_1	SYSC_HUMAN=TICAILENYQTEK=TIC(UniMod:4)AILENYQTEK	-0.642324	25	M01
1863	181208_6-D103_000EX_001V4_M01_S_1	RRBP1_HUMAN=IPDHDPAPNVTVLLR=IPDHDPAPNVTVLLR	-1.76239	25	M01
1864	181208_6-D103_000EX_001V4_M01_S_1	SC22B_HUMAN=DLQQYQSQAK=DLQQYQSQAK	0.261464	25	M01
1865	181208_6-D103_000EX_001V4_M01_S_1	CERU_HUMAN=ALYLQYTDETFR=ALYLQYTDETFR	-0.0956294	25	M01
1866	181208_6-D103_000EX_001V4_M01_S_1	DDI2_HUMAN=SLASYGLK=SLASYGLK	-0.134554	25	M01
1867	181208_6-D103_000EX_001V4_M01_S_1	RS27A_HUMAN=CCLTYCFNKPEDK=C(UniMod:4)C(UniMod:4)LTYC(UniMod:4)FNKPEDK	-2.12347	25	M01
1868	181208_6-D103_000EX_001V4_M01_S_1	LSM6_HUMAN=QTPSDFLK=QTPSDFLK	-0.737921	25	M01
1869	181208_6-D103_000EX_001V4_M01_S_1	CRIP1_HUMAN=CNKEVYFAER=C(UniMod:4)NKEVYFAER	-0.474042	25	M01
1870	181208_6-D103_000EX_001V4_M01_S_1	BASP1_HUMAN=ETPAATEAPSSTPK=ETPAATEAPSSTPK	0.0926262	25	M01
1871	181208_6-D103_000EX_001V4_M01_S_1	PSMD9_HUMAN=SDVDLYQVR=SDVDLYQVR	-0.495683	25	M01
1872	181208_6-D103_000EX_001V4_M01_S_1	AHNK2_HUMAN=LPEGPVPEGASLK=LPEGPVPEGASLK	-0.0381795	25	M01
1873	181208_6-D103_000EX_001V4_M01_S_1	ZYX_HUMAN=FSPGAPGGSGSQPNQK=FSPGAPGGSGSQPNQK	-0.440293	25	M01
1874	181208_6-D103_000EX_001V4_M01_S_1	LIMA1_HUMAN=SPPEALVQGR=SPPEALVQGR	-0.766128	25	M01
1875	181208_6-D103_000EX_001V4_M01_S_1	JUPI2_HUMAN=GSGIFDESTPVQTR=GSGIFDESTPVQTR	-1.9075	25	M01
1876	181208_6-D103_000EX_001V4_M01_S_1	BASP1_HUMAN=KTEAPAAPAAQETK=KTEAPAAPAAQETK	-0.170506	25	M01
1877	181208_6-D103_000EX_001V4_M01_S_1	ENSA_HUMAN=QEEENPAEETGEEK=QEEENPAEETGEEK	-0.375091	25	M01
1878	181208_6-D103_000EX_001V4_M01_S_1	CRIP2_HUMAN=GVNTGAVGSYIYDRDPEGK=GVNTGAVGSYIYDRDPEGK	-0.409325	25	M01
1879	181208_6-D103_000EX_001V4_M01_S_1	TYPH_HUMAN=VSLVLAPALAACGCK=VSLVLAPALAAC(UniMod:4)GC(UniMod:4)K	-0.0412663	25	M01
1880	181208_6-D103_000EX_001V4_M01_S_1	EF2_HUMAN=GLKEGIPALDNFLDKL=GLKEGIPALDNFLDKL	-2.34914	25	M01
1881	181208_6-D103_000EX_001V4_M01_S_1	AGM1_HUMAN=ATIEGYYQK=ATIEGYYQK	-0.292717	25	M01
1882	181208_6-D103_000EX_001V4_M01_S_1	HS105_HUMAN=AGGIETIANEFSDR=AGGIETIANEFSDR	-1.85958	25	M01
1883	181208_6-D103_000EX_001V4_M01_S_1	HMGCL_HUMAN=AAQSANISVR=AAQSANISVR	-0.35664	25	M01
1884	181208_6-D103_000EX_001V4_M01_S_1	AHNK_HUMAN=LQGSGVSLASK=LQGSGVSLASK	0.0999816	25	M01
1885	181208_6-D103_000EX_001V4_M01_S_1	LASP1_HUMAN=TQDQISNIK=TQDQISNIK	-0.0115817	25	M01
1886	181208_6-D103_000EX_001V4_M01_S_1	RPRD2_HUMAN=ASIGQSPGLPSTTFK=ASIGQSPGLPSTTFK	-0.959969	25	M01
1887	181208_6-D103_000EX_001V4_M01_S_1	MRP_HUMAN=AAATPESQEPQAK=AAATPESQEPQAK	-3.40634	25	M01
1888	181208_6-D103_000EX_001V4_M01_S_1	LSM2_HUMAN=YVQLPADEVDTQLLQDAAR=YVQLPADEVDTQLLQDAAR	-1.62703	25	M01
1889	181208_6-D103_000EX_001V4_M01_S_1	SBP1_HUMAN=HEIVQTLSLK=HEIVQTLSLK	-0.0165791	25	M01
1890	181208_6-D103_000EX_001V4_M01_S_1	SPON1_HUMAN=AQWPAWQPLNVR=AQWPAWQPLNVR	-0.33943	25	M01
1891	181208_6-D103_000EX_001V4_M01_S_1	AMPL_HUMAN=QLMETPANEMTPTR=QLMETPANEMTPTR	-0.798833	25	M01
1892	181208_6-D103_000EX_001V4_M01_S_1	TNPO1_HUMAN=ESQSPDTTIQR=ESQSPDTTIQR	-1.40675	25	M01
1893	181208_6-D103_000EX_001V4_M01_S_1	RL6_HUMAN=YEITEQR=YEITEQR	-1.08377	25	M01
1894	181208_6-D103_000EX_001V4_M01_S_1	SBP1_HUMAN=NTGTEAPDYLATVDVDPK=NTGTEAPDYLATVDVDPK	-0.0285711	25	M01
1895	181208_6-D103_000EX_001V4_M01_S_1	SBP1_HUMAN=VAGGPQMIQLSLDGKR=VAGGPQMIQLSLDGKR	-0.209805	25	M01
1896	181208_6-D103_000EX_001V4_M01_S_1	HAP28_HUMAN=GVEGLIDIENPNR=GVEGLIDIENPNR	-1.23852	25	M01
1897	181208_6-D103_000EX_001V4_M01_S_1	SRRM2_HUMAN=TPQAPASANLVGPR=TPQAPASANLVGPR	-0.729463	25	M01
1898	181208_6-D103_000EX_001V4_M01_S_1	IMA1_HUMAN=LLGASELPIVTPALR=LLGASELPIVTPALR	-3.24971	25	M01
1899	181208_6-D103_000EX_001V4_M01_S_1	RAC2_HUMAN=HHCPSTPIILVGTK=HHC(UniMod:4)PSTPIILVGTK	-0.355009	25	M01
1900	181208_6-D103_000EX_001V4_M01_S_1	VATG1_HUMAN=EEAQAEIEQYR=EEAQAEIEQYR	-0.331941	25	M01
1901	181208_6-D103_000EX_001V4_M01_S_1	K2C7_HUMAN=AKLEAAIAEAEER=AKLEAAIAEAEER	-0.47357	25	M01
1902	181208_6-D103_000EX_001V4_M01_S_1	RCC1_HUMAN=VPELFANR=VPELFANR	-1.79067	25	M01
1903	181208_6-D103_000EX_001V4_M01_S_1	PSMD4_HUMAN=IIAFVGSPVEDNEK=IIAFVGSPVEDNEK	-2.42142	25	M01
1904	181208_6-D103_000EX_001V4_M01_S_1	MRP_HUMAN=GDVTAEEAAGASPAK=GDVTAEEAAGASPAK	-1.91095	25	M01
1905	181208_6-D103_000EX_001V4_M01_S_1	GLU2B_HUMAN=SEALPTDLPAPSAPDLTEPK=SEALPTDLPAPSAPDLTEPK	-1.16492	25	M01
1906	181208_6-D103_000EX_001V4_M01_S_1	PUR6_HUMAN=IKAEYEGDGIPTVFVAVAGR=IKAEYEGDGIPTVFVAVAGR	-2.07424	25	M01
1907	181208_6-D103_000EX_001V4_M01_S_1	CYBR1_HUMAN=RNLALDEAGQR=RNLALDEAGQR	-0.454062	25	M01
1908	181208_6-D103_000EX_001V4_M01_S_1	EF2_HUMAN=YLAEKYEWDVAEAR=YLAEKYEWDVAEAR	-0.768554	25	M01
1909	181208_6-D103_000EX_001V4_M01_S_1	AHNK2_HUMAN=LEVAQTQAPAATGGEAAAK=LEVAQTQAPAATGGEAAAK	-0.3953	25	M01
1910	181208_6-D103_000EX_001V4_M01_S_1	YAP1_HUMAN=QASTDAGTAGALTPQHVR=QASTDAGTAGALTPQHVR	-0.474137	25	M01
1911	181208_6-D103_000EX_001V4_M01_S_1	CO9_HUMAN=TSNFNAAISLK=TSNFNAAISLK	-0.00244956	25	M01
1912	181208_6-D103_000EX_001V4_M01_S_1	SART3_HUMAN=VAISNPPQR=VAISNPPQR	-0.72243	25	M01
1913	181208_6-D103_000EX_001V4_M01_S_1	PDIA1_HUMAN=TLDGFKK=TLDGFKK	-0.27498	25	M01
1914	181208_6-D103_000EX_001V4_M01_S_1	A1AG1_HUMAN=NWGLSVYADKPETTK=NWGLSVYADKPETTK	0.104528	25	M01
1915	181208_6-D103_000EX_001V4_M01_S_1	PDIA4_HUMAN=YALPLVGHR=YALPLVGHR	-0.654402	25	M01
1916	181208_6-D103_000EX_001V4_M01_S_1	IF4G1_HUMAN=IHNAENIQPGEQK=IHNAENIQPGEQK	-0.540009	25	M01
1917	181208_6-D103_000EX_001V4_M01_S_1	ZYX_HUMAN=LGHPEALSAGTGSPQPPSFTYAQQR=LGHPEALSAGTGSPQPPSFTYAQQR	-0.745226	25	M01
1918	181208_6-D103_000EX_001V4_M01_S_1	SND1_HUMAN=IHVFYIDYGNR=IHVFYIDYGNR	-0.706705	25	M01
1919	181208_6-D103_000EX_001V4_M01_S_1	SF01_HUMAN=ILRPWQSSETR=ILRPWQSSETR	-0.912998	25	M01
1920	181208_6-D103_000EX_001V4_M01_S_1	PA2G4_HUMAN=ITSGPFEPDLYK=ITSGPFEPDLYK	-1.35559	25	M01
1921	181208_6-D103_000EX_001V4_M01_S_1	1B18_HUMAN=FISVGYVDGTQFVR=FISVGYVDGTQFVR	-0.215401	25	M01
1922	181208_6-D103_000EX_001V4_M01_S_1	HG2A_HUMAN=GSFPENLR=GSFPENLR	-0.182352	25	M01
1923	181208_6-D103_000EX_001V4_M01_S_1	FBX2_HUMAN=VLAALPAAELVQACR=VLAALPAAELVQAC(UniMod:4)R	0.329734	25	M01
1924	181208_6-D103_000EX_001V4_M01_S_1	CADH6_HUMAN=DIVPEALFLPR=DIVPEALFLPR	-0.450755	25	M01
1925	181208_6-D103_000EX_001V4_M01_S_1	MARCS_HUMAN=EEPAAAGSGAASPSAAEK=EEPAAAGSGAASPSAAEK	-0.65754	25	M01
1926	181208_6-D103_000EX_001V4_M01_S_1	CNBP_HUMAN=DCDLQEDACYNCGR=DC(UniMod:4)DLQEDAC(UniMod:4)YNC(UniMod:4)GR	-1.23934	25	M01
1927	181208_6-D103_000EX_001V4_M01_S_1	ERO1A_HUMAN=QEIVSLFNAFGR=QEIVSLFNAFGR	-0.13128	25	M01
1928	181208_6-D103_000EX_001V4_M01_S_1	TKTL1_HUMAN=VIDLFTIKPLDVATIVSSAK=VIDLFTIKPLDVATIVSSAK	-0.0471427	25	M01
1929	181208_6-D103_000EX_001V4_M01_S_1	LYAG_HUMAN=NHNSLLSLPQEPYSFSEPAQQAMR=NHNSLLSLPQEPYSFSEPAQQAMR	0.155157	25	M01
1930	181208_6-D103_000EX_001V4_M01_S_1	DESP_HUMAN=YQAECSQFK=YQAEC(UniMod:4)SQFK	-0.271709	25	M01
1931	181208_6-D103_000EX_001V4_M01_S_1	ASPC1_HUMAN=VTPSTVLLQVLEDTCR=VTPSTVLLQVLEDTC(UniMod:4)R	-0.399066	25	M01
1932	181208_6-D103_000EX_001V4_M01_S_1	RCN1_HUMAN=RYIFDNVAK=RYIFDNVAK	-0.465363	25	M01
1933	181208_6-D103_000EX_001V4_M01_S_1	AACT_HUMAN=KLINDYVK=KLINDYVK	-0.17969	25	M01
1934	181208_6-D103_000EX_001V4_M01_S_1	SBP1_HUMAN=GGPVQVLEDEELK=GGPVQVLEDEELK	-0.484971	25	M01
1935	181208_6-D103_000EX_001V4_M01_S_1	LYAG_HUMAN=WGYSSTAITR=WGYSSTAITR	0.0788498	25	M01
1936	181208_6-D103_000EX_001V4_M01_S_1	SRSF9_HUMAN=HGLVPFAFVR=HGLVPFAFVR	-1.20551	25	M01
1937	181208_6-D103_000EX_001V4_M01_S_1	LARP1_HUMAN=FQQVPTDALANK=FQQVPTDALANK	-1.16985	25	M01
1938	181208_6-D103_000EX_001V4_M01_S_1	TYB4_HUMAN=TETQEKNPLPSKETIEQEK=TETQEKNPLPSKETIEQEK	0.137137	25	M01
1939	181208_6-D103_000EX_001V4_M01_S_1	PSME1_HUMAN=ISELDAFLKEPALNEANLSNLK=ISELDAFLKEPALNEANLSNLK	-0.14082	25	M01
1940	181208_6-D103_000EX_001V4_M01_S_1	VDAC2_HUMAN=YKWCEYGLTFTEK=YKWC(UniMod:4)EYGLTFTEK	-0.0434326	25	M01
1941	181208_6-D103_000EX_001V4_M01_S_1	TPIS_HUMAN=KFFVGGNWK=KFFVGGNWK	-0.546055	25	M01
1942	181208_6-D103_000EX_001V4_M01_S_1	KTN1_HUMAN=AQLNETLTK=AQLNETLTK	0.0987019	25	M01
1943	181208_6-D103_000EX_001V4_M01_S_1	CLCB_HUMAN=VAQLCDFNPK=VAQLC(UniMod:4)DFNPK	-0.971291	25	M01
1944	181208_6-D103_000EX_001V4_M01_S_1	H15_HUMAN=RKATGPPVSELITK=RKATGPPVSELITK	-0.910806	25	M01
1945	181208_6-D103_000EX_001V4_M01_S_1	DBNL_HUMAN=FQDVGPQAPVGSVYQK=FQDVGPQAPVGSVYQK	-0.911587	25	M01
1946	181208_6-D103_000EX_001V4_M01_S_1	AHNK_HUMAN=VESDLKGPEVDIEGPEGK=VESDLKGPEVDIEGPEGK	-0.0336933	25	M01
1947	181208_6-D103_000EX_001V4_M01_S_1	PSA1_HUMAN=AQPAQPADEPAEK=AQPAQPADEPAEK	-0.877288	25	M01
1948	181208_6-D103_000EX_001V4_M01_S_1	GPDM_HUMAN=LVSEFPYIEAEVK=LVSEFPYIEAEVK	0.050581	25	M01
1949	181208_6-D103_000EX_001V4_M01_S_1	KTN1_HUMAN=STYVTEVR=STYVTEVR	-0.384424	25	M01
1950	181208_6-D103_000EX_001V4_M01_S_1	HYOU1_HUMAN=AEAGPEGVAPAPEGEKK=AEAGPEGVAPAPEGEKK	-0.30951	25	M01
1951	181208_6-D103_000EX_001V4_M01_S_1	DDX3X_HUMAN=VGNLGLATSFFNER=VGNLGLATSFFNER	-0.861158	25	M01
1952	181208_6-D103_000EX_001V4_M01_S_1	HYOU1_HUMAN=QADNPHVALYQAR=QADNPHVALYQAR	0.202683	25	M01
1953	181208_6-D103_000EX_001V4_M01_S_1	NUDT5_HUMAN=VYSYALALK=VYSYALALK	-1.58909	25	M01
1954	181208_6-D103_000EX_001V4_M01_S_1	AMPN_HUMAN=DHSAIPVINR=DHSAIPVINR	-0.0776028	25	M01
1955	181208_6-D103_000EX_001V4_M01_S_1	GLU2B_HUMAN=ETMVTSTTEPSR=ETMVTSTTEPSR	-0.577943	25	M01
1956	181208_6-D103_000EX_001V4_M01_S_1	CALU_HUMAN=DGDLIATK=DGDLIATK	-1.5961	25	M01
1957	181208_6-D103_000EX_001V4_M01_S_1	LAMA3_HUMAN=LAASLNEAR=LAASLNEAR	-0.38352	25	M01
1958	181208_6-D103_000EX_001V4_M01_S_1	RRBP1_HUMAN=KGEPGPPDADGPLYLPYK=KGEPGPPDADGPLYLPYK	0.0125203	25	M01
1959	181208_6-D103_000EX_001V4_M01_S_1	TFR1_HUMAN=ILNIFGVIK=ILNIFGVIK	-0.293265	25	M01
1960	181208_6-D103_000EX_001V4_M01_S_1	ENOA_HUMAN=SGKYDLDFKSPDDPSR=SGKYDLDFKSPDDPSR	-0.325403	25	M01
1961	181208_6-D103_000EX_001V4_M01_S_1	HBA_HUMAN=AAWGKVGAHAGEYGAEALER=AAWGKVGAHAGEYGAEALER	-0.105118	25	M01
1962	181208_6-D103_000EX_001V4_M01_S_1	SRRM1_HUMAN=FAECLEK=FAEC(UniMod:4)LEK	-0.338628	25	M01
1963	181208_6-D103_000EX_001V4_M01_S_1	ROA3_HUMAN=GFAFVTFDDHDTVDK=GFAFVTFDDHDTVDK	-0.631532	25	M01
1964	181208_6-D103_000EX_001V4_M01_S_1	CRIP2_HUMAN=GVNTGAVGSYIYDR=GVNTGAVGSYIYDR	-0.00603881	25	M01
1965	181208_6-D103_000EX_001V4_M01_S_1	RISC_HUMAN=VAEQVLNAVNK=VAEQVLNAVNK	-0.309147	25	M01
1966	181208_6-D103_000EX_001V4_M01_S_1	SNUT2_HUMAN=EAPASVVPFVR=EAPASVVPFVR	-1.67143	25	M01
1967	181208_6-D103_000EX_001V4_M01_S_1	MUC1_HUMAN=EGTINVHDVETQFNQYK=EGTINVHDVETQFNQYK	-0.600503	25	M01
1968	181208_6-D103_000EX_001V4_M01_S_1	FIBA_HUMAN=HRHPDEAAFFDTASTGK=HRHPDEAAFFDTASTGK	-0.0839458	25	M01
1969	181208_6-D103_000EX_001V4_M01_S_1	PA2G4_HUMAN=AAHLCAEAALR=AAHLC(UniMod:4)AEAALR	-0.83712	25	M01
1970	181208_6-D103_000EX_001V4_M01_S_1	MYH14_HUMAN=AELSSLQTAR=AELSSLQTAR	-0.0950005	25	M01
1971	181208_6-D103_000EX_001V4_M01_S_1	AHNK2_HUMAN=LEGDLSLADKDVTAK=LEGDLSLADKDVTAK	-0.303492	25	M01
1972	181208_6-D103_000EX_001V4_M01_S_1	PURB_HUMAN=GGGEQETQELASK=GGGEQETQELASK	0.0720858	25	M01
1973	181208_6-D103_000EX_001V4_M01_S_1	PAWR_HUMAN=STTSVSEEDVSSR=STTSVSEEDVSSR	-0.570017	25	M01
1974	181208_6-D103_000EX_001V4_M01_S_1	AHNK2_HUMAN=LCEGTPQEGGLR=LC(UniMod:4)EGTPQEGGLR	-0.221314	25	M01
1975	181208_6-D103_000EX_001V4_M01_S_1	FUS_HUMAN=LKGEATVSFDDPPSAK=LKGEATVSFDDPPSAK	-1.16619	25	M01
1976	181208_6-D103_000EX_001V4_M01_S_1	HYOU1_HUMAN=VTRVEFEELCADLFER=VTRVEFEELC(UniMod:4)ADLFER	-0.0293492	25	M01
1977	181208_6-D103_000EX_001V4_M01_S_1	PR40A_HUMAN=LAFNSLLEK=LAFNSLLEK	-1.41017	25	M01
1978	181208_6-D103_000EX_001V4_M01_S_1	TMA7_HUMAN=GPLATGGIK=GPLATGGIK	-0.439227	25	M01
1979	181208_6-D103_000EX_001V4_M01_S_1	LRC47_HUMAN=EGGDGEEQDVGDAGR=EGGDGEEQDVGDAGR	-0.189585	25	M01
1980	181208_6-D103_000EX_001V4_M01_S_1	ALDOC_HUMAN=QVLFSADDR=QVLFSADDR	-0.183391	25	M01
1981	181208_6-D103_000EX_001V4_M01_S_1	HNRPU_HUMAN=VSELKEELKK=VSELKEELKK	-0.900507	25	M01
1982	181208_6-D103_000EX_001V4_M01_S_1	ACTN4_HUMAN=STLPDADR=STLPDADR	-0.480454	25	M01
1983	181208_6-D103_000EX_001V4_M01_S_1	LYRIC_HUMAN=LSSQISAGEEK=LSSQISAGEEK	-0.455729	25	M01
1984	181208_6-D103_000EX_001V4_M01_S_1	ASSY_HUMAN=IDIVENR=IDIVENR	-0.0777575	25	M01
1985	181208_6-D103_000EX_001V4_M01_S_1	DHX9_HUMAN=QLYHLGVVEAYSGLTK=QLYHLGVVEAYSGLTK	-0.490092	25	M01
1986	181208_6-D103_000EX_001V4_M01_S_1	PML_HUMAN=LQDLSSCITQGK=LQDLSSC(UniMod:4)ITQGK	0.0334975	25	M01
1987	181208_6-D103_000EX_001V4_M01_S_1	COX5A_HUMAN=GINTLVTYDMVPEPK=GINTLVTYDMVPEPK	-1.0951	25	M01
1988	181208_6-D103_000EX_001V4_M01_S_1	HYOU1_HUMAN=LYQPEYQEVSTEEQREEISGK=LYQPEYQEVSTEEQREEISGK	-0.0361488	25	M01
1989	181208_6-D103_000EX_001V4_M01_S_1	DQB1_HUMAN=NDQEETTGVVSTPLIR=NDQEETTGVVSTPLIR	-0.299351	25	M01
1990	181208_6-D103_000EX_001V4_M01_S_1	PYR1_HUMAN=ILALDCGLK=ILALDC(UniMod:4)GLK	-0.557333	25	M01
1991	181208_6-D103_000EX_001V4_M01_S_1	CERU_HUMAN=MYYSAVDPTK=MYYSAVDPTK	-0.0305728	25	M01
1992	181208_6-D103_000EX_001V4_M01_S_1	RRBP1_HUMAN=LREAEETQSTLQAECDQYR=LREAEETQSTLQAEC(UniMod:4)DQYR	0.0119858	25	M01
1993	181208_6-D103_000EX_001V4_M01_S_1	RISC_HUMAN=SLETSAFVK=SLETSAFVK	-0.335098	25	M01
1994	181208_6-D103_000EX_001V4_M01_S_1	PURA2_HUMAN=VVDLLAQDADIVCR=VVDLLAQDADIVC(UniMod:4)R	-0.630219	25	M01
1995	181208_6-D103_000EX_001V4_M01_S_1	MAL2_HUMAN=VTLPAGPDILR=VTLPAGPDILR	-0.549265	25	M01
1996	181208_6-D103_000EX_001V4_M01_S_1	ERP44_HUMAN=RNIIGYFEQK=RNIIGYFEQK	-0.831761	25	M01
1997	181208_6-D103_000EX_001V4_M01_S_1	NADC_HUMAN=VALNTLAR=VALNTLAR	-0.23563	25	M01
1998	181208_6-D103_000EX_001V4_M01_S_1	KCRU_HUMAN=LYPPSAEYPDLRK=LYPPSAEYPDLRK	-2.21349	25	M01
[truncated: 115,912 more rows]

## Sheet: Source_data_Fig2C_yeast
	Unnamed: 0	Peptide	Intensity	Sample	Machine
0	181208_2-D103_000ET_001V0_M01_S_1	ZEO1_YEAST=EEQNIADGVEQK=EEQNIADGVEQK	0.603875	50	M01
1	181208_2-D103_000ET_001V0_M01_S_1	G3P3_YEAST=YAGEVSHDDKHIIVDGK=YAGEVSHDDKHIIVDGK	0.24731	50	M01
2	181208_2-D103_000ET_001V0_M01_S_1	VATB_YEAST=LSLEFLEK=LSLEFLEK	0.117311	50	M01
3	181208_2-D103_000ET_001V0_M01_S_1	PNC1_YEAST=GEELINPISDLMQDADR=GEELINPISDLMQDADR	-0.113365	50	M01
4	181208_2-D103_000ET_001V0_M01_S_1	EF1G1_YEAST=VVTPDAAAEQFAR=VVTPDAAAEQFAR	0.316865	50	M01
5	181208_2-D103_000ET_001V0_M01_S_1	ASNS2_YEAST=FDAWFPQK=FDAWFPQK	0.245767	50	M01
6	181208_2-D103_000ET_001V0_M01_S_1	RS18B_YEAST=RAGELTQEELER=RAGELTQEELER	0.126117	50	M01
7	181208_2-D103_000ET_001V0_M01_S_1	CYPH_YEAST=HVVFGEVVDGYDIVK=HVVFGEVVDGYDIVK	0.437351	50	M01
8	181208_2-D103_000ET_001V0_M01_S_1	CYS3_YEAST=EASGVFDDLVR=EASGVFDDLVR	0.459796	50	M01
9	181208_2-D103_000ET_001V0_M01_S_1	SAHH_YEAST=ECINIKPQVDR=EC(UniMod:4)INIKPQVDR	-1.20343	50	M01
10	181208_2-D103_000ET_001V0_M01_S_1	VATA_YEAST=GTITWIAPAGEYTLDEK=GTITWIAPAGEYTLDEK	-0.104382	50	M01
11	181208_2-D103_000ET_001V0_M01_S_1	METK1_YEAST=SDEEIIDIISK=SDEEIIDIISK	-0.212844	50	M01
12	181208_2-D103_000ET_001V0_M01_S_1	SSBP1_YEAST=IPLDQMER=IPLDQMER	0.286764	50	M01
13	181208_2-D103_000ET_001V0_M01_S_1	CDC48_YEAST=GVLFYGPPGTGK=GVLFYGPPGTGK	0.366524	50	M01
14	181208_2-D103_000ET_001V0_M01_S_1	METE_YEAST=VIQVDEPALR=VIQVDEPALR	0.126673	50	M01
15	181208_2-D103_000ET_001V0_M01_S_1	EF3A_YEAST=SAVIIDNMCK=SAVIIDNMC(UniMod:4)K	0.380376	50	M01
16	181208_2-D103_000ET_001V0_M01_S_1	ODPB_YEAST=ELEDFAFPDTPTIVK=ELEDFAFPDTPTIVK	0.441983	50	M01
17	181208_2-D103_000ET_001V0_M01_S_1	RL20A_YEAST=VAAVETLYQDMAAR=VAAVETLYQDMAAR	0.401448	50	M01
18	181208_2-D103_000ET_001V0_M01_S_1	PMG1_YEAST=LLPYWQDVIAK=LLPYWQDVIAK	0.519479	50	M01
19	181208_2-D103_000ET_001V0_M01_S_1	CISY1_YEAST=AIGVLPQLIIDR=AIGVLPQLIIDR	0.428058	50	M01
20	181208_2-D103_000ET_001V0_M01_S_1	RS5_YEAST=VNQAIALLTIGAR=VNQAIALLTIGAR	-0.119242	50	M01
21	181208_2-D103_000ET_001V0_M01_S_1	SYIC_YEAST=VPANFISEGLDQTR=VPANFISEGLDQTR	-0.653254	50	M01
22	181208_2-D103_000ET_001V0_M01_S_1	SODC_YEAST=LIGPTSVVGR=LIGPTSVVGR	0.296515	50	M01
23	181208_2-D103_000ET_001V0_M01_S_1	RS20_YEAST=VEEQEQQQQQIIK=VEEQEQQQQQIIK	0.556784	50	M01
24	181208_2-D103_000ET_001V0_M01_S_1	PFKA2_YEAST=FLSLENR=FLSLENR	0.390212	50	M01
25	181208_2-D103_000ET_001V0_M01_S_1	PURA_YEAST=YIEDFVGVPVEWVGTGPAR=YIEDFVGVPVEWVGTGPAR	-0.0521715	50	M01
26	181208_2-D103_000ET_001V0_M01_S_1	KES1_YEAST=KPLNPFLGELFVGK=KPLNPFLGELFVGK	0.455082	50	M01
27	181208_2-D103_000ET_001V0_M01_S_1	ACBP_YEAST=YKWEAWENLK=YKWEAWENLK	0.37313	50	M01
28	181208_2-D103_000ET_001V0_M01_S_1	SGT2_YEAST=DDAENVEINIPEDDAETK=DDAENVEINIPEDDAETK	0.442751	50	M01
29	181208_2-D103_000ET_001V0_M01_S_1	ENO2_YEAST=YDLDFKNPESDKSK=YDLDFKNPESDKSK	0.43296	50	M01
30	181208_2-D103_000ET_001V0_M01_S_1	ZUO1_YEAST=EADYFGDADK=EADYFGDADK	0.196837	50	M01
31	181208_2-D103_000ET_001V0_M01_S_1	RIR4_YEAST=EIANLPEVK=EIANLPEVK	0.496881	50	M01
32	181208_2-D103_000ET_001V0_M01_S_1	PFKA1_YEAST=GWLSEGGTLIGTAR=GWLSEGGTLIGTAR	0.0124939	50	M01
33	181208_2-D103_000ET_001V0_M01_S_1	ODPA_YEAST=IPEDTWDFK=IPEDTWDFK	0.399933	50	M01
34	181208_2-D103_000ET_001V0_M01_S_1	CBPY_YEAST=AWTDVLPWK=AWTDVLPWK	0.33939	50	M01
35	181208_2-D103_000ET_001V0_M01_S_1	RS3_YEAST=ELAEEGYSGVEVR=ELAEEGYSGVEVR	0.276709	50	M01
36	181208_2-D103_000ET_001V0_M01_S_1	QCR1_YEAST=LSLGEAFK=LSLGEAFK	0.471386	50	M01
37	181208_2-D103_000ET_001V0_M01_S_1	RL20A_YEAST=NFGVWVR=NFGVWVR	0.228751	50	M01
38	181208_2-D103_000ET_001V0_M01_S_1	FAS1_YEAST=PVPFVPVLDR=PVPFVPVLDR	0.829042	50	M01
39	181208_2-D103_000ET_001V0_M01_S_1	KCY_YEAST=AGSQYGELIK=AGSQYGELIK	0.518406	50	M01
40	181208_2-D103_000ET_001V0_M01_S_1	SYTC_YEAST=QVLVVPVGVK=QVLVVPVGVK	0.577378	50	M01
41	181208_2-D103_000ET_001V0_M01_S_1	HS104_YEAST=DDAANILKPALSR=DDAANILKPALSR	0.279667	50	M01
42	181208_2-D103_000ET_001V0_M01_S_1	ACON_YEAST=FLGGFAIITK=FLGGFAIITK	0.632425	50	M01
43	181208_2-D103_000ET_001V0_M01_S_1	GLYM_YEAST=YSEGYPGER=YSEGYPGER	0.238716	50	M01
44	181208_2-D103_000ET_001V0_M01_S_1	HXKA_YEAST=LCELIGTR=LC(UniMod:4)ELIGTR	-0.374464	50	M01
45	181208_2-D103_000ET_001V0_M01_S_1	FIMB_YEAST=LINDSVPDTIDTR=LINDSVPDTIDTR	0.25355	50	M01
46	181208_2-D103_000ET_001V0_M01_S_1	EF3A_YEAST=VLEELFQK=VLEELFQK	0.40662	50	M01
47	181208_2-D103_000ET_001V0_M01_S_1	OLA1_YEAST=CPLGNPANYPFATIDPEEAR=C(UniMod:4)PLGNPANYPFATIDPEEAR	0.358907	50	M01
48	181208_2-D103_000ET_001V0_M01_S_1	EF1G2_YEAST=WFNTVAASPIVK=WFNTVAASPIVK	0.498261	50	M01
49	181208_2-D103_000ET_001V0_M01_S_1	HSP12_YEAST=GKDNAEGQGESLADQAR=GKDNAEGQGESLADQAR	0.287545	50	M01
50	181208_2-D103_000ET_001V0_M01_S_1	PHO86_YEAST=LLGGLFGVK=LLGGLFGVK	0.381871	50	M01
51	181208_2-D103_000ET_001V0_M01_S_1	HSP60_YEAST=AAVEEGILPGGGTALVK=AAVEEGILPGGGTALVK	0.472118	50	M01
52	181208_2-D103_000ET_001V0_M01_S_1	PYR1_YEAST=IVNVNPLVSSVK=IVNVNPLVSSVK	0.26016	50	M01
53	181208_2-D103_000ET_001V0_M01_S_1	RS16A_YEAST=FSNIDIR=FSNIDIR	0.268418	50	M01
54	181208_2-D103_000ET_001V0_M01_S_1	PGK_YEAST=VDFNVPLDGK=VDFNVPLDGK	0.343272	50	M01
55	181208_2-D103_000ET_001V0_M01_S_1	TRX2_YEAST=MVTQLKSASEYDSALASGDK=MVTQLKSASEYDSALASGDK	0.365722	50	M01
56	181208_2-D103_000ET_001V0_M01_S_1	HSP26_YEAST=EVARPNNYAGALYDPR=EVARPNNYAGALYDPR	0.458144	50	M01
57	181208_2-D103_000ET_001V0_M01_S_1	ARA1_YEAST=DELQELNDFGEK=DELQELNDFGEK	-0.406452	50	M01
58	181208_2-D103_000ET_001V0_M01_S_1	SYKC_YEAST=IAPELFLK=IAPELFLK	0.141472	50	M01
59	181208_2-D103_000ET_001V0_M01_S_1	TOM70_YEAST=YYNWALELK=YYNWALELK	0.341775	50	M01
60	181208_2-D103_000ET_001V0_M01_S_1	SYQ_YEAST=LTPNQPVGLIK=LTPNQPVGLIK	0.443999	50	M01
61	181208_2-D103_000ET_001V0_M01_S_1	ATC6_YEAST=GTVITPEIR=GTVITPEIR	0.443757	50	M01
62	181208_2-D103_000ET_001V0_M01_S_1	SYG_YEAST=YDIGNPVTGETLESPR=YDIGNPVTGETLESPR	0.133464	50	M01
63	181208_2-D103_000ET_001V0_M01_S_1	PFKA1_YEAST=HEWPSLVDELVAEGR=HEWPSLVDELVAEGR	0.509287	50	M01
64	181208_2-D103_000ET_001V0_M01_S_1	YPT1_YEAST=VVEYDVAK=VVEYDVAK	0.0541612	50	M01
65	181208_2-D103_000ET_001V0_M01_S_1	ENO2_YEAST=TAGIQIVADDLTVTNPAR=TAGIQIVADDLTVTNPAR	0.888161	50	M01
66	181208_2-D103_000ET_001V0_M01_S_1	TSA1_YEAST=HITINDLPVGR=HITINDLPVGR	0.208916	50	M01
67	181208_2-D103_000ET_001V0_M01_S_1	HSP26_YEAST=VITLPDYPGVDADNIK=VITLPDYPGVDADNIK	0.340611	50	M01
68	181208_2-D103_000ET_001V0_M01_S_1	ODPB_YEAST=YGVSAEVINLR=YGVSAEVINLR	0.161622	50	M01
69	181208_2-D103_000ET_001V0_M01_S_1	GAS1_YEAST=IPVGYSSNDDEDTR=IPVGYSSNDDEDTR	0.292346	50	M01
70	181208_2-D103_000ET_001V0_M01_S_1	CY1_YEAST=LSDYIPGPYPNEQAAR=LSDYIPGPYPNEQAAR	0.345059	50	M01
71	181208_2-D103_000ET_001V0_M01_S_1	RUVB2_YEAST=SPHGLPLDLLDR=SPHGLPLDLLDR	0.408795	50	M01
72	181208_2-D103_000ET_001V0_M01_S_1	ODO1_YEAST=STPYPSDLAK=STPYPSDLAK	0.384486	50	M01
73	181208_2-D103_000ET_001V0_M01_S_1	ACBP_YEAST=AVNELPTKPSTDELLELYALYK=AVNELPTKPSTDELLELYALYK	-0.0995771	50	M01
74	181208_2-D103_000ET_001V0_M01_S_1	IF4B_YEAST=EREEPDIDWSAAR=EREEPDIDWSAAR	0.361691	50	M01
75	181208_2-D103_000ET_001V0_M01_S_1	IPYR_YEAST=YALDIIK=YALDIIK	0.292503	50	M01
76	181208_2-D103_000ET_001V0_M01_S_1	YGP1_YEAST=NAVGAGYLSPIK=NAVGAGYLSPIK	0.242152	50	M01
77	181208_2-D103_000ET_001V0_M01_S_1	CACP_YEAST=QQDLPSLPVPELK=QQDLPSLPVPELK	0.513741	50	M01
78	181208_2-D103_000ET_001V0_M01_S_1	IF4B_YEAST=EEPDIDWSAAR=EEPDIDWSAAR	0.142798	50	M01
79	181208_2-D103_000ET_001V0_M01_S_1	ACH1_YEAST=SQVVSNNPEMIR=SQVVSNNPEMIR	0.296096	50	M01
80	181208_2-D103_000ET_001V0_M01_S_1	HS104_YEAST=GADTNTPLEYLSK=GADTNTPLEYLSK	0.150912	50	M01
81	181208_2-D103_000ET_001V0_M01_S_1	ALDH6_YEAST=LHFDTAEPVK=LHFDTAEPVK	0.309808	50	M01
82	181208_2-D103_000ET_001V0_M01_S_1	MPI_YEAST=LNAGEAIFLR=LNAGEAIFLR	0.228892	50	M01
83	181208_2-D103_000ET_001V0_M01_S_1	GSHR_YEAST=VDVVFGWAR=VDVVFGWAR	0.530095	50	M01
84	181208_2-D103_000ET_001V0_M01_S_1	ATPA_YEAST=SNHNELLTEIR=SNHNELLTEIR	0.42398	50	M01
85	181208_2-D103_000ET_001V0_M01_S_1	ARC1_YEAST=VEFVEPPKDSK=VEFVEPPKDSK	-1.99098	50	M01
86	181208_2-D103_000ET_001V0_M01_S_1	STM1_YEAST=EAQADAAAEIAEDAAEAEDAGKPK=EAQADAAAEIAEDAAEAEDAGKPK	0.484072	50	M01
87	181208_2-D103_000ET_001V0_M01_S_1	APE2_YEAST=TIELEDPTFFK=TIELEDPTFFK	0.160376	50	M01
88	181208_2-D103_000ET_001V0_M01_S_1	YM94_YEAST=SLYLGTPR=SLYLGTPR	0.105544	50	M01
89	181208_2-D103_000ET_001V0_M01_S_1	GSHR_YEAST=SIDDVDELIWTIGRK=SIDDVDELIWTIGRK	-0.304953	50	M01
90	181208_2-D103_000ET_001V0_M01_S_1	PCKA_YEAST=QELALSDEVTTIR=QELALSDEVTTIR	0.37407	50	M01
91	181208_2-D103_000ET_001V0_M01_S_1	SUB2_YEAST=DFLLKPELSR=DFLLKPELSR	0.241829	50	M01
92	181208_2-D103_000ET_001V0_M01_S_1	PMG1_YEAST=NLFTGWVDVK=NLFTGWVDVK	0.317581	50	M01
93	181208_2-D103_000ET_001V0_M01_S_1	HSP71_YEAST=LKELQDIANPIMSK=LKELQDIANPIMSK	0.303682	50	M01
94	181208_2-D103_000ET_001V0_M01_S_1	RS3_YEAST=ALPDAVTIIEPK=ALPDAVTIIEPK	0.473712	50	M01
95	181208_2-D103_000ET_001V0_M01_S_1	PRS7_YEAST=YNIELPLPPR=YNIELPLPPR	0.218436	50	M01
96	181208_2-D103_000ET_001V0_M01_S_1	P5CR_YEAST=SGIINGVEEAAR=SGIINGVEEAAR	0.264371	50	M01
97	181208_2-D103_000ET_001V0_M01_S_1	FAS2_YEAST=ESQPTIEEDLTR=ESQPTIEEDLTR	0.187619	50	M01
98	181208_2-D103_000ET_001V0_M01_S_1	VATA_YEAST=LGEMPADQGFPAYLGAK=LGEMPADQGFPAYLGAK	0.519924	50	M01
99	181208_2-D103_000ET_001V0_M01_S_1	IDHC_YEAST=YYDLSVEYR=YYDLSVEYR	0.512915	50	M01
100	181208_2-D103_000ET_001V0_M01_S_1	SYV_YEAST=TGVFEPEFTADGK=TGVFEPEFTADGK	-0.21799	50	M01
101	181208_2-D103_000ET_001V0_M01_S_1	THIK_YEAST=NEGLFEDEILPIK=NEGLFEDEILPIK	-0.197406	50	M01
102	181208_2-D103_000ET_001V0_M01_S_1	PIL1_YEAST=IEVLEQELVR=IEVLEQELVR	0.322019	50	M01
103	181208_2-D103_000ET_001V0_M01_S_1	YNN4_YEAST=IGPQGALLGCDAAGQIVK=IGPQGALLGC(UniMod:4)DAAGQIVK	0.678755	50	M01
104	181208_2-D103_000ET_001V0_M01_S_1	GPD1_YEAST=VGLGEIIR=VGLGEIIR	0.640125	50	M01
105	181208_2-D103_000ET_001V0_M01_S_1	YMY9_YEAST=GGIPLVFPVFGK=GGIPLVFPVFGK	0.390648	50	M01
106	181208_2-D103_000ET_001V0_M01_S_1	PDC1_YEAST=LIDLTQFPAFVTPMGK=LIDLTQFPAFVTPMGK	-0.234313	50	M01
107	181208_2-D103_000ET_001V0_M01_S_1	HSP60_YEAST=TLEDELEVTEGMR=TLEDELEVTEGMR	-0.039527	50	M01
108	181208_2-D103_000ET_001V0_M01_S_1	FAS1_YEAST=LLGFTPGELR=LLGFTPGELR	0.176655	50	M01
109	181208_2-D103_000ET_001V0_M01_S_1	KPYK1_YEAST=GVNLPGTDVDLPALSEK=GVNLPGTDVDLPALSEK	0.282107	50	M01
110	181208_2-D103_000ET_001V0_M01_S_1	ALDH6_YEAST=VGIPAGVVNIVPGPGR=VGIPAGVVNIVPGPGR	0.377283	50	M01
111	181208_2-D103_000ET_001V0_M01_S_1	GLYM_YEAST=ALELYGLDPAK=ALELYGLDPAK	-0.27786	50	M01
112	181208_2-D103_000ET_001V0_M01_S_1	RL10_YEAST=VDIGQIIFSVR=VDIGQIIFSVR	0.0599465	50	M01
113	181208_2-D103_000ET_001V0_M01_S_1	RS6A_YEAST=EAAAEYAQLLAK=EAAAEYAQLLAK	0.248432	50	M01
114	181208_2-D103_000ET_001V0_M01_S_1	RDL1_YEAST=HDPNVVLVDVR=HDPNVVLVDVR	-0.0252373	50	M01
115	181208_2-D103_000ET_001V0_M01_S_1	H2AZ_YEAST=GDDELDSLIR=GDDELDSLIR	0.287212	50	M01
116	181208_2-D103_000ET_001V0_M01_S_1	ATC6_YEAST=SFVSSPIVR=SFVSSPIVR	0.188777	50	M01
117	181208_2-D103_000ET_001V0_M01_S_1	CYPH_YEAST=SIYGGKFPDENFK=SIYGGKFPDENFK	0.615943	50	M01
118	181208_2-D103_000ET_001V0_M01_S_1	ALDH4_YEAST=VYVEESIYDK=VYVEESIYDK	0.614238	50	M01
119	181208_2-D103_000ET_001V0_M01_S_1	TPIS_YEAST=ADVDGFLVGGASLKPEFVDIINSR=ADVDGFLVGGASLKPEFVDIINSR	0.0935765	50	M01
120	181208_2-D103_000ET_001V0_M01_S_1	HSP72_YEAST=NQAAMNPANTVFDAK=NQAAMNPANTVFDAK	0.514889	50	M01
121	181208_2-D103_000ET_001V0_M01_S_1	RTN2_YEAST=EIPDPITVPAPTR=EIPDPITVPAPTR	0.321648	50	M01
122	181208_2-D103_000ET_001V0_M01_S_1	TCPA_YEAST=NYGLDLIR=NYGLDLIR	-0.178369	50	M01
123	181208_2-D103_000ET_001V0_M01_S_1	EIF3J_YEAST=TNLGGAFK=TNLGGAFK	-0.958176	50	M01
124	181208_2-D103_000ET_001V0_M01_S_1	PYR1_YEAST=EELPSLVLR=EELPSLVLR	0.458876	50	M01
125	181208_2-D103_000ET_001V0_M01_S_1	RS6A_YEAST=GEQELEGLTDTTVPK=GEQELEGLTDTTVPK	0.639136	50	M01
126	181208_2-D103_000ET_001V0_M01_S_1	YCP4_YEAST=FGNLPAQWSAFWDK=FGNLPAQWSAFWDK	-0.287306	50	M01
127	181208_2-D103_000ET_001V0_M01_S_1	CLC1_YEAST=SEVVDQWK=SEVVDQWK	0.173587	50	M01
128	181208_2-D103_000ET_001V0_M01_S_1	RS20_YEAST=YIDLEAPVQIVK=YIDLEAPVQIVK	0.549616	50	M01
129	181208_2-D103_000ET_001V0_M01_S_1	ADH1_YEAST=ANELLINVK=ANELLINVK	0.497496	50	M01
130	181208_2-D103_000ET_001V0_M01_S_1	FBRL_YEAST=KRPNIIPIIEDAR=KRPNIIPIIEDAR	0.187439	50	M01
131	181208_2-D103_000ET_001V0_M01_S_1	SODM_YEAST=AIDEQFGSLDELIK=AIDEQFGSLDELIK	0.443894	50	M01
132	181208_2-D103_000ET_001V0_M01_S_1	PST2_YEAST=FGNFPAQWK=FGNFPAQWK	0.404786	50	M01
133	181208_2-D103_000ET_001V0_M01_S_1	CACP_YEAST=FIEAIKDESLPVEIIK=FIEAIKDESLPVEIIK	0.407222	50	M01
134	181208_2-D103_000ET_001V0_M01_S_1	SYG_YEAST=IYQFLMK=IYQFLMK	0.651124	50	M01
135	181208_2-D103_000ET_001V0_M01_S_1	TPIS_YEAST=ADVDGFLVGGASLKPEFVDIINSRN=ADVDGFLVGGASLKPEFVDIINSRN	-0.0145547	50	M01
136	181208_2-D103_000ET_001V0_M01_S_1	KPYK1_YEAST=LTSLNVVAGSDLR=LTSLNVVAGSDLR	0.476391	50	M01
137	181208_2-D103_000ET_001V0_M01_S_1	ENO1_YEAST=NVPLYKHLADLSK=NVPLYKHLADLSK	0.366055	50	M01
138	181208_2-D103_000ET_001V0_M01_S_1	TPM1_YEAST=LEAESWQEK=LEAESWQEK	-0.683938	50	M01
139	181208_2-D103_000ET_001V0_M01_S_1	SYRC_YEAST=LGWEVIR=LGWEVIR	0.394313	50	M01
140	181208_2-D103_000ET_001V0_M01_S_1	ILV5_YEAST=RSLEFNSQPDYR=RSLEFNSQPDYR	0.18591	50	M01
141	181208_2-D103_000ET_001V0_M01_S_1	GLNA_YEAST=YIEQAIEK=YIEQAIEK	-4.53838	50	M01
142	181208_2-D103_000ET_001V0_M01_S_1	IDHC_YEAST=LVLPYLDVDLK=LVLPYLDVDLK	-0.591449	50	M01
143	181208_2-D103_000ET_001V0_M01_S_1	PFKA1_YEAST=HGENSLLSSGTSQDSLR=HGENSLLSSGTSQDSLR	-1.30049	50	M01
144	181208_2-D103_000ET_001V0_M01_S_1	ACBP_YEAST=EYIALVDQLIAK=EYIALVDQLIAK	0.460203	50	M01
145	181208_2-D103_000ET_001V0_M01_S_1	GSHR_YEAST=VELTPVAIAAGR=VELTPVAIAAGR	0.131433	50	M01
146	181208_2-D103_000ET_001V0_M01_S_1	CBS_YEAST=FVDDEWLK=FVDDEWLK	0.460336	50	M01
147	181208_2-D103_000ET_001V0_M01_S_1	TKT1_YEAST=RLSGQLPANWESK=RLSGQLPANWESK	0.985912	50	M01
148	181208_2-D103_000ET_001V0_M01_S_1	ILV3_YEAST=LAECDNIGEYIK=LAEC(UniMod:4)DNIGEYIK	0.375411	50	M01
149	181208_2-D103_000ET_001V0_M01_S_1	TPM1_YEAST=NQQLEEDLEESDTKLK=NQQLEEDLEESDTKLK	0.146199	50	M01
150	181208_2-D103_000ET_001V0_M01_S_1	DHE5_YEAST=NTNTLPSLVK=NTNTLPSLVK	0.626819	50	M01
151	181208_2-D103_000ET_001V0_M01_S_1	VATA_YEAST=FYDSNYPEFPVLR=FYDSNYPEFPVLR	0.381222	50	M01
152	181208_2-D103_000ET_001V0_M01_S_1	KAD2_YEAST=NGFILDGFPR=NGFILDGFPR	-0.397168	50	M01
153	181208_2-D103_000ET_001V0_M01_S_1	SYV_YEAST=EVEPIPEFIDK=EVEPIPEFIDK	0.371156	50	M01
154	181208_2-D103_000ET_001V0_M01_S_1	G3P1_YEAST=EATYDQIK=EATYDQIK	-0.0606045	50	M01
155	181208_2-D103_000ET_001V0_M01_S_1	HSP60_YEAST=GVETLAEAVAATLGPK=GVETLAEAVAATLGPK	-0.260989	50	M01
156	181208_2-D103_000ET_001V0_M01_S_1	DHOM_YEAST=ISGVEVESPTSFPVQSLIPKPLESVK=ISGVEVESPTSFPVQSLIPKPLESVK	-0.231754	50	M01
157	181208_2-D103_000ET_001V0_M01_S_1	YCP4_YEAST=VEETLPDEVLTK=VEETLPDEVLTK	0.240174	50	M01
158	181208_2-D103_000ET_001V0_M01_S_1	SYG_YEAST=DVQEAGSTEPIVK=DVQEAGSTEPIVK	0.350607	50	M01
159	181208_2-D103_000ET_001V0_M01_S_1	ABP1_YEAST=AEAPKPEVPEDEPEGEPDVK=AEAPKPEVPEDEPEGEPDVK	0.512041	50	M01
160	181208_2-D103_000ET_001V0_M01_S_1	ADH1_YEAST=VLGIDGGEGK=VLGIDGGEGK	-0.604367	50	M01
161	181208_2-D103_000ET_001V0_M01_S_1	G6PI_YEAST=EFSEQVR=EFSEQVR	-1.8104	50	M01
162	181208_2-D103_000ET_001V0_M01_S_1	ADT2_YEAST=SDGVAGLYR=SDGVAGLYR	0.429471	50	M01
163	181208_2-D103_000ET_001V0_M01_S_1	SYFA_YEAST=VSLDFIETNPAAR=VSLDFIETNPAAR	0.198393	50	M01
164	181208_2-D103_000ET_001V0_M01_S_1	INO1_YEAST=TALENFLR=TALENFLR	0.185797	50	M01
165	181208_2-D103_000ET_001V0_M01_S_1	RS5_YEAST=DASLVDYVQVR=DASLVDYVQVR	0.109763	50	M01
166	181208_2-D103_000ET_001V0_M01_S_1	HMCS_YEAST=ANPQLFPEVDAELATR=ANPQLFPEVDAELATR	0.401687	50	M01
167	181208_2-D103_000ET_001V0_M01_S_1	ENO1_YEAST=DGKYDLDFKNPNSDK=DGKYDLDFKNPNSDK	0.256237	50	M01
168	181208_2-D103_000ET_001V0_M01_S_1	ENO2_YEAST=YDLDFKNPESDK=YDLDFKNPESDK	0.29793	50	M01
169	181208_2-D103_000ET_001V0_M01_S_1	BGL2_YEAST=SVVADISDSDGK=SVVADISDSDGK	0.552719	50	M01
170	181208_2-D103_000ET_001V0_M01_S_1	PUR7_YEAST=TIFDYLPAK=TIFDYLPAK	-0.355815	50	M01
171	181208_2-D103_000ET_001V0_M01_S_1	6PGD1_YEAST=NIFQSISAK=NIFQSISAK	0.107458	50	M01
172	181208_2-D103_000ET_001V0_M01_S_1	COX6_YEAST=QELGVPLKEELFPSSS=QELGVPLKEELFPSSS	0.189551	50	M01
173	181208_2-D103_000ET_001V0_M01_S_1	RS8A_YEAST=IETGNFSWASEGISKK=IETGNFSWASEGISKK	-0.569828	50	M01
174	181208_2-D103_000ET_001V0_M01_S_1	PRX1_YEAST=SVFVIDPK=SVFVIDPK	0.281884	50	M01
175	181208_2-D103_000ET_001V0_M01_S_1	RS11B_YEAST=TAIEGSYIDK=TAIEGSYIDK	0.0160086	50	M01
176	181208_2-D103_000ET_001V0_M01_S_1	HS104_YEAST=IPQQQPAPAEITPSYALGK=IPQQQPAPAEITPSYALGK	0.399841	50	M01
177	181208_2-D103_000ET_001V0_M01_S_1	HSP72_YEAST=ELQEVANPIMSK=ELQEVANPIMSK	0.166406	50	M01
178	181208_2-D103_000ET_001V0_M01_S_1	NOP3_YEAST=NLPEGCSWQDLK=NLPEGC(UniMod:4)SWQDLK	0.634482	50	M01
179	181208_2-D103_000ET_001V0_M01_S_1	G3P1_YEAST=VVDLIEYVAKA=VVDLIEYVAKA	0.385313	50	M01
180	181208_2-D103_000ET_001V0_M01_S_1	PUR92_YEAST=TGLLDLAR=TGLLDLAR	0.317256	50	M01
181	181208_2-D103_000ET_001V0_M01_S_1	PPID_YEAST=FEDENFTVK=FEDENFTVK	0.510792	50	M01
182	181208_2-D103_000ET_001V0_M01_S_1	SC61G_YEAST=LVEAPVEFVR=LVEAPVEFVR	0.457459	50	M01
183	181208_2-D103_000ET_001V0_M01_S_1	QCR1_YEAST=HEDLVNSIESK=HEDLVNSIESK	-0.101283	50	M01
184	181208_2-D103_000ET_001V0_M01_S_1	SEC14_YEAST=QIPAENLPVK=QIPAENLPVK	0.250513	50	M01
185	181208_2-D103_000ET_001V0_M01_S_1	PDI_YEAST=YGLPQLSEEAFDELSDK=YGLPQLSEEAFDELSDK	0.220931	50	M01
186	181208_2-D103_000ET_001V0_M01_S_1	EF3A_YEAST=GNFTEFVK=GNFTEFVK	0.442836	50	M01
187	181208_2-D103_000ET_001V0_M01_S_1	UBA1_YEAST=TSNGEPFWSGAK=TSNGEPFWSGAK	0.25095	50	M01
188	181208_2-D103_000ET_001V0_M01_S_1	HXKA_YEAST=GFDIPNVEGHDVVPLLQNEISK=GFDIPNVEGHDVVPLLQNEISK	-0.0863437	50	M01
189	181208_2-D103_000ET_001V0_M01_S_1	KPYK1_YEAST=AIIVLSTSGTTPR=AIIVLSTSGTTPR	0.369006	50	M01
190	181208_2-D103_000ET_001V0_M01_S_1	P5CR_YEAST=LGIPLQESK=LGIPLQESK	0.432165	50	M01
191	181208_2-D103_000ET_001V0_M01_S_1	ACBP_YEAST=SQEDAEKEYIALVDQLIAK=SQEDAEKEYIALVDQLIAK	0.281151	50	M01
192	181208_2-D103_000ET_001V0_M01_S_1	RS8A_YEAST=IETGNFSWASEGISK=IETGNFSWASEGISK	0.255522	50	M01
193	181208_2-D103_000ET_001V0_M01_S_1	RL12B_YEAST=HSGNIQLDEIIEIAR=HSGNIQLDEIIEIAR	0.0793529	50	M01
194	181208_2-D103_000ET_001V0_M01_S_1	FAS1_YEAST=ILPEPTEGFAADDEPTTPAELVGK=ILPEPTEGFAADDEPTTPAELVGK	0.498551	50	M01
195	181208_2-D103_000ET_001V0_M01_S_1	LCF1_YEAST=TFSFDDILK=TFSFDDILK	-0.280529	50	M01
196	181208_2-D103_000ET_001V0_M01_S_1	VATB_YEAST=ILDEFYDR=ILDEFYDR	0.443374	50	M01
197	181208_2-D103_000ET_001V0_M01_S_1	RL26A_YEAST=AYFTAPSSQR=AYFTAPSSQR	0.0641263	50	M01
198	181208_2-D103_000ET_001V0_M01_S_1	OYE2_YEAST=FFISNPDLVDRLEK=FFISNPDLVDRLEK	0.109957	50	M01
199	181208_2-D103_000ET_001V0_M01_S_1	YMN1_YEAST=NVPLIWK=NVPLIWK	0.417798	50	M01
200	181208_2-D103_000ET_001V0_M01_S_1	PYR1_YEAST=AIMGLPLTPYPVEK=AIMGLPLTPYPVEK	0.393552	50	M01
201	181208_2-D103_000ET_001V0_M01_S_1	ZEO1_YEAST=NEATPEAEQVK=NEATPEAEQVK	-0.25636	50	M01
202	181208_2-D103_000ET_001V0_M01_S_1	TSL1_YEAST=YDSYPVLTDDDTFK=YDSYPVLTDDDTFK	0.663333	50	M01
203	181208_2-D103_000ET_001V0_M01_S_1	BFR1_YEAST=DDFVNVAPSK=DDFVNVAPSK	-0.0259604	50	M01
204	181208_2-D103_000ET_001V0_M01_S_1	EF3A_YEAST=FPEPGYLEGVK=FPEPGYLEGVK	0.326391	50	M01
205	181208_2-D103_000ET_001V0_M01_S_1	PRS6A_YEAST=VDVLDPALLR=VDVLDPALLR	0.452422	50	M01
206	181208_2-D103_000ET_001V0_M01_S_1	SIS1_YEAST=RDGDDLIYTLPLSFK=RDGDDLIYTLPLSFK	0.273391	50	M01
207	181208_2-D103_000ET_001V0_M01_S_1	PDC1_YEAST=GYKPVAVPAR=GYKPVAVPAR	-0.0833114	50	M01
208	181208_2-D103_000ET_001V0_M01_S_1	PUR8_YEAST=HVEITDDEIAK=HVEITDDEIAK	0.0115453	50	M01
209	181208_2-D103_000ET_001V0_M01_S_1	TAL1_YEAST=GEADPGVISVK=GEADPGVISVK	0.472611	50	M01
210	181208_2-D103_000ET_001V0_M01_S_1	HSP71_YEAST=KAEETISWLDSNTTASK=KAEETISWLDSNTTASK	0.457217	50	M01
211	181208_2-D103_000ET_001V0_M01_S_1	IF5A1_YEAST=DDVKAPEGELGDSLQTAFDEGK=DDVKAPEGELGDSLQTAFDEGK	0.297011	50	M01
212	181208_2-D103_000ET_001V0_M01_S_1	ACON_YEAST=TIFTVTPGSEQIR=TIFTVTPGSEQIR	0.393146	50	M01
213	181208_2-D103_000ET_001V0_M01_S_1	GLRX1_YEAST=ETGELEELLEPILAN=ETGELEELLEPILAN	-0.451243	50	M01
214	181208_2-D103_000ET_001V0_M01_S_1	GRPE_YEAST=LDPLGEPFDPNK=LDPLGEPFDPNK	0.508294	50	M01
215	181208_2-D103_000ET_001V0_M01_S_1	RIB4_YEAST=LGKPLDVVIPIGVLIK=LGKPLDVVIPIGVLIK	0.333232	50	M01
216	181208_2-D103_000ET_001V0_M01_S_1	CLC1_YEAST=LKEILLR=LKEILLR	-0.892875	50	M01
217	181208_2-D103_000ET_001V0_M01_S_1	HSP60_YEAST=LIDEYGDDFAK=LIDEYGDDFAK	0.382363	50	M01
218	181208_2-D103_000ET_001V0_M01_S_1	EF1A_YEAST=VETGVIKPGMVVTFAPAGVTTEVK=VETGVIKPGMVVTFAPAGVTTEVK	0.15831	50	M01
219	181208_2-D103_000ET_001V0_M01_S_1	HSP26_YEAST=NQILVSGEIPSTLNEESK=NQILVSGEIPSTLNEESK	0.168599	50	M01
220	181208_2-D103_000ET_001V0_M01_S_1	VDAC1_YEAST=SPPVYSDISR=SPPVYSDISR	0.321657	50	M01
221	181208_2-D103_000ET_001V0_M01_S_1	CARP_YEAST=FKGDITWLPVR=FKGDITWLPVR	0.364158	50	M01
222	181208_2-D103_000ET_001V0_M01_S_1	SSZ1_YEAST=EAVLTVPTNFSEEQK=EAVLTVPTNFSEEQK	0.0933715	50	M01
223	181208_2-D103_000ET_001V0_M01_S_1	PFKA1_YEAST=DDGSELLPVSDR=DDGSELLPVSDR	0.471934	50	M01
224	181208_2-D103_000ET_001V0_M01_S_1	MASY_YEAST=STEITGPPLR=STEITGPPLR	0.401991	50	M01
225	181208_2-D103_000ET_001V0_M01_S_1	MASY_YEAST=NDPTWQGPILAPGLINR=NDPTWQGPILAPGLINR	0.434595	50	M01
226	181208_2-D103_000ET_001V0_M01_S_1	RLA0_YEAST=GNVGFVFTNEPLTEIK=GNVGFVFTNEPLTEIK	0.330149	50	M01
227	181208_2-D103_000ET_001V0_M01_S_1	PRTB_YEAST=YLYDDDAGR=YLYDDDAGR	0.410501	50	M01
228	181208_2-D103_000ET_001V0_M01_S_1	GPD2_YEAST=IGDENLTDIINTR=IGDENLTDIINTR	0.0109286	50	M01
229	181208_2-D103_000ET_001V0_M01_S_1	WTM1_YEAST=YNPDDTIAPPQDATEESQTK=YNPDDTIAPPQDATEESQTK	0.312411	50	M01
230	181208_2-D103_000ET_001V0_M01_S_1	PGK_YEAST=ELPGVAFLSEK=ELPGVAFLSEK	0.557534	50	M01
231	181208_2-D103_000ET_001V0_M01_S_1	TAL1_YEAST=LMNSTEPFPR=LMNSTEPFPR	0.313063	50	M01
232	181208_2-D103_000ET_001V0_M01_S_1	TSA1_YEAST=KEGGLGPINIPLLADTNHSLSR=KEGGLGPINIPLLADTNHSLSR	0.470535	50	M01
233	181208_2-D103_000ET_001V0_M01_S_1	RL15A_YEAST=YNWICDPVHK=YNWIC(UniMod:4)DPVHK	0.560259	50	M01
234	181208_2-D103_000ET_001V0_M01_S_1	RS18B_YEAST=AGELTQEELER=AGELTQEELER	0.403072	50	M01
235	181208_2-D103_000ET_001V0_M01_S_1	CACM_YEAST=TPLSMDQYER=TPLSMDQYER	-0.348022	50	M01
236	181208_2-D103_000ET_001V0_M01_S_1	SYMC_YEAST=FPELPSK=FPELPSK	-0.495499	50	M01
237	181208_2-D103_000ET_001V0_M01_S_1	ILV5_YEAST=EVNSDLYGER=EVNSDLYGER	0.305062	50	M01
238	181208_2-D103_000ET_001V0_M01_S_1	ATPB_YEAST=VVDLLAPYAR=VVDLLAPYAR	0.348006	50	M01
239	181208_2-D103_000ET_001V0_M01_S_1	ADH1_YEAST=SPIKVVGLSTLPEIYEK=SPIKVVGLSTLPEIYEK	0.303329	50	M01
240	181208_2-D103_000ET_001V0_M01_S_1	HXKB_YEAST=LALMDMYK=LALMDMYK	0.101563	50	M01
241	181208_2-D103_000ET_001V0_M01_S_1	PABP_YEAST=QALGEQLYK=QALGEQLYK	0.390487	50	M01
242	181208_2-D103_000ET_001V0_M01_S_1	DLDH_YEAST=LVIDDQFNSK=LVIDDQFNSK	0.392998	50	M01
243	181208_2-D103_000ET_001V0_M01_S_1	TKT1_YEAST=FFGFTPEGVAER=FFGFTPEGVAER	0.45431	50	M01
244	181208_2-D103_000ET_001V0_M01_S_1	APE2_YEAST=TFGIQYPLPK=TFGIQYPLPK	0.318288	50	M01
245	181208_2-D103_000ET_001V0_M01_S_1	HS104_YEAST=QLQLIQVEIK=QLQLIQVEIK	-0.0242255	50	M01
246	181208_2-D103_000ET_001V0_M01_S_1	GLYC_YEAST=LITSHLVDTDPEVDSIIKDEIER=LITSHLVDTDPEVDSIIKDEIER	0.43412	50	M01
247	181208_2-D103_000ET_001V0_M01_S_1	TPIS_YEAST=TFFVGGNFK=TFFVGGNFK	0.436164	50	M01
248	181208_2-D103_000ET_001V0_M01_S_1	IF2G_YEAST=EFEEGGGLPEQPLNPDFSK=EFEEGGGLPEQPLNPDFSK	0.351761	50	M01
249	181208_2-D103_000ET_001V0_M01_S_1	VATA_YEAST=EESQSIYIPR=EESQSIYIPR	0.259693	50	M01
250	181208_2-D103_000ET_001V0_M01_S_1	RS20_YEAST=RYIDLEAPVQIVK=RYIDLEAPVQIVK	0.0472632	50	M01
251	181208_2-D103_000ET_001V0_M01_S_1	RL12B_YEAST=AVGGEVGASAALAPK=AVGGEVGASAALAPK	0.341508	50	M01
252	181208_2-D103_000ET_001V0_M01_S_1	FAS2_YEAST=LSLETLFNR=LSLETLFNR	0.279066	50	M01
253	181208_2-D103_000ET_001V0_M01_S_1	GLYM_YEAST=YYGGNEIIDK=YYGGNEIIDK	0.626311	50	M01
254	181208_2-D103_000ET_001V0_M01_S_1	IF2A_YEAST=FQIPLEELYK=FQIPLEELYK	-0.203063	50	M01
255	181208_2-D103_000ET_001V0_M01_S_1	SSZ1_YEAST=LTVDEVVSR=LTVDEVVSR	-0.0650999	50	M01
256	181208_2-D103_000ET_001V0_M01_S_1	RS4B_YEAST=HDGGFDLVHIK=HDGGFDLVHIK	0.640823	50	M01
257	181208_2-D103_000ET_001V0_M01_S_1	RLA2_YEAST=SVDELITEGNEK=SVDELITEGNEK	0.358005	50	M01
258	181208_2-D103_000ET_001V0_M01_S_1	IDH2_YEAST=TTYENVDLVLIR=TTYENVDLVLIR	0.493761	50	M01
259	181208_2-D103_000ET_001V0_M01_S_1	PYR1_YEAST=LPDDYVAVK=LPDDYVAVK	0.354739	50	M01
260	181208_2-D103_000ET_001V0_M01_S_1	PGK_YEAST=IVAALPTIK=IVAALPTIK	0.399739	50	M01
261	181208_2-D103_000ET_001V0_M01_S_1	PRX1_YEAST=LIFTYPSTVGR=LIFTYPSTVGR	0.0603013	50	M01
262	181208_2-D103_000ET_001V0_M01_S_1	SYSC_YEAST=YIPGEPEFLPFVNELPK=YIPGEPEFLPFVNELPK	-0.529999	50	M01
263	181208_2-D103_000ET_001V0_M01_S_1	HSC82_YEAST=HSEFVAYPIQLLVTK=HSEFVAYPIQLLVTK	0.265688	50	M01
264	181208_2-D103_000ET_001V0_M01_S_1	RL6A_YEAST=EANLFPEQQNK=EANLFPEQQNK	-1.1563	50	M01
265	181208_2-D103_000ET_001V0_M01_S_1	ARA1_YEAST=QGTIVIPR=QGTIVIPR	0.140828	50	M01
266	181208_2-D103_000ET_001V0_M01_S_1	PYR1_YEAST=SQAANSVDEALAAVK=SQAANSVDEALAAVK	-0.257998	50	M01
267	181208_2-D103_000ET_001V0_M01_S_1	DUG1_YEAST=ILIDGIDEMVAPLTEK=ILIDGIDEMVAPLTEK	0.263867	50	M01
268	181208_2-D103_000ET_001V0_M01_S_1	EF1A_YEAST=FDELLEK=FDELLEK	0.356663	50	M01
269	181208_2-D103_000ET_001V0_M01_S_1	ODO1_YEAST=EINLGPGILPR=EINLGPGILPR	0.384768	50	M01
270	181208_2-D103_000ET_001V0_M01_S_1	COX8_YEAST=DGVYENIPFK=DGVYENIPFK	0.0412813	50	M01
271	181208_2-D103_000ET_001V0_M01_S_1	PUR92_YEAST=HVSPAGAAVGIPLSDVEK=HVSPAGAAVGIPLSDVEK	0.339998	50	M01
272	181208_2-D103_000ET_001V0_M01_S_1	CYPH_YEAST=HVVFGEVVDGYDIVKK=HVVFGEVVDGYDIVKK	0.260064	50	M01
273	181208_2-D103_000ET_001V0_M01_S_1	KCY_YEAST=SVEDVYKDVQDAIR=SVEDVYKDVQDAIR	-0.191255	50	M01
274	181208_2-D103_000ET_001V0_M01_S_1	FAS2_YEAST=EIYYTPDPSELAAK=EIYYTPDPSELAAK	0.558866	50	M01
275	181208_2-D103_000ET_001V0_M01_S_1	GRPE_YEAST=SEESKENNEDLTEEQSEIK=SEESKENNEDLTEEQSEIK	0.159916	50	M01
276	181208_2-D103_000ET_001V0_M01_S_1	ARO8_YEAST=GVLVVPGSWFK=GVLVVPGSWFK	0.546168	50	M01
277	181208_2-D103_000ET_001V0_M01_S_1	KIN1_YEAST=QVVEHHWMVR=QVVEHHWMVR	0.0609041	50	M01
278	181208_2-D103_000ET_001V0_M01_S_1	MPG1_YEAST=KLATGANIVGNALIDPTAK=KLATGANIVGNALIDPTAK	0.572977	50	M01
279	181208_2-D103_000ET_001V0_M01_S_1	PYR1_YEAST=TFEEAIQK=TFEEAIQK	-0.056964	50	M01
280	181208_2-D103_000ET_001V0_M01_S_1	THIL_YEAST=FDNEIVPVTIK=FDNEIVPVTIK	1.0639	50	M01
281	181208_2-D103_000ET_001V0_M01_S_1	ATPA_YEAST=AQPTEVSSILEER=AQPTEVSSILEER	0.305619	50	M01
282	181208_2-D103_000ET_001V0_M01_S_1	QCR2_YEAST=ENLEVSGENVVEADLKR=ENLEVSGENVVEADLKR	0.550496	50	M01
283	181208_2-D103_000ET_001V0_M01_S_1	PMA1_YEAST=PVPEEYLQTDPSYGLTSDEVLKR=PVPEEYLQTDPSYGLTSDEVLKR	-0.86509	50	M01
284	181208_2-D103_000ET_001V0_M01_S_1	RL23A_YEAST=NLYIIAVK=NLYIIAVK	0.602592	50	M01
285	181208_2-D103_000ET_001V0_M01_S_1	ODPA_YEAST=GPLVLEYETYR=GPLVLEYETYR	0.554745	50	M01
286	181208_2-D103_000ET_001V0_M01_S_1	TKT1_YEAST=MNPTNPDWINR=MNPTNPDWINR	0.263629	50	M01
287	181208_2-D103_000ET_001V0_M01_S_1	RIR2_YEAST=WIQDADALFGER=WIQDADALFGER	0.388305	50	M01
288	181208_2-D103_000ET_001V0_M01_S_1	RS15_YEAST=LAAPENEKPAPVR=LAAPENEKPAPVR	0.197504	50	M01
289	181208_2-D103_000ET_001V0_M01_S_1	ILV5_YEAST=GINSSYAVWNDVTGK=GINSSYAVWNDVTGK	0.301032	50	M01
290	181208_2-D103_000ET_001V0_M01_S_1	CDC48_YEAST=LDQLIYVPLPDENAR=LDQLIYVPLPDENAR	0.232879	50	M01
291	181208_2-D103_000ET_001V0_M01_S_1	RS3_YEAST=ALPDAVTIIEPKEEEPILAPSVK=ALPDAVTIIEPKEEEPILAPSVK	0.351471	50	M01
292	181208_2-D103_000ET_001V0_M01_S_1	C1TC_YEAST=NGHPFFLPCTPK=NGHPFFLPC(UniMod:4)TPK	0.422316	50	M01
293	181208_2-D103_000ET_001V0_M01_S_1	SDO1L_YEAST=AQVENEFGK=AQVENEFGK	-0.882782	50	M01
294	181208_2-D103_000ET_001V0_M01_S_1	TKT1_YEAST=EALDFQPPSSGSGNYSGR=EALDFQPPSSGSGNYSGR	0.335879	50	M01
295	181208_2-D103_000ET_001V0_M01_S_1	SAHH_YEAST=ESLVDGIK=ESLVDGIK	-1.74232	50	M01
296	181208_2-D103_000ET_001V0_M01_S_1	VATA_YEAST=SYPISEGPER=SYPISEGPER	0.385043	50	M01
297	181208_2-D103_000ET_001V0_M01_S_1	RS6A_YEAST=IGQEVDGEAVGDEFK=IGQEVDGEAVGDEFK	0.437537	50	M01
298	181208_2-D103_000ET_001V0_M01_S_1	IDHC_YEAST=LVPQWEKPIIIGR=LVPQWEKPIIIGR	0.239354	50	M01
299	181208_2-D103_000ET_001V0_M01_S_1	PGK_YEAST=ELQSLLGK=ELQSLLGK	0.4118	50	M01
300	181208_2-D103_000ET_001V0_M01_S_1	ATPO_YEAST=LGHLLLNPALSLK=LGHLLLNPALSLK	0.583075	50	M01
301	181208_2-D103_000ET_001V0_M01_S_1	ACS1_YEAST=SSWSTATDDELQDIK=SSWSTATDDELQDIK	0.31093	50	M01
302	181208_2-D103_000ET_001V0_M01_S_1	ODO1_YEAST=VLSSWPEGFEVHK=VLSSWPEGFEVHK	0.553977	50	M01
303	181208_2-D103_000ET_001V0_M01_S_1	VATB_YEAST=AVVGEEALSIEDK=AVVGEEALSIEDK	0.511845	50	M01
304	181208_2-D103_000ET_001V0_M01_S_1	GST1_YEAST=FAAPEDYPAISK=FAAPEDYPAISK	-0.0395318	50	M01
305	181208_2-D103_000ET_001V0_M01_S_1	PGK_YEAST=ALLDEVVK=ALLDEVVK	0.318733	50	M01
306	181208_2-D103_000ET_001V0_M01_S_1	TCTP_YEAST=SFLTYIK=SFLTYIK	0.339519	50	M01
307	181208_2-D103_000ET_001V0_M01_S_1	ATIF_YEAST=GSGSEDSFVK=GSGSEDSFVK	0.0250547	50	M01
308	181208_2-D103_000ET_001V0_M01_S_1	TMEDA_YEAST=LKPIEVELR=LKPIEVELR	-0.75218	50	M01
309	181208_2-D103_000ET_001V0_M01_S_1	PUR8_YEAST=EEGGENDLIER=EEGGENDLIER	0.290631	50	M01
310	181208_2-D103_000ET_001V0_M01_S_1	TPS1_YEAST=GDVEEYQYLR=GDVEEYQYLR	0.284771	50	M01
311	181208_2-D103_000ET_001V0_M01_S_1	G3P1_YEAST=HIIIDGVK=HIIIDGVK	-0.508857	50	M01
312	181208_2-D103_000ET_001V0_M01_S_1	RS3_YEAST=LLNGLAIR=LLNGLAIR	0.481756	50	M01
313	181208_2-D103_000ET_001V0_M01_S_1	CDC48_YEAST=LGDLVTIHPCPDIK=LGDLVTIHPC(UniMod:4)PDIK	0.297785	50	M01
314	181208_2-D103_000ET_001V0_M01_S_1	SYIC_YEAST=SDTPLLYR=SDTPLLYR	0.175081	50	M01
315	181208_2-D103_000ET_001V0_M01_S_1	EF3A_YEAST=NLTEEVWAVKDGR=NLTEEVWAVKDGR	0.0223919	50	M01
316	181208_2-D103_000ET_001V0_M01_S_1	MAN1_YEAST=VEFPVNIR=VEFPVNIR	-0.283634	50	M01
317	181208_2-D103_000ET_001V0_M01_S_1	PGK_YEAST=EGIPAGWQGLDNGPESR=EGIPAGWQGLDNGPESR	0.532051	50	M01
318	181208_2-D103_000ET_001V0_M01_S_1	AROG_YEAST=EAIDIITGK=EAIDIITGK	0.147775	50	M01
319	181208_2-D103_000ET_001V0_M01_S_1	TAL1_YEAST=DYKGEADPGVISVK=DYKGEADPGVISVK	0.673176	50	M01
320	181208_2-D103_000ET_001V0_M01_S_1	FAS1_YEAST=TFTGDFLR=TFTGDFLR	0.249961	50	M01
321	181208_2-D103_000ET_001V0_M01_S_1	QCR2_YEAST=ESELLGGTFK=ESELLGGTFK	0.471353	50	M01
322	181208_2-D103_000ET_001V0_M01_S_1	SIS1_YEAST=VDYPISLNDAQK=VDYPISLNDAQK	0.3787	50	M01
323	181208_2-D103_000ET_001V0_M01_S_1	HBT1_YEAST=TFSSNPFDDSK=TFSSNPFDDSK	-0.545653	50	M01
324	181208_2-D103_000ET_001V0_M01_S_1	YG3A_YEAST=TAAPSNPVATPENPELIVK=TAAPSNPVATPENPELIVK	0.413364	50	M01
325	181208_2-D103_000ET_001V0_M01_S_1	IF4A_YEAST=ELALQIQK=ELALQIQK	0.245383	50	M01
326	181208_2-D103_000ET_001V0_M01_S_1	HXKB_YEAST=IFTVPTETLQAVTK=IFTVPTETLQAVTK	-0.60396	50	M01
327	181208_2-D103_000ET_001V0_M01_S_1	PGM2_YEAST=SFPTSGAIDR=SFPTSGAIDR	0.344585	50	M01
328	181208_2-D103_000ET_001V0_M01_S_1	PABP_YEAST=GFGFVHFEEEGAAK=GFGFVHFEEEGAAK	0.176722	50	M01
329	181208_2-D103_000ET_001V0_M01_S_1	QCR2_YEAST=GLGNPLLYDGVER=GLGNPLLYDGVER	0.35472	50	M01
330	181208_2-D103_000ET_001V0_M01_S_1	ATPA_YEAST=IKGVSDEANLNETGR=IKGVSDEANLNETGR	-0.129106	50	M01
331	181208_2-D103_000ET_001V0_M01_S_1	HS104_YEAST=QPASFLFLGLSGSGK=QPASFLFLGLSGSGK	-0.313158	50	M01
332	181208_2-D103_000ET_001V0_M01_S_1	HS104_YEAST=EASLQEELEPLR=EASLQEELEPLR	0.423194	50	M01
333	181208_2-D103_000ET_001V0_M01_S_1	HSP12_YEAST=SYAEQGKEYITDK=SYAEQGKEYITDK	0.572874	50	M01
334	181208_2-D103_000ET_001V0_M01_S_1	HSP60_YEAST=LSGGVAVIR=LSGGVAVIR	0.340566	50	M01
335	181208_2-D103_000ET_001V0_M01_S_1	SYMC_YEAST=DSEILPKPNER=DSEILPKPNER	-0.0810953	50	M01
336	181208_2-D103_000ET_001V0_M01_S_1	MRP8_YEAST=QVSELQDLVK=QVSELQDLVK	0.484111	50	M01
337	181208_2-D103_000ET_001V0_M01_S_1	SDHF4_YEAST=ESLNSPLLTK=ESLNSPLLTK	-0.0600524	50	M01
338	181208_2-D103_000ET_001V0_M01_S_1	6PGD1_YEAST=VLPECASDNLPVDK=VLPEC(UniMod:4)ASDNLPVDK	0.315824	50	M01
339	181208_2-D103_000ET_001V0_M01_S_1	HXKB_YEAST=HFISELEK=HFISELEK	-0.0715374	50	M01
340	181208_2-D103_000ET_001V0_M01_S_1	MPI_YEAST=NFIENIQPSAQK=NFIENIQPSAQK	-0.352164	50	M01
341	181208_2-D103_000ET_001V0_M01_S_1	KHSE_YEAST=ESEGYSTVPLR=ESEGYSTVPLR	0.284789	50	M01
342	181208_2-D103_000ET_001V0_M01_S_1	SAR1_YEAST=IDAPNAVSEAELR=IDAPNAVSEAELR	0.432513	50	M01
343	181208_2-D103_000ET_001V0_M01_S_1	TRX2_YEAST=SASEYDSALASGDK=SASEYDSALASGDK	0.366451	50	M01
344	181208_2-D103_000ET_001V0_M01_S_1	VATB_YEAST=TTVEFTGESLR=TTVEFTGESLR	-0.686134	50	M01
345	181208_2-D103_000ET_001V0_M01_S_1	ADT2_YEAST=KIVAAEGVGSLFK=KIVAAEGVGSLFK	0.338972	50	M01
346	181208_2-D103_000ET_001V0_M01_S_1	MDHM_YEAST=GFTPEEPDGLNNALK=GFTPEEPDGLNNALK	0.581322	50	M01
347	181208_2-D103_000ET_001V0_M01_S_1	SYA_YEAST=NVGVPDDHILPGNAK=NVGVPDDHILPGNAK	0.308862	50	M01
348	181208_2-D103_000ET_001V0_M01_S_1	EDE1_YEAST=VATPSIPQQPIPLK=VATPSIPQQPIPLK	0.676697	50	M01
349	181208_2-D103_000ET_001V0_M01_S_1	WTM1_YEAST=IIDNAGKPGEILR=IIDNAGKPGEILR	0.324666	50	M01
350	181208_2-D103_000ET_001V0_M01_S_1	MDHM_YEAST=IHPIGELSSEEEEMLQK=IHPIGELSSEEEEMLQK	0.358587	50	M01
351	181208_2-D103_000ET_001V0_M01_S_1	PMA1_YEAST=PVPEEYLQTDPSYGLTSDEVLK=PVPEEYLQTDPSYGLTSDEVLK	0.577153	50	M01
352	181208_2-D103_000ET_001V0_M01_S_1	QCR7_YEAST=LPEDESYAR=LPEDESYAR	0.25862	50	M01
353	181208_2-D103_000ET_001V0_M01_S_1	IF4A_YEAST=FDDMELDENLLR=FDDMELDENLLR	0.329449	50	M01
354	181208_2-D103_000ET_001V0_M01_S_1	SYLC_YEAST=DIFTGEEVEIPPVTK=DIFTGEEVEIPPVTK	0.421897	50	M01
355	181208_2-D103_000ET_001V0_M01_S_1	GPDM_YEAST=SSIICEFFK=SSIIC(UniMod:4)EFFK	0.496706	50	M01
356	181208_2-D103_000ET_001V0_M01_S_1	UCRI_YEAST=VEVNLAAIPLGK=VEVNLAAIPLGK	0.479469	50	M01
357	181208_2-D103_000ET_001V0_M01_S_1	ODO1_YEAST=ELATEILPHEPTNVPESTLK=ELATEILPHEPTNVPESTLK	0.480536	50	M01
358	181208_2-D103_000ET_001V0_M01_S_1	TPS1_YEAST=WFGWPGLEIPDDEKDQVR=WFGWPGLEIPDDEKDQVR	-0.121461	50	M01
359	181208_2-D103_000ET_001V0_M01_S_1	PUR6_YEAST=DLGFPFVLK=DLGFPFVLK	-0.370552	50	M01
360	181208_2-D103_000ET_001V0_M01_S_1	EF1G2_YEAST=IVDLEQSSEFASLFPLK=IVDLEQSSEFASLFPLK	0.239661	50	M01
361	181208_2-D103_000ET_001V0_M01_S_1	STF2_YEAST=GNWGKPGDEIDDLIDNGEIPPVFK=GNWGKPGDEIDDLIDNGEIPPVFK	0.12739	50	M01
362	181208_2-D103_000ET_001V0_M01_S_1	ATPA_YEAST=TGNIVDVPVGPGLLGR=TGNIVDVPVGPGLLGR	0.431846	50	M01
363	181208_2-D103_000ET_001V0_M01_S_1	VDAC1_YEAST=GAFDLCLK=GAFDLC(UniMod:4)LK	0.296049	50	M01
364	181208_2-D103_000ET_001V0_M01_S_1	PYR1_YEAST=FNSPEEYAR=FNSPEEYAR	0.320047	50	M01
365	181208_2-D103_000ET_001V0_M01_S_1	ODO1_YEAST=FGLEGLESVVPGIK=FGLEGLESVVPGIK	-0.0242763	50	M01
366	181208_2-D103_000ET_001V0_M01_S_1	RS7A_YEAST=QIVFEIPSETH=QIVFEIPSETH	0.604033	50	M01
367	181208_2-D103_000ET_001V0_M01_S_1	OLA1_YEAST=LSHMSPEDAEEELK=LSHMSPEDAEEELK	0.255879	50	M01
368	181208_2-D103_000ET_001V0_M01_S_1	SYSC_YEAST=GGNPELIR=GGNPELIR	-0.00921853	50	M01
369	181208_2-D103_000ET_001V0_M01_S_1	ACPM_YEAST=SVGETVDYIASNPDAN=SVGETVDYIASNPDAN	0.067825	50	M01
370	181208_2-D103_000ET_001V0_M01_S_1	MSC1_YEAST=YFDNSNWSLDDIK=YFDNSNWSLDDIK	0.240869	50	M01
371	181208_2-D103_000ET_001V0_M01_S_1	HSP72_YEAST=NTISEAGDKLEQADKDAVTK=NTISEAGDKLEQADKDAVTK	-0.171551	50	M01
372	181208_2-D103_000ET_001V0_M01_S_1	IPYR_YEAST=YFPGLLR=YFPGLLR	-0.354006	50	M01
373	181208_2-D103_000ET_001V0_M01_S_1	PMG1_YEAST=LWIPVNR=LWIPVNR	0.338722	50	M01
374	181208_2-D103_000ET_001V0_M01_S_1	TOM70_YEAST=LDGIYVGIAPLVGK=LDGIYVGIAPLVGK	0.359065	50	M01
375	181208_2-D103_000ET_001V0_M01_S_1	HBT1_YEAST=DVIPGSFR=DVIPGSFR	0.130269	50	M01
376	181208_2-D103_000ET_001V0_M01_S_1	BGL2_YEAST=HWGVFTSSDNLK=HWGVFTSSDNLK	0.302284	50	M01
377	181208_2-D103_000ET_001V0_M01_S_1	RS13_YEAST=LSSESVIEQIVK=LSSESVIEQIVK	0.353064	50	M01
378	181208_2-D103_000ET_001V0_M01_S_1	HSP60_YEAST=NVLIEQPFGPPK=NVLIEQPFGPPK	0.443028	50	M01
379	181208_2-D103_000ET_001V0_M01_S_1	ABP1_YEAST=IDPSSDIANLK=IDPSSDIANLK	0.284414	50	M01
380	181208_2-D103_000ET_001V0_M01_S_1	FKBP_YEAST=ISPGDGATFPK=ISPGDGATFPK	0.301891	50	M01
381	181208_2-D103_000ET_001V0_M01_S_1	EF2_YEAST=KDEIPVLLEK=KDEIPVLLEK	0.379211	50	M01
382	181208_2-D103_000ET_001V0_M01_S_1	PYR1_YEAST=FLDSNEVAIR=FLDSNEVAIR	0.153213	50	M01
383	181208_2-D103_000ET_001V0_M01_S_1	IDH1_YEAST=NIITEIGQK=NIITEIGQK	0.250925	50	M01
384	181208_2-D103_000ET_001V0_M01_S_1	RS3_YEAST=EEEPILAPSVK=EEEPILAPSVK	0.369119	50	M01
385	181208_2-D103_000ET_001V0_M01_S_1	ALF_YEAST=DYIMSPVGNPEGPEKPNK=DYIMSPVGNPEGPEKPNK	0.608596	50	M01
386	181208_2-D103_000ET_001V0_M01_S_1	ADT2_YEAST=YDGAFDCLRK=YDGAFDC(UniMod:4)LRK	0.123262	50	M01
387	181208_2-D103_000ET_001V0_M01_S_1	G6PI_YEAST=VVDPETTLFLIASK=VVDPETTLFLIASK	-0.707685	50	M01
388	181208_2-D103_000ET_001V0_M01_S_1	CBS_YEAST=TIITLPEK=TIITLPEK	0.385844	50	M01
389	181208_2-D103_000ET_001V0_M01_S_1	SYEC_YEAST=LDDATEDVFNK=LDDATEDVFNK	0.19978	50	M01
390	181208_2-D103_000ET_001V0_M01_S_1	RTN2_YEAST=TGLIYWTNPSK=TGLIYWTNPSK	0.259556	50	M01
391	181208_2-D103_000ET_001V0_M01_S_1	TAL1_YEAST=LLVEFGK=LLVEFGK	0.506795	50	M01
392	181208_2-D103_000ET_001V0_M01_S_1	UGPA1_YEAST=FGPNPLIK=FGPNPLIK	0.314963	50	M01
393	181208_2-D103_000ET_001V0_M01_S_1	YGP1_YEAST=WFFDASKPTLISSDSIIR=WFFDASKPTLISSDSIIR	0.0680278	50	M01
394	181208_2-D103_000ET_001V0_M01_S_1	RL8B_YEAST=MGVPYAIIK=MGVPYAIIK	0.882529	50	M01
395	181208_2-D103_000ET_001V0_M01_S_1	ADH3_YEAST=LPLVGGHEGAGVVVK=LPLVGGHEGAGVVVK	-0.158978	50	M01
396	181208_2-D103_000ET_001V0_M01_S_1	TAL1_YEAST=TTEEQVENAVDR=TTEEQVENAVDR	0.5112	50	M01
397	181208_2-D103_000ET_001V0_M01_S_1	STI1_YEAST=IQTLIAAGIIR=IQTLIAAGIIR	0.193175	50	M01
398	181208_2-D103_000ET_001V0_M01_S_1	DHYS_YEAST=LPELLQDAVLK=LPELLQDAVLK	1.1678	50	M01
399	181208_2-D103_000ET_001V0_M01_S_1	ACS1_YEAST=VFIPDPK=VFIPDPK	0.250607	50	M01
400	181208_2-D103_000ET_001V0_M01_S_1	PYR1_YEAST=INLVSPPELR=INLVSPPELR	-0.00345599	50	M01
401	181208_2-D103_000ET_001V0_M01_S_1	KPYK1_YEAST=GDLGIEIPAPEVLAVQK=GDLGIEIPAPEVLAVQK	-0.369199	50	M01
402	181208_2-D103_000ET_001V0_M01_S_1	MIC10_YEAST=GYAEGDAIFR=GYAEGDAIFR	0.124714	50	M01
403	181208_2-D103_000ET_001V0_M01_S_1	RL1B_YEAST=FPTPVSHNDDLYGK=FPTPVSHNDDLYGK	0.242439	50	M01
404	181208_2-D103_000ET_001V0_M01_S_1	HSP7E_YEAST=ADQLANDTENSIK=ADQLANDTENSIK	0.428622	50	M01
405	181208_2-D103_000ET_001V0_M01_S_1	SC160_YEAST=GALIGPGGIVR=GALIGPGGIVR	0.464961	50	M01
406	181208_2-D103_000ET_001V0_M01_S_1	QCR2_YEAST=KGLGNPLLYDGVER=KGLGNPLLYDGVER	0.210101	50	M01
407	181208_2-D103_000ET_001V0_M01_S_1	MRP8_YEAST=DDDDVIAPLPNADGDIPAISDGVFPK=DDDDVIAPLPNADGDIPAISDGVFPK	-0.0606826	50	M01
408	181208_2-D103_000ET_001V0_M01_S_1	ACON_YEAST=ILYGHLDDPHGQDIQR=ILYGHLDDPHGQDIQR	-0.0104451	50	M01
409	181208_2-D103_000ET_001V0_M01_S_1	CACP_YEAST=DESLPVEIIK=DESLPVEIIK	0.257063	50	M01
410	181208_2-D103_000ET_001V0_M01_S_1	GPDM_YEAST=NPSGLPDSPLNDNSK=NPSGLPDSPLNDNSK	-1.13662	50	M01
411	181208_2-D103_000ET_001V0_M01_S_1	F16P_YEAST=RDSTEGFDTDIITLPR=RDSTEGFDTDIITLPR	0.360894	50	M01
412	181208_2-D103_000ET_001V0_M01_S_1	SYLC_YEAST=NAFEGVLDWLK=NAFEGVLDWLK	0.158654	50	M01
413	181208_2-D103_000ET_001V0_M01_S_1	ABF2_YEAST=WQSLDQSIK=WQSLDQSIK	-0.279605	50	M01
414	181208_2-D103_000ET_001V0_M01_S_1	RRP5_YEAST=KVEDLFER=KVEDLFER	0.322684	50	M01
415	181208_2-D103_000ET_001V0_M01_S_1	HIS2_YEAST=LQDAPEESYTR=LQDAPEESYTR	0.145399	50	M01
416	181208_2-D103_000ET_001V0_M01_S_1	UCRI_YEAST=TPNFDDVLK=TPNFDDVLK	0.141271	50	M01
417	181208_2-D103_000ET_001V0_M01_S_1	ABP1_YEAST=NVASGAPVQKEEPEQEEIAPSLPSR=NVASGAPVQKEEPEQEEIAPSLPSR	0.253021	50	M01
418	181208_2-D103_000ET_001V0_M01_S_1	HBT1_YEAST=YSGNTATGPPQDTIK=YSGNTATGPPQDTIK	0.332348	50	M01
419	181208_2-D103_000ET_001V0_M01_S_1	RIR4_YEAST=WISNDDSLYAER=WISNDDSLYAER	0.589899	50	M01
420	181208_2-D103_000ET_001V0_M01_S_1	ATPB_YEAST=GISELGIYPAVDPLDSK=GISELGIYPAVDPLDSK	0.277285	50	M01
421	181208_2-D103_000ET_001V0_M01_S_1	RL20A_YEAST=IFASNEVIAK=IFASNEVIAK	0.055161	50	M01
422	181208_2-D103_000ET_001V0_M01_S_1	PDC1_YEAST=IYEVEGMR=IYEVEGMR	0.266645	50	M01
423	181208_2-D103_000ET_001V0_M01_S_1	SYA_YEAST=LGLEPDTEAR=LGLEPDTEAR	0.400105	50	M01
424	181208_2-D103_000ET_001V0_M01_S_1	6PGD1_YEAST=SVFLGQITK=SVFLGQITK	0.133707	50	M01
425	181208_2-D103_000ET_001V0_M01_S_1	CARP_YEAST=VVPPFYNAIQQDLLDEK=VVPPFYNAIQQDLLDEK	-0.0804373	50	M01
426	181208_2-D103_000ET_001V0_M01_S_1	PYR1_YEAST=LTIDDIVLR=LTIDDIVLR	0.349297	50	M01
427	181208_2-D103_000ET_001V0_M01_S_1	RL12B_YEAST=NPHDIIEGINAGEIEIPEN=NPHDIIEGINAGEIEIPEN	0.0172966	50	M01
428	181208_2-D103_000ET_001V0_M01_S_1	PP12_YEAST=GVSFTFGPDVVNR=GVSFTFGPDVVNR	0.476065	50	M01
429	181208_2-D103_000ET_001V0_M01_S_1	COFI_YEAST=FILFGLNDAK=FILFGLNDAK	-0.865084	50	M01
430	181208_2-D103_000ET_001V0_M01_S_1	TMA10_YEAST=GNWGKPGDEINDLIDSGEIK=GNWGKPGDEINDLIDSGEIK	0.255379	50	M01
431	181208_2-D103_000ET_001V0_M01_S_1	SYG_YEAST=EYEEILAK=EYEEILAK	0.538108	50	M01
432	181208_2-D103_000ET_001V0_M01_S_1	QCR1_YEAST=LSLGEAFKK=LSLGEAFKK	0.445626	50	M01
433	181208_2-D103_000ET_001V0_M01_S_1	VPS1_YEAST=YGYIPVINR=YGYIPVINR	-0.250297	50	M01
434	181208_2-D103_000ET_001V0_M01_S_1	BIP_YEAST=FASEDASIK=FASEDASIK	-0.291614	50	M01
435	181208_2-D103_000ET_001V0_M01_S_1	PUR4_YEAST=LKDIIPGCENWPSFER=LKDIIPGC(UniMod:4)ENWPSFER	0.0891719	50	M01
436	181208_2-D103_000ET_001V0_M01_S_1	RL5_YEAST=GASDGGLYVPHSENR=GASDGGLYVPHSENR	0.419603	50	M01
437	181208_2-D103_000ET_001V0_M01_S_1	PCKA_YEAST=SHVVDYDDSSITENTR=SHVVDYDDSSITENTR	0.225438	50	M01
438	181208_2-D103_000ET_001V0_M01_S_1	PMG1_YEAST=VYPDVLYTSK=VYPDVLYTSK	0.269226	50	M01
439	181208_2-D103_000ET_001V0_M01_S_1	IPB2_YEAST=HNDVIENVEEDKEVHTN=HNDVIENVEEDKEVHTN	0.550159	50	M01
440	181208_2-D103_000ET_001V0_M01_S_1	SODC_YEAST=SVVIHAGQDDLGK=SVVIHAGQDDLGK	0.518085	50	M01
441	181208_2-D103_000ET_001V0_M01_S_1	IDH2_YEAST=YAFEYAR=YAFEYAR	0.296214	50	M01
442	181208_2-D103_000ET_001V0_M01_S_1	HXKA_YEAST=MTSGYYLGELLR=MTSGYYLGELLR	-0.185979	50	M01
443	181208_2-D103_000ET_001V0_M01_S_1	RIR4_YEAST=FVMFPIK=FVMFPIK	0.642181	50	M01
444	181208_2-D103_000ET_001V0_M01_S_1	ADT2_YEAST=YDGAFDCLR=YDGAFDC(UniMod:4)LR	0.474719	50	M01
445	181208_2-D103_000ET_001V0_M01_S_1	VPS1_YEAST=VPVGDQPPDIER=VPVGDQPPDIER	0.261835	50	M01
446	181208_2-D103_000ET_001V0_M01_S_1	HXKB_YEAST=LSELIGAR=LSELIGAR	-0.313242	50	M01
447	181208_2-D103_000ET_001V0_M01_S_1	MLC1_YEAST=AIGYNPTNQLVQDIINADSSLR=AIGYNPTNQLVQDIINADSSLR	0.113304	50	M01
448	181208_2-D103_000ET_001V0_M01_S_1	RS11B_YEAST=NVPVHVSPAFR=NVPVHVSPAFR	0.194243	50	M01
449	181208_2-D103_000ET_001V0_M01_S_1	QCR2_YEAST=FVDESLLSTLPAGK=FVDESLLSTLPAGK	0.499015	50	M01
450	181208_2-D103_000ET_001V0_M01_S_1	OSM1_YEAST=FLAAEALR=FLAAEALR	-0.304252	50	M01
451	181208_2-D103_000ET_001V0_M01_S_1	STI1_YEAST=FQPGTSNETPEETYQR=FQPGTSNETPEETYQR	0.376617	50	M01
452	181208_2-D103_000ET_001V0_M01_S_1	DHE5_YEAST=DAVWFGPPK=DAVWFGPPK	0.319359	50	M01
453	181208_2-D103_000ET_001V0_M01_S_1	CH10_YEAST=LGNDDEVILFR=LGNDDEVILFR	0.156782	50	M01
454	181208_2-D103_000ET_001V0_M01_S_1	BCA1_YEAST=LDPQEWDINER=LDPQEWDINER	0.15	50	M01
455	181208_2-D103_000ET_001V0_M01_S_1	MCR1_YEAST=GDDKWIDLPISK=GDDKWIDLPISK	0.879974	50	M01
456	181208_2-D103_000ET_001V0_M01_S_1	IDH1_YEAST=FAFDFAK=FAFDFAK	0.284587	50	M01
457	181208_2-D103_000ET_001V0_M01_S_1	QCR2_YEAST=FFLGEENR=FFLGEENR	0.299625	50	M01
458	181208_2-D103_000ET_001V0_M01_S_1	RLA0_YEAST=LREYLEEYK=LREYLEEYK	0.303675	50	M01
459	181208_2-D103_000ET_001V0_M01_S_1	CRP1_YEAST=SPALPQADDPIVETK=SPALPQADDPIVETK	0.455634	50	M01
460	181208_2-D103_000ET_001V0_M01_S_1	EMI2_YEAST=SAYLAAVPIAAILIK=SAYLAAVPIAAILIK	0.133415	50	M01
461	181208_2-D103_000ET_001V0_M01_S_1	ACH1_YEAST=KPYPYLK=KPYPYLK	0.19441	50	M01
462	181208_2-D103_000ET_001V0_M01_S_1	BFR1_YEAST=IDTEIGLIR=IDTEIGLIR	0.440289	50	M01
463	181208_2-D103_000ET_001V0_M01_S_1	HIS2_YEAST=LPILPLIDDLASWNSK=LPILPLIDDLASWNSK	-0.0155076	50	M01
464	181208_2-D103_000ET_001V0_M01_S_1	RS3_YEAST=FADGFLIHSGQPVNDFIDTATR=FADGFLIHSGQPVNDFIDTATR	-0.134388	50	M01
465	181208_2-D103_000ET_001V0_M01_S_1	GPDM_YEAST=TPLDFLLR=TPLDFLLR	0.54584	50	M01
466	181208_2-D103_000ET_001V0_M01_S_1	PUR8_YEAST=PDYDNYTTPLSSR=PDYDNYTTPLSSR	0.134315	50	M01
467	181208_2-D103_000ET_001V0_M01_S_1	PMG1_YEAST=HLEGISDADIAK=HLEGISDADIAK	0.251188	50	M01
468	181208_2-D103_000ET_001V0_M01_S_1	OM45_YEAST=RVISPEEDAQTR=RVISPEEDAQTR	0	50	M01
469	181208_2-D103_000ET_001V0_M01_S_1	VDAC1_YEAST=DGPLSTNVEAK=DGPLSTNVEAK	0.266657	50	M01
470	181208_2-D103_000ET_001V0_M01_S_1	PURA_YEAST=TIDEIYGVVK=TIDEIYGVVK	0.636417	50	M01
471	181208_2-D103_000ET_001V0_M01_S_1	CBS_YEAST=LELYNPGGSIK=LELYNPGGSIK	0.180882	50	M01
472	181208_2-D103_000ET_001V0_M01_S_1	ILV5_YEAST=GALDWYPIFK=GALDWYPIFK	0.414559	50	M01
473	181208_2-D103_000ET_001V0_M01_S_1	BGL2_YEAST=IKESTVAGFLVGSEALYR=IKESTVAGFLVGSEALYR	0.361812	50	M01
474	181208_2-D103_000ET_001V0_M01_S_1	PDC1_YEAST=TTYVTQRPVYLGLPANLVDLNVPAK=TTYVTQRPVYLGLPANLVDLNVPAK	0.0894339	50	M01
475	181208_2-D103_000ET_001V0_M01_S_1	UPP_YEAST=LPEDISER=LPEDISER	-0.17846	50	M01
476	181208_2-D103_000ET_001V0_M01_S_1	ILV5_YEAST=QINFGGTVETVYER=QINFGGTVETVYER	0.15597	50	M01
477	181208_2-D103_000ET_001V0_M01_S_1	TBA1_YEAST=EILGDVLDR=EILGDVLDR	0.27939	50	M01
478	181208_2-D103_000ET_001V0_M01_S_1	NSR1_YEAST=GYGYVDFENK=GYGYVDFENK	0.29947	50	M01
479	181208_2-D103_000ET_001V0_M01_S_1	NAP1_YEAST=LGSLVGQDSGYVGGLPK=LGSLVGQDSGYVGGLPK	0.361358	50	M01
480	181208_2-D103_000ET_001V0_M01_S_1	HSP77_YEAST=FKTETGIDLENDR=FKTETGIDLENDR	0.289452	50	M01
481	181208_2-D103_000ET_001V0_M01_S_1	SPEE_YEAST=VLVIGGGDGGVLR=VLVIGGGDGGVLR	0.4493	50	M01
482	181208_2-D103_000ET_001V0_M01_S_1	RTN1_YEAST=LAADVPLEPESK=LAADVPLEPESK	0.479496	50	M01
483	181208_2-D103_000ET_001V0_M01_S_1	ODO2_YEAST=GLVTPVVR=GLVTPVVR	0.566933	50	M01
484	181208_2-D103_000ET_001V0_M01_S_1	SODC_YEAST=GSFKDSLIK=GSFKDSLIK	0.0544323	50	M01
485	181208_2-D103_000ET_001V0_M01_S_1	MMF1_YEAST=NILAESNSSLDNIVK=NILAESNSSLDNIVK	0.649262	50	M01
486	181208_2-D103_000ET_001V0_M01_S_1	ACS1_YEAST=AAWPSFAR=AAWPSFAR	0.46028	50	M01
487	181208_2-D103_000ET_001V0_M01_S_1	HSP71_YEAST=ELQDIANPIMSK=ELQDIANPIMSK	0.409448	50	M01
488	181208_2-D103_000ET_001V0_M01_S_1	PRX1_YEAST=NVGFPIIGDTFR=NVGFPIIGDTFR	0.184344	50	M01
489	181208_2-D103_000ET_001V0_M01_S_1	ATPB_YEAST=ETGVINLEGESK=ETGVINLEGESK	0.390322	50	M01
490	181208_2-D103_000ET_001V0_M01_S_1	CH10_YEAST=VGDQVLIPQFGGSTIK=VGDQVLIPQFGGSTIK	0.430794	50	M01
491	181208_2-D103_000ET_001V0_M01_S_1	PGK_YEAST=TVTDKEGIPAGWQGLDNGPESR=TVTDKEGIPAGWQGLDNGPESR	0.314843	50	M01
492	181208_2-D103_000ET_001V0_M01_S_1	MASY_YEAST=NQIDFDTPRK=NQIDFDTPRK	-0.357139	50	M01
493	181208_2-D103_000ET_001V0_M01_S_1	RS6A_YEAST=RIGQEVDGEAVGDEFK=RIGQEVDGEAVGDEFK	0.221421	50	M01
494	181208_2-D103_000ET_001V0_M01_S_1	KHSE_YEAST=EIPLAEVLPEPSGGEDTGLVPPLPPTDIGR=EIPLAEVLPEPSGGEDTGLVPPLPPTDIGR	-0.179898	50	M01
495	181208_2-D103_000ET_001V0_M01_S_1	SAHH_YEAST=ILDEAVAK=ILDEAVAK	-1.61842	50	M01
496	181208_2-D103_000ET_001V0_M01_S_1	ARA1_YEAST=DELQELNDFGEKYPVR=DELQELNDFGEKYPVR	0.406074	50	M01
497	181208_2-D103_000ET_001V0_M01_S_1	ZUO1_YEAST=TPIPSLGNK=TPIPSLGNK	-0.410486	50	M01
498	181208_2-D103_000ET_001V0_M01_S_1	HSP12_YEAST=SKLNDAVEYVSGR=SKLNDAVEYVSGR	0.33003	50	M01
499	181208_2-D103_000ET_001V0_M01_S_1	ACH1_YEAST=NGQYLGWSGFTGVGTPK=NGQYLGWSGFTGVGTPK	0.0863253	50	M01
500	181208_2-D103_000ET_001V0_M01_S_1	TAF6_YEAST=LINEPLPQVPR=LINEPLPQVPR	0.39493	50	M01
501	181208_2-D103_000ET_001V0_M01_S_1	YN034_YEAST=SPIAEIIR=SPIAEIIR	0.226659	50	M01
502	181208_2-D103_000ET_001V0_M01_S_1	STI1_YEAST=FSDALNDANECVK=FSDALNDANEC(UniMod:4)VK	0.0687008	50	M01
503	181208_2-D103_000ET_001V0_M01_S_1	RS18B_YEAST=IVYALTTIK=IVYALTTIK	0.633214	50	M01
504	181208_2-D103_000ET_001V0_M01_S_1	MDHC_YEAST=GVSYVDYDIVNR=GVSYVDYDIVNR	0.375942	50	M01
505	181208_2-D103_000ET_001V0_M01_S_1	YMY9_YEAST=LYDQLLK=LYDQLLK	-1.42243	50	M01
506	181208_2-D103_000ET_001V0_M01_S_1	PGK_YEAST=VDFNVPLDGKK=VDFNVPLDGKK	0.271412	50	M01
507	181208_2-D103_000ET_001V0_M01_S_1	CDC48_YEAST=AEQEPEVDPVPYITK=AEQEPEVDPVPYITK	0.621556	50	M01
508	181208_2-D103_000ET_001V0_M01_S_1	EF1G2_YEAST=LLGSDVIEK=LLGSDVIEK	-0.125615	50	M01
509	181208_2-D103_000ET_001V0_M01_S_1	ABP1_YEAST=EEPEQEEIAPSLPSR=EEPEQEEIAPSLPSR	0.367426	50	M01
510	181208_2-D103_000ET_001V0_M01_S_1	EF2_YEAST=EEVPGWQEYYDKL=EEVPGWQEYYDKL	0.352032	50	M01
511	181208_2-D103_000ET_001V0_M01_S_1	PRTB_YEAST=AYFSNWGK=AYFSNWGK	0.441077	50	M01
512	181208_2-D103_000ET_001V0_M01_S_1	EF2_YEAST=EGPIFGEEMR=EGPIFGEEMR	0.269947	50	M01
513	181208_2-D103_000ET_001V0_M01_S_1	FAS1_YEAST=VFNAYPAAR=VFNAYPAAR	0.112986	50	M01
514	181208_2-D103_000ET_001V0_M01_S_1	CYPC_YEAST=FADENFVK=FADENFVK	0.117401	50	M01
515	181208_2-D103_000ET_001V0_M01_S_1	PYR1_YEAST=LGLNIPLNEVK=LGLNIPLNEVK	0.45172	50	M01
516	181208_2-D103_000ET_001V0_M01_S_1	SYA_YEAST=YGIILDK=YGIILDK	0.38494	50	M01
517	181208_2-D103_000ET_001V0_M01_S_1	KPYK1_YEAST=GVFPFVFEK=GVFPFVFEK	0.484945	50	M01
518	181208_2-D103_000ET_001V0_M01_S_1	EF3A_YEAST=NLTEEVWAVK=NLTEEVWAVK	0.419891	50	M01
519	181208_2-D103_000ET_001V0_M01_S_1	GLNA_YEAST=YLELDQR=YLELDQR	-0.0696116	50	M01
520	181208_2-D103_000ET_001V0_M01_S_1	PUR92_YEAST=ADNWWFR=ADNWWFR	0.474441	50	M01
521	181208_2-D103_000ET_001V0_M01_S_1	NTF2_YEAST=LVSLPFQK=LVSLPFQK	-0.0742589	50	M01
522	181208_2-D103_000ET_001V0_M01_S_1	RS24A_YEAST=VISNPLLAR=VISNPLLAR	0.682503	50	M01
523	181208_2-D103_000ET_001V0_M01_S_1	ABP1_YEAST=SPAQLWAER=SPAQLWAER	0.384893	50	M01
524	181208_2-D103_000ET_001V0_M01_S_1	CISY1_YEAST=ANQEVLEWLFK=ANQEVLEWLFK	0.265007	50	M01
525	181208_2-D103_000ET_001V0_M01_S_1	PGK_YEAST=ISHVSTGGGASLELLEGK=ISHVSTGGGASLELLEGK	0.543691	50	M01
526	181208_2-D103_000ET_001V0_M01_S_1	ADH1_YEAST=ANGTTVLVGMPAGAK=ANGTTVLVGMPAGAK	0.568285	50	M01
527	181208_2-D103_000ET_001V0_M01_S_1	RS8A_YEAST=IESSVESQFSAGR=IESSVESQFSAGR	0.491376	50	M01
528	181208_2-D103_000ET_001V0_M01_S_1	RL23A_YEAST=VMPAIVVR=VMPAIVVR	0.298092	50	M01
529	181208_2-D103_000ET_001V0_M01_S_1	SFM1_YEAST=FIDYPEFR=FIDYPEFR	0.537338	50	M01
530	181208_2-D103_000ET_001V0_M01_S_1	CISY1_YEAST=LVSTIYEVAPGVLTK=LVSTIYEVAPGVLTK	0.363076	50	M01
531	181208_2-D103_000ET_001V0_M01_S_1	SAHH_YEAST=AYGDVQPLK=AYGDVQPLK	0.0693646	50	M01
532	181208_2-D103_000ET_001V0_M01_S_1	GFA1_YEAST=VDFVDVEFPEENAGQPEIPLK=VDFVDVEFPEENAGQPEIPLK	0.00565394	50	M01
533	181208_2-D103_000ET_001V0_M01_S_1	SOL4_YEAST=LVPFEDPQSNYGQFK=LVPFEDPQSNYGQFK	0.217473	50	M01
534	181208_2-D103_000ET_001V0_M01_S_1	ODO1_YEAST=HDLDKEINLGPGILPR=HDLDKEINLGPGILPR	0.411463	50	M01
535	181208_2-D103_000ET_001V0_M01_S_1	IDH2_YEAST=GPLATPIGK=GPLATPIGK	0.430585	50	M01
536	181208_2-D103_000ET_001V0_M01_S_1	ACAC_YEAST=TGLVSVDDDIYQK=TGLVSVDDDIYQK	-0.000569298	50	M01
537	181208_2-D103_000ET_001V0_M01_S_1	ACEA_YEAST=WSGAEYIDGLLK=WSGAEYIDGLLK	0.304507	50	M01
538	181208_2-D103_000ET_001V0_M01_S_1	6PGD1_YEAST=YGPSLMPGGSEEAWPHIK=YGPSLMPGGSEEAWPHIK	0.646959	50	M01
539	181208_2-D103_000ET_001V0_M01_S_1	ODPA_YEAST=KYVDEQVELADAAPPPEAK=KYVDEQVELADAAPPPEAK	-0.0670886	50	M01
540	181208_2-D103_000ET_001V0_M01_S_1	CRP1_YEAST=LPLTDEQTAEGR=LPLTDEQTAEGR	0.473298	50	M01
541	181208_2-D103_000ET_001V0_M01_S_1	PDC1_YEAST=LLTTIADAAK=LLTTIADAAK	0.235558	50	M01
542	181208_2-D103_000ET_001V0_M01_S_1	ACON_YEAST=WVVIGDENFGEGSSR=WVVIGDENFGEGSSR	0.452333	50	M01
543	181208_2-D103_000ET_001V0_M01_S_1	ETFD_YEAST=SDIGIPLPK=SDIGIPLPK	-0.246082	50	M01
544	181208_2-D103_000ET_001V0_M01_S_1	TKT1_YEAST=LSGQLPANWESK=LSGQLPANWESK	0.371926	50	M01
545	181208_2-D103_000ET_001V0_M01_S_1	MRP8_YEAST=KDDDDVIAPLPNADGDIPAISDGVFPK=KDDDDVIAPLPNADGDIPAISDGVFPK	0.112042	50	M01
546	181208_2-D103_000ET_001V0_M01_S_1	MDHC_YEAST=PHSVTPSIEQDSLK=PHSVTPSIEQDSLK	0.139268	50	M01
547	181208_2-D103_000ET_001V0_M01_S_1	PCKA_YEAST=IRQELALSDEVTTIR=IRQELALSDEVTTIR	0.313767	50	M01
548	181208_2-D103_000ET_001V0_M01_S_1	ILV3_YEAST=LSPDDFQR=LSPDDFQR	-0.00494474	50	M01
549	181208_2-D103_000ET_001V0_M01_S_1	MPCP_YEAST=QLGFFGSFAGLPTR=QLGFFGSFAGLPTR	0.0369613	50	M01
550	181208_2-D103_000ET_001V0_M01_S_1	RL43A_YEAST=YDCSFCGK=YDC(UniMod:4)SFC(UniMod:4)GK	-0.335784	50	M01
551	181208_2-D103_000ET_001V0_M01_S_1	HSP7F_YEAST=STPSVVGFGPK=STPSVVGFGPK	0.17194	50	M01
552	181208_2-D103_000ET_001V0_M01_S_1	HXKA_YEAST=IEDDPFENLEDTDDIFQK=IEDDPFENLEDTDDIFQK	0.157164	50	M01
553	181208_2-D103_000ET_001V0_M01_S_1	ODO1_YEAST=FLQLANEDPR=FLQLANEDPR	5.84762e-05	50	M01
554	181208_2-D103_000ET_001V0_M01_S_1	TPM1_YEAST=KNQQLEEDLEESDTK=KNQQLEEDLEESDTK	0.262162	50	M01
555	181208_2-D103_000ET_001V0_M01_S_1	VDAC1_YEAST=YAMALSYFAK=YAMALSYFAK	0.527914	50	M01
556	181208_2-D103_000ET_001V0_M01_S_1	PMM_YEAST=YLSEIDLPK=YLSEIDLPK	0.239448	50	M01
557	181208_2-D103_000ET_001V0_M01_S_1	ACH1_YEAST=AFANWENFK=AFANWENFK	0.408088	50	M01
558	181208_2-D103_000ET_001V0_M01_S_1	TCTP_YEAST=DIFSNDELLSDAYDAK=DIFSNDELLSDAYDAK	0.280471	50	M01
559	181208_2-D103_000ET_001V0_M01_S_1	ILV5_YEAST=NLFTVEDAIK=NLFTVEDAIK	0.374713	50	M01
560	181208_2-D103_000ET_001V0_M01_S_1	ACH1_YEAST=EAHELIPLFK=EAHELIPLFK	0.532293	50	M01
561	181208_2-D103_000ET_001V0_M01_S_1	QCR2_YEAST=FIGDSVAAIGIPVNK=FIGDSVAAIGIPVNK	0.493299	50	M01
562	181208_2-D103_000ET_001V0_M01_S_1	ADH1_YEAST=LEYKDIPVPKPK=LEYKDIPVPKPK	0.315783	50	M01
563	181208_2-D103_000ET_001V0_M01_S_1	EF1G1_YEAST=VPAFVGPK=VPAFVGPK	0.319624	50	M01
564	181208_2-D103_000ET_001V0_M01_S_1	HSP26_YEAST=NQILVSGEIPSTLNEESKDK=NQILVSGEIPSTLNEESKDK	0.441433	50	M01
565	181208_2-D103_000ET_001V0_M01_S_1	KPYK1_YEAST=GDLGIEIPAPEVLAVQKK=GDLGIEIPAPEVLAVQKK	0.83988	50	M01
566	181208_2-D103_000ET_001V0_M01_S_1	COPE_YEAST=NIEELENLLK=NIEELENLLK	0.589565	50	M01
567	181208_2-D103_000ET_001V0_M01_S_1	CISY1_YEAST=YLWDTLNAGR=YLWDTLNAGR	0.317159	50	M01
568	181208_2-D103_000ET_001V0_M01_S_1	VDAC1_YEAST=PPVYSDISR=PPVYSDISR	0.219448	50	M01
569	181208_2-D103_000ET_001V0_M01_S_1	PLB1_YEAST=WDDISDDVQDK=WDDISDDVQDK	-0.200822	50	M01
570	181208_2-D103_000ET_001V0_M01_S_1	SYMC_YEAST=CGALLDPFELINPR=C(UniMod:4)GALLDPFELINPR	0.348813	50	M01
571	181208_2-D103_000ET_001V0_M01_S_1	YP225_YEAST=LLTSVPGSK=LLTSVPGSK	-0.60118	50	M01
572	181208_2-D103_000ET_001V0_M01_S_1	PGA3_YEAST=YLPEYSEDNR=YLPEYSEDNR	0.24227	50	M01
573	181208_2-D103_000ET_001V0_M01_S_1	G6PI_YEAST=ANKPMYVDGVNVAPEVDSVLK=ANKPMYVDGVNVAPEVDSVLK	0.564281	50	M01
574	181208_2-D103_000ET_001V0_M01_S_1	FAS1_YEAST=LWIDEPFNLDFDPR=LWIDEPFNLDFDPR	0.581683	50	M01
575	181208_2-D103_000ET_001V0_M01_S_1	ZEO1_YEAST=EQAEASIDNLK=EQAEASIDNLK	0.188493	50	M01
576	181208_2-D103_000ET_001V0_M01_S_1	NDH1_YEAST=WMPELSK=WMPELSK	-0.353354	50	M01
577	181208_2-D103_000ET_001V0_M01_S_1	DLDH_YEAST=IGKFPFAANSR=IGKFPFAANSR	0.359513	50	M01
578	181208_2-D103_000ET_001V0_M01_S_1	C1TC_YEAST=SDIVGSPVAELLK=SDIVGSPVAELLK	-0.221345	50	M01
579	181208_2-D103_000ET_001V0_M01_S_1	KPYK1_YEAST=TANDVLTIR=TANDVLTIR	0.436119	50	M01
580	181208_2-D103_000ET_001V0_M01_S_1	GDI1_YEAST=APLVIADPTYFPEK=APLVIADPTYFPEK	0.338362	50	M01
581	181208_2-D103_000ET_001V0_M01_S_1	PCKA_YEAST=FGSVLENVIYDEK=FGSVLENVIYDEK	0.342209	50	M01
582	181208_2-D103_000ET_001V0_M01_S_1	YNN4_YEAST=NGLDDIPQLLDDIK=NGLDDIPQLLDDIK	0.356201	50	M01
583	181208_2-D103_000ET_001V0_M01_S_1	GRE3_YEAST=LFDGACDYGNEK=LFDGAC(UniMod:4)DYGNEK	0.514809	50	M01
584	181208_2-D103_000ET_001V0_M01_S_1	G3P1_YEAST=IDVAVDSTGVFK=IDVAVDSTGVFK	0.136034	50	M01
585	181208_2-D103_000ET_001V0_M01_S_1	ATPB_YEAST=LVLEVAQHLGENTVR=LVLEVAQHLGENTVR	0.4295	50	M01
586	181208_2-D103_000ET_001V0_M01_S_1	ARA1_YEAST=VWPVLWDEVDR=VWPVLWDEVDR	0.340869	50	M01
587	181208_2-D103_000ET_001V0_M01_S_1	SYIC_YEAST=FGWDTHGVPIEHIIDK=FGWDTHGVPIEHIIDK	-0.229809	50	M01
588	181208_2-D103_000ET_001V0_M01_S_1	PCKA_YEAST=VNGVPAELLNPAK=VNGVPAELLNPAK	-0.433488	50	M01
589	181208_2-D103_000ET_001V0_M01_S_1	PRS6B_YEAST=IEFPSLR=IEFPSLR	0.432244	50	M01
590	181208_2-D103_000ET_001V0_M01_S_1	PURA_YEAST=VLPGWDQDITK=VLPGWDQDITK	0.106623	50	M01
591	181208_2-D103_000ET_001V0_M01_S_1	TREA_YEAST=TLIGYPYAVPGGR=TLIGYPYAVPGGR	0.225025	50	M01
592	181208_2-D103_000ET_001V0_M01_S_1	VDAC1_YEAST=SAVLNTTFTQPFFTAR=SAVLNTTFTQPFFTAR	0.0837273	50	M01
593	181208_2-D103_000ET_001V0_M01_S_1	ATPB_YEAST=IINVIGEPIDER=IINVIGEPIDER	0.449552	50	M01
594	181208_2-D103_000ET_001V0_M01_S_1	GOR1_YEAST=IADVITIPESTTR=IADVITIPESTTR	0.299557	50	M01
595	181208_2-D103_000ET_001V0_M01_S_1	APE3_YEAST=DYASVVPPR=DYASVVPPR	-0.325968	50	M01
596	181208_2-D103_000ET_001V0_M01_S_1	RS6A_YEAST=LNISYPVNGSQK=LNISYPVNGSQK	-0.513619	50	M01
597	181208_2-D103_000ET_001V0_M01_S_1	NDK_YEAST=GDFGIDLGR=GDFGIDLGR	0.275091	50	M01
598	181208_2-D103_000ET_001V0_M01_S_1	PMM_YEAST=LAVFILR=LAVFILR	0.519362	50	M01
599	181208_2-D103_000ET_001V0_M01_S_1	IMDH4_YEAST=LVGLVTSR=LVGLVTSR	-1.86592	50	M01
600	181208_2-D103_000ET_001V0_M01_S_1	IDH1_YEAST=IPDIDLIVIR=IPDIDLIVIR	-0.299844	50	M01
601	181208_2-D103_000ET_001V0_M01_S_1	SYRC_YEAST=LVIPDILTR=LVIPDILTR	0.512682	50	M01
602	181208_2-D103_000ET_001V0_M01_S_1	MPG1_YEAST=ETFPILVEEK=ETFPILVEEK	0.31639	50	M01
603	181208_2-D103_000ET_001V0_M01_S_1	EFTU_YEAST=LLDAVDEYIPTPER=LLDAVDEYIPTPER	0.157201	50	M01
604	181208_2-D103_000ET_001V0_M01_S_1	C1TC_YEAST=GVPTGFTFPIR=GVPTGFTFPIR	0.542949	50	M01
605	181208_2-D103_000ET_001V0_M01_S_1	SYNC_YEAST=IAEGSDPSLLLDQR=IAEGSDPSLLLDQR	0.483181	50	M01
606	181208_2-D103_000ET_001V0_M01_S_1	PGK_YEAST=ALENPTRPFLAILGGAK=ALENPTRPFLAILGGAK	-2.26072	50	M01
607	181208_2-D103_000ET_001V0_M01_S_1	HSP7E_YEAST=ADQLANDTENSIKEFEGK=ADQLANDTENSIKEFEGK	0.344093	50	M01
608	181208_2-D103_000ET_001V0_M01_S_1	TRP_YEAST=GFDEAVADPTFWEDFK=GFDEAVADPTFWEDFK	0.216444	50	M01
609	181208_2-D103_000ET_001V0_M01_S_1	IMB4_YEAST=ALYELLSAADQK=ALYELLSAADQK	-0.44776	50	M01
610	181208_2-D103_000ET_001V0_M01_S_1	ATPK_YEAST=SLPQGPAPAIK=SLPQGPAPAIK	0.19357	50	M01
611	181208_2-D103_000ET_001V0_M01_S_1	OLA1_YEAST=STFFQAITR=STFFQAITR	-0.349189	50	M01
612	181208_2-D103_000ET_001V0_M01_S_1	ZUO1_YEAST=AQYDSCDFVADVPPPK=AQYDSC(UniMod:4)DFVADVPPPK	-0.240845	50	M01
613	181208_2-D103_000ET_001V0_M01_S_1	VDAC1_YEAST=NELITSLTPGVAK=NELITSLTPGVAK	0.409156	50	M01
614	181208_2-D103_000ET_001V0_M01_S_1	PGK_YEAST=ASAPGSVILLENLR=ASAPGSVILLENLR	0.555737	50	M01
615	181208_2-D103_000ET_001V0_M01_S_1	SEC4_YEAST=ILLIGDSGVGK=ILLIGDSGVGK	-0.97231	50	M01
616	181208_2-D103_000ET_001V0_M01_S_1	ATC6_YEAST=SDDNQLLFR=SDDNQLLFR	-0.926395	50	M01
617	181208_2-D103_000ET_001V0_M01_S_1	CRH1_YEAST=TTWYLDGESVR=TTWYLDGESVR	0.0481133	50	M01
618	181208_2-D103_000ET_001V0_M01_S_1	PHSG_YEAST=IEDPEDPAASK=IEDPEDPAASK	0.182487	50	M01
619	181208_2-D103_000ET_001V0_M01_S_1	GDI1_YEAST=DRDWNVDLIPK=DRDWNVDLIPK	-1.3893	50	M01
620	181208_2-D103_000ET_001V0_M01_S_1	GAS1_YEAST=KIPVGYSSNDDEDTR=KIPVGYSSNDDEDTR	0.0885997	50	M01
621	181208_2-D103_000ET_001V0_M01_S_1	PRS6A_YEAST=KIEFPLPSEDSR=KIEFPLPSEDSR	-0.125346	50	M01
622	181208_2-D103_000ET_001V0_M01_S_1	ADH1_YEAST=SIGGEVFIDFTK=SIGGEVFIDFTK	0.454462	50	M01
623	181208_2-D103_000ET_001V0_M01_S_1	YBQ6_YEAST=IDWEWLSK=IDWEWLSK	0.222314	50	M01
624	181208_2-D103_000ET_001V0_M01_S_1	PFKA2_YEAST=PAYPGHVQQGGLPSPIDR=PAYPGHVQQGGLPSPIDR	0.258152	50	M01
625	181208_2-D103_000ET_001V0_M01_S_1	TPIS_YEAST=KPQVTVGAQNAYLK=KPQVTVGAQNAYLK	-0.132373	50	M01
626	181208_2-D103_000ET_001V0_M01_S_1	HSP26_YEAST=DIDIEYHQNK=DIDIEYHQNK	0.47623	50	M01
627	181208_2-D103_000ET_001V0_M01_S_1	URA8_YEAST=GIEGMILAAK=GIEGMILAAK	-2.14742	50	M01
628	181208_2-D103_000ET_001V0_M01_S_1	HSP7F_YEAST=AEEWLYDEGFDSIK=AEEWLYDEGFDSIK	0.487117	50	M01
629	181208_2-D103_000ET_001V0_M01_S_1	IMB4_YEAST=TILPEIFK=TILPEIFK	-0.221563	50	M01
630	181208_2-D103_000ET_001V0_M01_S_1	COFI_YEAST=ETSTDPSYDAFLEK=ETSTDPSYDAFLEK	0.517274	50	M01
631	181208_2-D103_000ET_001V0_M01_S_1	TCTP_YEAST=LQETNPEEVPK=LQETNPEEVPK	0.439734	50	M01
632	181208_2-D103_000ET_001V0_M01_S_1	PDC1_YEAST=MSANISETTAMITDIATAPAEIDR=MSANISETTAMITDIATAPAEIDR	-0.167404	50	M01
633	181208_2-D103_000ET_001V0_M01_S_1	HS104_YEAST=IEVAEPSVR=IEVAEPSVR	0.140458	50	M01
634	181208_2-D103_000ET_001V0_M01_S_1	DHE5_YEAST=HIGKDTDVPAGDIGVGGR=HIGKDTDVPAGDIGVGGR	0.138758	50	M01
635	181208_2-D103_000ET_001V0_M01_S_1	SYA_YEAST=LPFSPIK=LPFSPIK	0.411011	50	M01
636	181208_2-D103_000ET_001V0_M01_S_1	RPN2_YEAST=DVNAPLPTPFK=DVNAPLPTPFK	-0.143335	50	M01
637	181208_2-D103_000ET_001V0_M01_S_1	UGPA1_YEAST=GGTLISYDGQVR=GGTLISYDGQVR	0.118241	50	M01
638	181208_2-D103_000ET_001V0_M01_S_1	CCPR_YEAST=LLENGITFPK=LLENGITFPK	0.515861	50	M01
639	181208_2-D103_000ET_001V0_M01_S_1	MPCP_YEAST=STLGCPPTIEIGGGGH=STLGC(UniMod:4)PPTIEIGGGGH	0.513907	50	M01
640	181208_2-D103_000ET_001V0_M01_S_1	CY1_YEAST=AANQGALPPDLSLIVK=AANQGALPPDLSLIVK	0.303555	50	M01
641	181208_2-D103_000ET_001V0_M01_S_1	IF5A1_YEAST=APEGELGDSLQTAFDEGK=APEGELGDSLQTAFDEGK	0.406238	50	M01
642	181208_2-D103_000ET_001V0_M01_S_1	PUR91_YEAST=FEEVPEPFTK=FEEVPEPFTK	0.504082	50	M01
643	181208_2-D103_000ET_001V0_M01_S_1	TMA7_YEAST=QQQDLDPEDIAFK=QQQDLDPEDIAFK	0.270966	50	M01
644	181208_2-D103_000ET_001V0_M01_S_1	CISY1_YEAST=AVGAPIERPK=AVGAPIERPK	-0.492259	50	M01
645	181208_2-D103_000ET_001V0_M01_S_1	PDI_YEAST=ADIADADVFEK=ADIADADVFEK	0.427254	50	M01
646	181208_2-D103_000ET_001V0_M01_S_1	CACP_YEAST=IDNDPLIK=IDNDPLIK	0.663784	50	M01
647	181208_2-D103_000ET_001V0_M01_S_1	EF2_YEAST=ATYAGFLLADPK=ATYAGFLLADPK	0.363377	50	M01
648	181208_2-D103_000ET_001V0_M01_S_1	RLA0_YEAST=GFLSDLPDFEK=GFLSDLPDFEK	0.445798	50	M01
649	181208_2-D103_000ET_001V0_M01_S_1	OYE2_YEAST=TDEYGGSIENR=TDEYGGSIENR	-0.0287046	50	M01
650	181208_2-D103_000ET_001V0_M01_S_1	PDC1_YEAST=TPANAAVPASTPLK=TPANAAVPASTPLK	0.553061	50	M01
651	181208_2-D103_000ET_001V0_M01_S_1	RS7A_YEAST=ILEDLVFPTEIVGKR=ILEDLVFPTEIVGKR	0.270552	50	M01
652	181208_2-D103_000ET_001V0_M01_S_1	SYV_YEAST=SVEEAFVR=SVEEAFVR	0.355068	50	M01
653	181208_2-D103_000ET_001V0_M01_S_1	UGPA1_YEAST=HFDGAHGVVVPR=HFDGAHGVVVPR	0.294989	50	M01
654	181208_2-D103_000ET_001V0_M01_S_1	HXKA_YEAST=DIYGWTGDASK=DIYGWTGDASK	0.306204	50	M01
655	181208_2-D103_000ET_001V0_M01_S_1	YP260_YEAST=IEEDLLLR=IEEDLLLR	0.298916	50	M01
656	181208_2-D103_000ET_001V0_M01_S_1	HSP60_YEAST=NVAAGCNPMDLR=NVAAGC(UniMod:4)NPMDLR	0.2012	50	M01
657	181208_2-D103_000ET_001V0_M01_S_1	IPYR_YEAST=VIAIDINDPLAPK=VIAIDINDPLAPK	0.502644	50	M01
658	181208_2-D103_000ET_001V0_M01_S_1	IF4A_YEAST=ILISTDLLAR=ILISTDLLAR	0.418082	50	M01
659	181208_2-D103_000ET_001V0_M01_S_1	PRS6A_YEAST=IEFPLPSEDSR=IEFPLPSEDSR	0.140429	50	M01
660	181208_2-D103_000ET_001V0_M01_S_1	UPP_YEAST=YHAAFPEVR=YHAAFPEVR	-0.0463853	50	M01
661	181208_2-D103_000ET_001V0_M01_S_1	YN034_YEAST=SSIPITEVLPR=SSIPITEVLPR	0.340312	50	M01
662	181208_2-D103_000ET_001V0_M01_S_1	PCKA_YEAST=STIEINFK=STIEINFK	0.332201	50	M01
663	181208_2-D103_000ET_001V0_M01_S_1	SYIC_YEAST=GLPESAVQAGQETR=GLPESAVQAGQETR	0.200559	50	M01
664	181208_2-D103_000ET_001V0_M01_S_1	ALDH6_YEAST=SAHLVFDDANIK=SAHLVFDDANIK	0.572302	50	M01
665	181208_2-D103_000ET_001V0_M01_S_1	KES1_YEAST=DFDYSVTPEEGALVPEKDDTFLK=DFDYSVTPEEGALVPEKDDTFLK	0.80001	50	M01
666	181208_2-D103_000ET_001V0_M01_S_1	RS3_YEAST=DYRPAEETEAQAEPVEA=DYRPAEETEAQAEPVEA	0.441892	50	M01
667	181208_2-D103_000ET_001V0_M01_S_1	SYDC_YEAST=FVDLDEAK=FVDLDEAK	0.216993	50	M01
668	181208_2-D103_000ET_001V0_M01_S_1	GPX3_YEAST=GQPFPFDQLK=GQPFPFDQLK	0.0126301	50	M01
669	181208_2-D103_000ET_001V0_M01_S_1	CLU_YEAST=NFNDEFQAIK=NFNDEFQAIK	0.314442	50	M01
670	181208_2-D103_000ET_001V0_M01_S_1	RPE_YEAST=WVDDFAK=WVDDFAK	0.403249	50	M01
671	181208_2-D103_000ET_001V0_M01_S_1	PUR7_YEAST=MPQDIVDR=MPQDIVDR	-0.10391	50	M01
672	181208_2-D103_000ET_001V0_M01_S_1	DLDH_YEAST=VTPVDGLEGTVK=VTPVDGLEGTVK	0.328556	50	M01
673	181208_2-D103_000ET_001V0_M01_S_1	RS18B_YEAST=IPAWFLNR=IPAWFLNR	0.433312	50	M01
674	181208_2-D103_000ET_001V0_M01_S_1	OYE2_YEAST=FTLEVVDAVVDAIGPEK=FTLEVVDAVVDAIGPEK	-0.585873	50	M01
675	181208_2-D103_000ET_001V0_M01_S_1	COX4_YEAST=EGTVPTDLDQETGLAR=EGTVPTDLDQETGLAR	0.450212	50	M01
676	181208_2-D103_000ET_001V0_M01_S_1	ACON_YEAST=QGLLPLNFK=QGLLPLNFK	-3.09993	50	M01
677	181208_2-D103_000ET_001V0_M01_S_1	HSP60_YEAST=VIEFLSANK=VIEFLSANK	0.624546	50	M01
678	181208_2-D103_000ET_001V0_M01_S_1	SSZ1_YEAST=DFIGLPFDK=DFIGLPFDK	0.478918	50	M01
679	181208_2-D103_000ET_001V0_M01_S_1	ILV5_YEAST=DNGLNVIIGVR=DNGLNVIIGVR	0.404255	50	M01
680	181208_2-D103_000ET_001V0_M01_S_1	PURA_YEAST=YGDFEYDFEAK=YGDFEYDFEAK	0.383243	50	M01
681	181208_2-D103_000ET_001V0_M01_S_1	ADT2_YEAST=TPLPPAPAPK=TPLPPAPAPK	0.340295	50	M01
682	181208_2-D103_000ET_001V0_M01_S_1	PDI_YEAST=HFNDYDFVSAENADDDFK=HFNDYDFVSAENADDDFK	0.351144	50	M01
683	181208_2-D103_000ET_001V0_M01_S_1	HSP30_YEAST=ASGETAIHEPEPEAEQAVEDTA=ASGETAIHEPEPEAEQAVEDTA	0.198503	50	M01
684	181208_2-D103_000ET_001V0_M01_S_1	SGPL_YEAST=NLPLLDFR=NLPLLDFR	-0.00719979	50	M01
685	181208_2-D103_000ET_001V0_M01_S_1	G6PI_YEAST=ILFDYSK=ILFDYSK	0.380508	50	M01
686	181208_2-D103_000ET_001V0_M01_S_1	IF4A_YEAST=VFDNIQR=VFDNIQR	0.33736	50	M01
687	181208_2-D103_000ET_001V0_M01_S_1	RPB2_YEAST=TTPISPDEEELGQR=TTPISPDEEELGQR	0.488117	50	M01
688	181208_2-D103_000ET_001V0_M01_S_1	MAN1_YEAST=ISLPEDWVK=ISLPEDWVK	0.501729	50	M01
689	181208_2-D103_000ET_001V0_M01_S_1	PUR1_YEAST=QLKPEDIDVVIPVPDTAR=QLKPEDIDVVIPVPDTAR	0.418873	50	M01
690	181208_2-D103_000ET_001V0_M01_S_1	METE_YEAST=FWVNPDCGLK=FWVNPDC(UniMod:4)GLK	0.501454	50	M01
691	181208_2-D103_000ET_001V0_M01_S_1	KPYK1_YEAST=ACDDKIMYVDYK=AC(UniMod:4)DDKIMYVDYK	0.326255	50	M01
692	181208_2-D103_000ET_001V0_M01_S_1	NTF2_YEAST=SQLGNLYR=SQLGNLYR	0.322083	50	M01
693	181208_2-D103_000ET_001V0_M01_S_1	GBLP_YEAST=YWLAAATATGIK=YWLAAATATGIK	0.525924	50	M01
694	181208_2-D103_000ET_001V0_M01_S_1	PMG1_YEAST=YKYVDPNVLPETESLALVIDR=YKYVDPNVLPETESLALVIDR	-0.403793	50	M01
695	181208_2-D103_000ET_001V0_M01_S_1	RL6A_YEAST=WYPSEDVAALK=WYPSEDVAALK	0.443594	50	M01
696	181208_2-D103_000ET_001V0_M01_S_1	DLDH_YEAST=SHDVVIIGGGPAGYVAAIK=SHDVVIIGGGPAGYVAAIK	0.186838	50	M01
697	181208_2-D103_000ET_001V0_M01_S_1	HSP72_YEAST=TTPSFVGFTDTER=TTPSFVGFTDTER	0.371566	50	M01
698	181208_2-D103_000ET_001V0_M01_S_1	PMG1_YEAST=ADRLWIPVNR=ADRLWIPVNR	0.309074	50	M01
699	181208_2-D103_000ET_001V0_M01_S_1	HSP7F_YEAST=LSAEEVDFVEIIGGTTR=LSAEEVDFVEIIGGTTR	-0.0711513	50	M01
700	181208_2-D103_000ET_001V0_M01_S_1	MASY_YEAST=NQIDFDTPR=NQIDFDTPR	0.154333	50	M01
701	181208_2-D103_000ET_001V0_M01_S_1	BCA2_YEAST=GEQINIPLLPGEQTGPLAK=GEQINIPLLPGEQTGPLAK	0.710815	50	M01
702	181208_2-D103_000ET_001V0_M01_S_1	ADH1_YEAST=ATDGGAHGVINVSVSEAAIEASTR=ATDGGAHGVINVSVSEAAIEASTR	0.259777	50	M01
703	181208_2-D103_000ET_001V0_M01_S_1	GLYC_YEAST=SALVPGGVR=SALVPGGVR	0.278271	50	M01
704	181208_2-D103_000ET_001V0_M01_S_1	TKT2_YEAST=LNEEWDR=LNEEWDR	-0.148838	50	M01
705	181208_2-D103_000ET_001V0_M01_S_1	RS12_YEAST=LVEGLANDPENKVPLIK=LVEGLANDPENKVPLIK	0.298096	50	M01
706	181208_2-D103_000ET_001V0_M01_S_1	HSP71_YEAST=NQAAMNPSNTVFDAK=NQAAMNPSNTVFDAK	0.488955	50	M01
707	181208_2-D103_000ET_001V0_M01_S_1	RS8A_YEAST=QWFEAHYGQTLGK=QWFEAHYGQTLGK	0.227782	50	M01
708	181208_2-D103_000ET_001V0_M01_S_1	RAS1_YEAST=IVVVGGGGVGK=IVVVGGGGVGK	-0.44113	50	M01
709	181208_2-D103_000ET_001V0_M01_S_1	ENO1_YEAST=NVNDVIAPAFVK=NVNDVIAPAFVK	0.311695	50	M01
710	181208_2-D103_000ET_001V0_M01_S_1	YL361_YEAST=FPVEDTAGGLLR=FPVEDTAGGLLR	0.391782	50	M01
711	181208_2-D103_000ET_001V0_M01_S_1	STI1_YEAST=QNPQAIGQDLFTDPR=QNPQAIGQDLFTDPR	0.328482	50	M01
712	181208_2-D103_000ET_001V0_M01_S_1	HSP73_YEAST=DAGTIAGMNVLR=DAGTIAGMNVLR	-1.77951	50	M01
713	181208_2-D103_000ET_001V0_M01_S_1	PDI_YEAST=AAEEADADAELADEEDAIHDEL=AAEEADADAELADEEDAIHDEL	0.256707	50	M01
714	181208_2-D103_000ET_001V0_M01_S_1	GLYM_YEAST=WVGQYPVPGDI=WVGQYPVPGDI	0.448806	50	M01
715	181208_2-D103_000ET_001V0_M01_S_1	PUR92_YEAST=FEEIPKPFTPEER=FEEIPKPFTPEER	0.218363	50	M01
716	181208_2-D103_000ET_001V0_M01_S_1	OYE2_YEAST=FFISNPDLVDR=FFISNPDLVDR	0.214796	50	M01
717	181208_2-D103_000ET_001V0_M01_S_1	VDAC1_YEAST=YLPDASSQVK=YLPDASSQVK	0.266005	50	M01
718	181208_2-D103_000ET_001V0_M01_S_1	XRN1_YEAST=GPIPIEEEFPLNSK=GPIPIEEEFPLNSK	0.488057	50	M01
719	181208_2-D103_000ET_001V0_M01_S_1	P5CR_YEAST=EQKPLVNELISQVGK=EQKPLVNELISQVGK	-0.0791525	50	M01
720	181208_2-D103_000ET_001V0_M01_S_1	SCW4_YEAST=SASEVASDLAQLTDFPVIR=SASEVASDLAQLTDFPVIR	0.0708461	50	M01
721	181208_2-D103_000ET_001V0_M01_S_1	ATIF_YEAST=ATEDFFVR=ATEDFFVR	0.33132	50	M01
722	181208_2-D103_000ET_001V0_M01_S_1	VATA_YEAST=VGHDNLVGEVIR=VGHDNLVGEVIR	0.456484	50	M01
723	181208_2-D103_000ET_001V0_M01_S_1	SYEC_YEAST=IHLEGSEAPQEPK=IHLEGSEAPQEPK	-0.746933	50	M01
724	181208_2-D103_000ET_001V0_M01_S_1	BIP_YEAST=QIAEDYLGTK=QIAEDYLGTK	0.543903	50	M01
725	181208_2-D103_000ET_001V0_M01_S_1	RL18A_YEAST=TVVVVGTVTDDAR=TVVVVGTVTDDAR	0.827006	50	M01
726	181208_2-D103_000ET_001V0_M01_S_1	EIF3I_YEAST=IFEEEIGR=IFEEEIGR	-0.0405286	50	M01
727	181208_2-D103_000ET_001V0_M01_S_1	QCR7_YEAST=IGDYILK=IGDYILK	0.0980419	50	M01
728	181208_2-D103_000ET_001V0_M01_S_1	CCPR_YEAST=LREDDEYDNYIGYGPVLVR=LREDDEYDNYIGYGPVLVR	0.377488	50	M01
729	181208_2-D103_000ET_001V0_M01_S_1	GDIR_YEAST=TKPFYEVELPESEAPSGFLAR=TKPFYEVELPESEAPSGFLAR	0.300845	50	M01
730	181208_2-D103_000ET_001V0_M01_S_1	YP225_YEAST=LQFYAFEIAR=LQFYAFEIAR	0.273776	50	M01
731	181208_2-D103_000ET_001V0_M01_S_1	HS104_YEAST=YDYDLFK=YDYDLFK	0.688452	50	M01
732	181208_2-D103_000ET_001V0_M01_S_1	ACS1_YEAST=SSWSTATDDELQDIKK=SSWSTATDDELQDIKK	0.252236	50	M01
733	181208_2-D103_000ET_001V0_M01_S_1	EF2_YEAST=LWGDSFFNPK=LWGDSFFNPK	0.508535	50	M01
734	181208_2-D103_000ET_001V0_M01_S_1	EF1A_YEAST=TLLEAIDAIEQPSRPTDK=TLLEAIDAIEQPSRPTDK	0.500618	50	M01
735	181208_2-D103_000ET_001V0_M01_S_1	ALF_YEAST=DYIMSPVGNPEGPEKPNKK=DYIMSPVGNPEGPEKPNKK	0.305262	50	M01
736	181208_2-D103_000ET_001V0_M01_S_1	XRN1_YEAST=FLDSEPTIGK=FLDSEPTIGK	0.210151	50	M01
737	181208_2-D103_000ET_001V0_M01_S_1	RS7A_YEAST=ALAIFVPVPSLAGFHK=ALAIFVPVPSLAGFHK	0.395961	50	M01
738	181208_2-D103_000ET_001V0_M01_S_1	PMA1_YEAST=TLANTAVVIR=TLANTAVVIR	0.389522	50	M01
739	181208_2-D103_000ET_001V0_M01_S_1	RL28_YEAST=LWTLIPEDK=LWTLIPEDK	0.431503	50	M01
740	181208_2-D103_000ET_001V0_M01_S_1	SDHF4_YEAST=TIPEFEGDVNPK=TIPEFEGDVNPK	0.570605	50	M01
741	181208_2-D103_000ET_001V0_M01_S_1	ATPA_YEAST=VLAVGDGIAR=VLAVGDGIAR	0.384919	50	M01
742	181208_2-D103_000ET_001V0_M01_S_1	YN034_YEAST=SPIAEIIRK=SPIAEIIRK	-1.26375	50	M01
743	181208_2-D103_000ET_001V0_M01_S_1	HXKG_YEAST=YHPDELAK=YHPDELAK	-0.496331	50	M01
744	181208_2-D103_000ET_001V0_M01_S_1	CH10_YEAST=TASGLYLPEK=TASGLYLPEK	0.415154	50	M01
745	181208_2-D103_000ET_001V0_M01_S_1	LSP1_YEAST=NAAGNFGPELAR=NAAGNFGPELAR	0.444436	50	M01
746	181208_2-D103_000ET_001V0_M01_S_1	KPYK1_YEAST=GVFPFVFEKEPVSDWTDDVEAR=GVFPFVFEKEPVSDWTDDVEAR	0.069652	50	M01
747	181208_2-D103_000ET_001V0_M01_S_1	SYTC_YEAST=QQSLYLDPEPTFIEER=QQSLYLDPEPTFIEER	0.196664	50	M01
748	181208_2-D103_000ET_001V0_M01_S_1	PHB1_YEAST=LIDVITK=LIDVITK	-0.261141	50	M01
749	181208_2-D103_000ET_001V0_M01_S_1	G3P1_YEAST=DPANLPWGSLK=DPANLPWGSLK	0.537035	50	M01
750	181208_2-D103_000ET_001V0_M01_S_1	PHSG_YEAST=GALDDLGFK=GALDDLGFK	0.249177	50	M01
751	181208_2-D103_000ET_001V0_M01_S_1	KPYK1_YEAST=IENQQGVNNFDEILK=IENQQGVNNFDEILK	0.499702	50	M01
752	181208_2-D103_000ET_001V0_M01_S_1	TSA1_YEAST=NVDEALR=NVDEALR	0.472378	50	M01
753	181208_2-D103_000ET_001V0_M01_S_1	MDM38_YEAST=EHVPDDINLDEEEEAK=EHVPDDINLDEEEEAK	0.440377	50	M01
754	181208_2-D103_000ET_001V0_M01_S_1	VATB_YEAST=GIYPPINVLPSLSR=GIYPPINVLPSLSR	-1.75025	50	M01
755	181208_2-D103_000ET_001V0_M01_S_1	PCKA_YEAST=DEIWWGPVNKPCSER=DEIWWGPVNKPC(UniMod:4)SER	0.592279	50	M01
756	181208_2-D103_000ET_001V0_M01_S_1	LEU1_YEAST=GGAAWVILR=GGAAWVILR	0.456267	50	M01
757	181208_2-D103_000ET_001V0_M01_S_1	MCR1_YEAST=VNLLYGNK=VNLLYGNK	0.312494	50	M01
758	181208_2-D103_000ET_001V0_M01_S_1	TCPD_YEAST=LGSADLVEEIDSDGSK=LGSADLVEEIDSDGSK	0.136171	50	M01
759	181208_2-D103_000ET_001V0_M01_S_1	SCS2_YEAST=AVADVWSDLEAEFK=AVADVWSDLEAEFK	-0.0487935	50	M01
760	181208_2-D103_000ET_001V0_M01_S_1	BIP_YEAST=DVDDIVLVGGSTR=DVDDIVLVGGSTR	0.306703	50	M01
761	181208_2-D103_000ET_001V0_M01_S_1	YKT6_YEAST=ILDEYLVAHPK=ILDEYLVAHPK	0.0239377	50	M01
762	181208_2-D103_000ET_001V0_M01_S_1	EF2_YEAST=DEIPVLLEK=DEIPVLLEK	0.933823	50	M01
763	181208_2-D103_000ET_001V0_M01_S_1	VATA_YEAST=LSADYPLLTGQR=LSADYPLLTGQR	0.466987	50	M01
764	181208_2-D103_000ET_001V0_M01_S_1	HSP77_YEAST=RQAVVNPENTLFATK=RQAVVNPENTLFATK	-0.266895	50	M01
765	181208_2-D103_000ET_001V0_M01_S_1	MDHC_YEAST=EINIESGLTPR=EINIESGLTPR	-0.508147	50	M01
766	181208_2-D103_000ET_001V0_M01_S_1	RS13_YEAST=NAPAWFK=NAPAWFK	0.340864	50	M01
767	181208_2-D103_000ET_001V0_M01_S_1	PGK_YEAST=IQLIDNLLDK=IQLIDNLLDK	0.333985	50	M01
768	181208_2-D103_000ET_001V0_M01_S_1	RL3_YEAST=HGHLGFLPR=HGHLGFLPR	0.251927	50	M01
769	181208_2-D103_000ET_001V0_M01_S_1	BFR1_YEAST=KVVADDLVLVTPK=KVVADDLVLVTPK	-0.895665	50	M01
770	181208_2-D103_000ET_001V0_M01_S_1	SYMC_YEAST=DLVWGTPVPLEK=DLVWGTPVPLEK	-0.607263	50	M01
771	181208_2-D103_000ET_001V0_M01_S_1	TSL1_YEAST=FLVENPEYVEK=FLVENPEYVEK	0.379491	50	M01
772	181208_2-D103_000ET_001V0_M01_S_1	MDHM_YEAST=IQFGGDEVVK=IQFGGDEVVK	0.282999	50	M01
773	181208_2-D103_000ET_001V0_M01_S_1	DAK1_YEAST=VLDPIPSTEDLISK=VLDPIPSTEDLISK	0.461119	50	M01
774	181208_2-D103_000ET_001V0_M01_S_1	GPD1_YEAST=YLPGITLPDNLVANPDLIDSVK=YLPGITLPDNLVANPDLIDSVK	-0.0209422	50	M01
775	181208_2-D103_000ET_001V0_M01_S_1	FAS2_YEAST=EHAPYTDELEEDVYLDPLAR=EHAPYTDELEEDVYLDPLAR	0.199283	50	M01
776	181208_2-D103_000ET_001V0_M01_S_1	PGK_YEAST=AAGFLLEK=AAGFLLEK	0.463585	50	M01
777	181208_2-D103_000ET_001V0_M01_S_1	ARMT1_YEAST=YENLLPQLR=YENLLPQLR	0.459856	50	M01
778	181208_2-D103_000ET_001V0_M01_S_1	ABF2_YEAST=WQNLEADIK=WQNLEADIK	0.302946	50	M01
779	181208_2-D103_000ET_001V0_M01_S_1	HSP71_YEAST=TTPSFVAFTDTER=TTPSFVAFTDTER	0.512789	50	M01
780	181208_2-D103_000ET_001V0_M01_S_1	ODO1_YEAST=RFGLEGLESVVPGIK=RFGLEGLESVVPGIK	0.390983	50	M01
781	181208_2-D103_000ET_001V0_M01_S_1	SSBP1_YEAST=IDFDNIKENYDTK=IDFDNIKENYDTK	0.290605	50	M01
782	181208_2-D103_000ET_001V0_M01_S_1	PPID_YEAST=EYFPEDLEK=EYFPEDLEK	0.140588	50	M01
783	181208_2-D103_000ET_001V0_M01_S_1	HMCS_YEAST=DYEAAIELR=DYEAAIELR	0.298297	50	M01
784	181208_2-D103_000ET_001V0_M01_S_1	ADT2_YEAST=TATQEGVISFWR=TATQEGVISFWR	0.430174	50	M01
785	181208_2-D103_000ET_001V0_M01_S_1	HSP26_YEAST=SVAVPVDILDHDNNYELK=SVAVPVDILDHDNNYELK	0.468723	50	M01
786	181208_2-D103_000ET_001V0_M01_S_1	HSP60_YEAST=QIIENAGEEGSVIIGK=QIIENAGEEGSVIIGK	0.684024	50	M01
787	181208_2-D103_000ET_001V0_M01_S_1	G6PD_YEAST=GGYFDSIGIIR=GGYFDSIGIIR	0.243412	50	M01
788	181208_2-D103_000ET_001V0_M01_S_1	GLYC_YEAST=VNPETGIIDYDTLEK=VNPETGIIDYDTLEK	0.465838	50	M01
789	181208_2-D103_000ET_001V0_M01_S_1	RL5_YEAST=VFLDIGLQR=VFLDIGLQR	0.337323	50	M01
790	181208_2-D103_000ET_001V0_M01_S_1	MPI_YEAST=NSPSDFNKPDLPELIQR=NSPSDFNKPDLPELIQR	0.226717	50	M01
791	181208_2-D103_000ET_001V0_M01_S_1	FKBP_YEAST=GSPFQCNIGVGQVIK=GSPFQC(UniMod:4)NIGVGQVIK	0.434796	50	M01
792	181208_2-D103_000ET_001V0_M01_S_1	PRTB_YEAST=AITVGASTLSDDR=AITVGASTLSDDR	0.140525	50	M01
793	181208_2-D103_000ET_001V0_M01_S_1	MASY_YEAST=LDSGSYHLDFLPETANIR=LDSGSYHLDFLPETANIR	0.395996	50	M01
794	181208_2-D103_000ET_001V0_M01_S_1	PHB1_YEAST=VLPSIGNEVLK=VLPSIGNEVLK	0.375139	50	M01
795	181208_2-D103_000ET_001V0_M01_S_1	VDAC1_YEAST=LEFANLTPGLK=LEFANLTPGLK	0.323116	50	M01
796	181208_2-D103_000ET_001V0_M01_S_1	AIM9_YEAST=ILPPVFNK=ILPPVFNK	-0.678325	50	M01
797	181208_2-D103_000ET_001V0_M01_S_1	IF4B_YEAST=RGGGADVDWSSAR=RGGGADVDWSSAR	0.273447	50	M01
798	181208_2-D103_000ET_001V0_M01_S_1	RL10_YEAST=EAGEVKDDGAFVK=EAGEVKDDGAFVK	0.257833	50	M01
799	181208_2-D103_000ET_001V0_M01_S_1	ODPB_YEAST=VLVPYSAEDAR=VLVPYSAEDAR	0.345673	50	M01
800	181208_2-D103_000ET_001V0_M01_S_1	ALF_YEAST=FAIPAINVTSSSTAVAALEAAR=FAIPAINVTSSSTAVAALEAAR	0.0925361	50	M01
801	181208_2-D103_000ET_001V0_M01_S_1	YN034_YEAST=EGVVPPVGITN=EGVVPPVGITN	-0.135292	50	M01
802	181208_2-D103_000ET_001V0_M01_S_1	BCA2_YEAST=YFTIGEVTER=YFTIGEVTER	-0.221531	50	M01
803	181208_2-D103_000ET_001V0_M01_S_1	RTN2_YEAST=TVDIEEELAAHQR=TVDIEEELAAHQR	0.13115	50	M01
804	181208_2-D103_000ET_001V0_M01_S_1	EF1G2_YEAST=QAPAFLGPK=QAPAFLGPK	0.280954	50	M01
805	181208_2-D103_000ET_001V0_M01_S_1	PDI_YEAST=ALYEEAQEK=ALYEEAQEK	0.201946	50	M01
806	181208_2-D103_000ET_001V0_M01_S_1	IF4B_YEAST=SGGFGGSFGGR=SGGFGGSFGGR	0.326175	50	M01
807	181208_2-D103_000ET_001V0_M01_S_1	MPCP_YEAST=ILKEEGIGSFYSGFTPILFK=ILKEEGIGSFYSGFTPILFK	-0.31159	50	M01
808	181208_2-D103_000ET_001V0_M01_S_1	THIL_YEAST=FGQTVLVDGVER=FGQTVLVDGVER	0.339681	50	M01
809	181208_2-D103_000ET_001V0_M01_S_1	PMG1_YEAST=RSFDVPPPPIDASSPFSQK=RSFDVPPPPIDASSPFSQK	0.433585	50	M01
810	181208_2-D103_000ET_001V0_M01_S_1	MPCP_YEAST=ASEFYYGFAGPK=ASEFYYGFAGPK	0.309133	50	M01
811	181208_2-D103_000ET_001V0_M01_S_1	RL19A_YEAST=LPSQVVWIR=LPSQVVWIR	0.356712	50	M01
812	181208_2-D103_000ET_001V0_M01_S_1	DUG1_YEAST=AIQIPAVSSDESLR=AIQIPAVSSDESLR	0.222323	50	M01
813	181208_2-D103_000ET_001V0_M01_S_1	TKT2_YEAST=FTPDDDALATR=FTPDDDALATR	0.424517	50	M01
814	181208_2-D103_000ET_001V0_M01_S_1	ACON_YEAST=GYDAGENTYQAPPADR=GYDAGENTYQAPPADR	0.450675	50	M01
815	181208_2-D103_000ET_001V0_M01_S_1	GST1_YEAST=NQFDFVEGEISK=NQFDFVEGEISK	0.224278	50	M01
816	181208_2-D103_000ET_001V0_M01_S_1	EIF3J_YEAST=ALLDIDTLDEK=ALLDIDTLDEK	-0.200294	50	M01
817	181208_2-D103_000ET_001V0_M01_S_1	SEC13_YEAST=FPDVLWR=FPDVLWR	0.616708	50	M01
818	181208_2-D103_000ET_001V0_M01_S_1	ALDH4_YEAST=SPNIVFADAELK=SPNIVFADAELK	0.433173	50	M01
819	181208_2-D103_000ET_001V0_M01_S_1	CDC48_YEAST=FALGNSNPSALR=FALGNSNPSALR	0.00380635	50	M01
820	181208_2-D103_000ET_001V0_M01_S_1	HSP82_YEAST=EILGDQVEK=EILGDQVEK	-0.107918	50	M01
821	181208_2-D103_000ET_001V0_M01_S_1	PABP_YEAST=TAEQLENLNIQDDQK=TAEQLENLNIQDDQK	0.182172	50	M01
822	181208_2-D103_000ET_001V0_M01_S_1	TSA1_YEAST=EGGLGPINIPLLADTNHSLSR=EGGLGPINIPLLADTNHSLSR	0.0268324	50	M01
823	181208_2-D103_000ET_001V0_M01_S_1	ALF_YEAST=GVEQILKR=GVEQILKR	0.102666	50	M01
824	181208_2-D103_000ET_001V0_M01_S_1	SC160_YEAST=APIEIPLEK=APIEIPLEK	0.309032	50	M01
825	181208_2-D103_000ET_001V0_M01_S_1	VPS1_YEAST=FYNFDEIRK=FYNFDEIRK	0.330169	50	M01
826	181208_2-D103_000ET_001V0_M01_S_1	RL20A_YEAST=RLPTESVPEPK=RLPTESVPEPK	0.543119	50	M01
827	181208_2-D103_000ET_001V0_M01_S_1	CISY1_YEAST=TVIGEVLLEQAYGGMR=TVIGEVLLEQAYGGMR	-0.969823	50	M01
828	181208_2-D103_000ET_001V0_M01_S_1	EF1A_YEAST=SVEMHHEQLEQGVPGDNVGFNVK=SVEMHHEQLEQGVPGDNVGFNVK	-1.86883	50	M01
829	181208_2-D103_000ET_001V0_M01_S_1	DHOM_YEAST=STITYNLVLLAEAER=STITYNLVLLAEAER	-0.743674	50	M01
830	181208_2-D103_000ET_001V0_M01_S_1	H4_YEAST=ISGLIYEEVR=ISGLIYEEVR	0.235808	50	M01
831	181208_2-D103_000ET_001V0_M01_S_1	PRTB_YEAST=LNLGSFNK=LNLGSFNK	0.347347	50	M01
832	181208_2-D103_000ET_001V0_M01_S_1	DHE2_YEAST=FLEFIGGLK=FLEFIGGLK	0.559631	50	M01
833	181208_2-D103_000ET_001V0_M01_S_1	QCR2_YEAST=RFVDESLLSTLPAGK=RFVDESLLSTLPAGK	0.21149	50	M01
834	181208_2-D103_000ET_001V0_M01_S_1	ATPA_YEAST=RTGNIVDVPVGPGLLGR=RTGNIVDVPVGPGLLGR	0.350732	50	M01
835	181208_2-D103_000ET_001V0_M01_S_1	SFM1_YEAST=TAYPNLLISR=TAYPNLLISR	-3.26265	50	M01
836	181208_2-D103_000ET_001V0_M01_S_1	BFR1_YEAST=VVADDLVLVTPK=VVADDLVLVTPK	0.852513	50	M01
837	181208_2-D103_000ET_001V0_M01_S_1	MASY_YEAST=VTPELTEK=VTPELTEK	-1.21639	50	M01
838	181208_2-D103_000ET_001V0_M01_S_1	G6PI_YEAST=NMFGFESWVGGR=NMFGFESWVGGR	0.310698	50	M01
839	181208_2-D103_000ET_001V0_M01_S_1	ENO1_YEAST=YDLDFKNPNSDK=YDLDFKNPNSDK	0.317016	50	M01
840	181208_2-D103_000ET_001V0_M01_S_1	CIS3_YEAST=NSGTLELTLK=NSGTLELTLK	0.458775	50	M01
841	181208_2-D103_000ET_001V0_M01_S_1	SYEC_YEAST=IGDIIQFER=IGDIIQFER	0.345208	50	M01
842	181208_2-D103_000ET_001V0_M01_S_1	ENO1_YEAST=TFAEALR=TFAEALR	0.269211	50	M01
843	181208_2-D103_000ET_001V0_M01_S_1	OAT_YEAST=YGHAEDFVPILESPEGK=YGHAEDFVPILESPEGK	0.452822	50	M01
844	181208_2-D103_000ET_001V0_M01_S_1	PYR1_YEAST=VYFVPVTAEFVR=VYFVPVTAEFVR	-0.101469	50	M01
845	181208_2-D103_000ET_001V0_M01_S_1	HSP73_YEAST=ELEGIANPIMTK=ELEGIANPIMTK	0.187748	50	M01
846	181208_2-D103_000ET_001V0_M01_S_1	PGK_YEAST=AHSSMVGFDLPQR=AHSSMVGFDLPQR	0.230433	50	M01
847	181208_2-D103_000ET_001V0_M01_S_1	NOP58_YEAST=ASETDLSEILPEEIEER=ASETDLSEILPEEIEER	0.358918	50	M01
848	181208_2-D103_000ET_001V0_M01_S_1	OM45_YEAST=AIAIGEFDTAKK=AIAIGEFDTAKK	-0.0178383	50	M01
849	181208_2-D103_000ET_001V0_M01_S_1	ATPA_YEAST=AVDALVPIGR=AVDALVPIGR	0.381988	50	M01
850	181208_2-D103_000ET_001V0_M01_S_1	GLYC_YEAST=YSEGYPGAR=YSEGYPGAR	0.261244	50	M01
851	181208_2-D103_000ET_001V0_M01_S_1	VPS21_YEAST=TGENVNDVFLGIGEK=TGENVNDVFLGIGEK	0.514245	50	M01
852	181208_2-D103_000ET_001V0_M01_S_1	SYEC_YEAST=LTWLADTK=LTWLADTK	-0.307471	50	M01
853	181208_2-D103_000ET_001V0_M01_S_1	PRX1_YEAST=EGVVTPINWQPADDVIIPPSVSNDEAK=EGVVTPINWQPADDVIIPPSVSNDEAK	0.273524	50	M01
854	181208_2-D103_000ET_001V0_M01_S_1	MCR1_YEAST=TPQDILLR=TPQDILLR	0.258156	50	M01
855	181208_2-D103_000ET_001V0_M01_S_1	RS24A_YEAST=QFVVDVLHPNR=QFVVDVLHPNR	0.390815	50	M01
856	181208_2-D103_000ET_001V0_M01_S_1	DHOM_YEAST=TLPLDDLIAHLK=TLPLDDLIAHLK	0.359852	50	M01
857	181208_2-D103_000ET_001V0_M01_S_1	LSP1_YEAST=IPVLEQELVR=IPVLEQELVR	0.396274	50	M01
858	181208_2-D103_000ET_001V0_M01_S_1	EFTU_YEAST=TVGTGLITR=TVGTGLITR	-1.01532	50	M01
859	181208_2-D103_000ET_001V0_M01_S_1	RLA4_YEAST=GSLEEIIAEGQK=GSLEEIIAEGQK	0.472179	50	M01
860	181208_2-D103_000ET_001V0_M01_S_1	HXKB_YEAST=ESGDFLAIDLGGTNLR=ESGDFLAIDLGGTNLR	0.373647	50	M01
861	181208_2-D103_000ET_001V0_M01_S_1	ERF3_YEAST=GEYETGFER=GEYETGFER	0.30297	50	M01
862	181208_2-D103_000ET_001V0_M01_S_1	RLA4_YEAST=AVVESVGAEVDEAR=AVVESVGAEVDEAR	0.486129	50	M01
863	181208_2-D103_000ET_001V0_M01_S_1	SYG_YEAST=VDGVDGEVELDDK=VDGVDGEVELDDK	0.672819	50	M01
864	181208_2-D103_000ET_001V0_M01_S_1	APA1_YEAST=EHFLPTFNTEPLQDAK=EHFLPTFNTEPLQDAK	0.259592	50	M01
865	181208_2-D103_000ET_001V0_M01_S_1	PUR4_YEAST=LIVEDPLLK=LIVEDPLLK	0.602431	50	M01
866	181208_2-D103_000ET_001V0_M01_S_1	RS3A1_YEAST=VTGFKDEVLETV=VTGFKDEVLETV	0.163951	50	M01
867	181208_2-D103_000ET_001V0_M01_S_1	KPYK1_YEAST=GVNLPGTDVDLPALSEKDK=GVNLPGTDVDLPALSEKDK	0.348837	50	M01
868	181208_2-D103_000ET_001V0_M01_S_1	PGM2_YEAST=DFPELDLGTIGK=DFPELDLGTIGK	-0.715264	50	M01
869	181208_2-D103_000ET_001V0_M01_S_1	IF2A_YEAST=GIEQLESAIEK=GIEQLESAIEK	0.19757	50	M01
870	181208_2-D103_000ET_001V0_M01_S_1	SYDC_YEAST=VYEIGPVFR=VYEIGPVFR	0.221389	50	M01
871	181208_2-D103_000ET_001V0_M01_S_1	RIB4_YEAST=VIIDALVK=VIIDALVK	0.308511	50	M01
872	181208_2-D103_000ET_001V0_M01_S_1	BGL2_YEAST=NDLTASQLSDKINDVR=NDLTASQLSDKINDVR	0.213302	50	M01
873	181208_2-D103_000ET_001V0_M01_S_1	YMN1_YEAST=GVQPGEIIPAR=GVQPGEIIPAR	-0.376336	50	M01
874	181208_2-D103_000ET_001V0_M01_S_1	ADH1_YEAST=EKDIVGAVLK=EKDIVGAVLK	0.228636	50	M01
875	181208_2-D103_000ET_001V0_M01_S_1	YP225_YEAST=HGLNDWIVGQK=HGLNDWIVGQK	0.324868	50	M01
876	181208_2-D103_000ET_001V0_M01_S_1	HSP72_YEAST=KAEETIAWLDSNTTATK=KAEETIAWLDSNTTATK	0.305199	50	M01
877	181208_2-D103_000ET_001V0_M01_S_1	CBS_YEAST=LELYNPGGSIKDR=LELYNPGGSIKDR	0.205614	50	M01
878	181208_2-D103_000ET_001V0_M01_S_1	CORO_YEAST=APDQVPLFR=APDQVPLFR	0.298594	50	M01
879	181208_2-D103_000ET_001V0_M01_S_1	ENO1_YEAST=TAGIQIVADDLTVTNPK=TAGIQIVADDLTVTNPK	0.357389	50	M01
880	181208_2-D103_000ET_001V0_M01_S_1	CBS_YEAST=QLEDLNLFDNLR=QLEDLNLFDNLR	0.0664631	50	M01
881	181208_2-D103_000ET_001V0_M01_S_1	RS5_YEAST=TIAETLAEELINAAK=TIAETLAEELINAAK	0.448119	50	M01
882	181208_2-D103_000ET_001V0_M01_S_1	PUR92_YEAST=VGVTIPEAVEEIDIGGVTLLR=VGVTIPEAVEEIDIGGVTLLR	-0.309061	50	M01
883	181208_2-D103_000ET_001V0_M01_S_1	MRP8_YEAST=DELDDAFNDVAR=DELDDAFNDVAR	0.387935	50	M01
884	181208_2-D103_000ET_001V0_M01_S_1	PYR1_YEAST=MLDQIGVDQPAWK=MLDQIGVDQPAWK	0.317788	50	M01
885	181208_2-D103_000ET_001V0_M01_S_1	MPCP_YEAST=FGGYEVFK=FGGYEVFK	0.417603	50	M01
886	181208_2-D103_000ET_001V0_M01_S_1	SSZ1_YEAST=NDVDVIANPDGER=NDVDVIANPDGER	0.467677	50	M01
887	181208_2-D103_000ET_001V0_M01_S_1	ZEO1_YEAST=KEEQNIADGVEQK=KEEQNIADGVEQK	-0.131162	50	M01
888	181208_2-D103_000ET_001V0_M01_S_1	AMPL_YEAST=GGLLESVVER=GGLLESVVER	0.336274	50	M01
889	181208_2-D103_000ET_001V0_M01_S_1	DHSD_YEAST=GTPNDAYVPPPENK=GTPNDAYVPPPENK	-0.00616877	50	M01
890	181208_2-D103_000ET_001V0_M01_S_1	ARO8_YEAST=SANPSNDIPLSR=SANPSNDIPLSR	0.352632	50	M01
891	181208_2-D103_000ET_001V0_M01_S_1	YM54_YEAST=ITPLPISDELR=ITPLPISDELR	0.433097	50	M01
892	181208_2-D103_000ET_001V0_M01_S_1	GPD1_YEAST=LTEIINTR=LTEIINTR	0.105219	50	M01
893	181208_2-D103_000ET_001V0_M01_S_1	ESS1_YEAST=GGDLGWFGR=GGDLGWFGR	0.38207	50	M01
894	181208_2-D103_000ET_001V0_M01_S_1	ILV5_YEAST=SLEFNSQPDYR=SLEFNSQPDYR	0.320013	50	M01
895	181208_2-D103_000ET_001V0_M01_S_1	YK065_YEAST=DFEPVIGSNPK=DFEPVIGSNPK	0.529544	50	M01
896	181208_2-D103_000ET_001V0_M01_S_1	SODC_YEAST=FEQASESEPTTVSYEIAGNSPNAER=FEQASESEPTTVSYEIAGNSPNAER	0.437905	50	M01
897	181208_2-D103_000ET_001V0_M01_S_1	EF2_YEAST=GGGQIIPTMR=GGGQIIPTMR	0.26119	50	M01
898	181208_2-D103_000ET_001V0_M01_S_1	PRS4_YEAST=IVGSELIQK=IVGSELIQK	-0.927425	50	M01
899	181208_2-D103_000ET_001V0_M01_S_1	PYR1_YEAST=VVGVNLIELATK=VVGVNLIELATK	-0.27378	50	M01
900	181208_2-D103_000ET_001V0_M01_S_1	HS104_YEAST=ALTILTLAQK=ALTILTLAQK	0.540194	50	M01
901	181208_2-D103_000ET_001V0_M01_S_1	SYIC_YEAST=AVADWPVLGK=AVADWPVLGK	-0.51085	50	M01
902	181208_2-D103_000ET_001V0_M01_S_1	METK1_YEAST=DGSLAWLRPDTK=DGSLAWLRPDTK	0.970987	50	M01
903	181208_2-D103_000ET_001V0_M01_S_1	MPG1_YEAST=IGPDVVIGPNVTIGDGVR=IGPDVVIGPNVTIGDGVR	0.475405	50	M01
904	181208_2-D103_000ET_001V0_M01_S_1	FKBP_YEAST=LTIPGPYAYGPR=LTIPGPYAYGPR	0.37599	50	M01
905	181208_2-D103_000ET_001V0_M01_S_1	BBC1_YEAST=IYPQEPPISHR=IYPQEPPISHR	0.659587	50	M01
906	181208_2-D103_000ET_001V0_M01_S_1	VATB_YEAST=ARDDADEDEEDPDTR=ARDDADEDEEDPDTR	0.0909132	50	M01
907	181208_2-D103_000ET_001V0_M01_S_1	MTC1_YEAST=NSEAEDVFEFLDSLPEAK=NSEAEDVFEFLDSLPEAK	-0.0129485	50	M01
908	181208_2-D103_000ET_001V0_M01_S_1	RL5_YEAST=FPGWDFETEEIDPELLR=FPGWDFETEEIDPELLR	0.0117148	50	M01
909	181208_2-D103_000ET_001V0_M01_S_1	MCR1_YEAST=WIDLPISK=WIDLPISK	0.386447	50	M01
910	181208_2-D103_000ET_001V0_M01_S_1	RS3_YEAST=YAPGTIVLYAER=YAPGTIVLYAER	0.149553	50	M01
911	181208_2-D103_000ET_001V0_M01_S_1	ATPB_YEAST=TVFIQELINNIAK=TVFIQELINNIAK	-0.217824	50	M01
912	181208_2-D103_000ET_001V0_M01_S_1	SYNC_YEAST=EDESLPAAIK=EDESLPAAIK	0.489364	50	M01
913	181208_2-D103_000ET_001V0_M01_S_1	CDC48_YEAST=AAAPTVVFLDELDSIAK=AAAPTVVFLDELDSIAK	0.292632	50	M01
914	181208_2-D103_000ET_001V0_M01_S_1	HXKA_YEAST=HFIDELNK=HFIDELNK	0.307275	50	M01
915	181208_2-D103_000ET_001V0_M01_S_1	ENO1_YEAST=AVDDFLISLDGTANK=AVDDFLISLDGTANK	0.335044	50	M01
916	181208_2-D103_000ET_001V0_M01_S_1	GDI1_YEAST=EDGSKDNIYLSR=EDGSKDNIYLSR	-0.884034	50	M01
917	181208_2-D103_000ET_001V0_M01_S_1	IF2G_YEAST=REFEEGGGLPEQPLNPDFSK=REFEEGGGLPEQPLNPDFSK	0.342001	50	M01
918	181208_2-D103_000ET_001V0_M01_S_1	PMG1_YEAST=SFDVPPPPIDASSPFSQK=SFDVPPPPIDASSPFSQK	0.524672	50	M01
919	181208_2-D103_000ET_001V0_M01_S_1	HS104_YEAST=TAIIEGVAQR=TAIIEGVAQR	-0.823661	50	M01
920	181208_2-D103_000ET_001V0_M01_S_1	TRX2_YEAST=LDVDEVSDVAQK=LDVDEVSDVAQK	-0.0189679	50	M01
921	181208_2-D103_000ET_001V0_M01_S_1	SIS1_YEAST=EIYDQYGLEAAR=EIYDQYGLEAAR	0.0551061	50	M01
922	181208_2-D103_000ET_001V0_M01_S_1	TBB_YEAST=YPGQLNSDLR=YPGQLNSDLR	0.317339	50	M01
923	181208_2-D103_000ET_001V0_M01_S_1	RS4B_YEAST=ESLPLIVFLR=ESLPLIVFLR	0.374005	50	M01
924	181208_2-D103_000ET_001V0_M01_S_1	EF2_YEAST=AYLPVNESFGFTGELR=AYLPVNESFGFTGELR	-0.973355	50	M01
925	181208_2-D103_000ET_001V0_M01_S_1	ZUO1_YEAST=QSAAGGSLDQDGFFK=QSAAGGSLDQDGFFK	-0.880414	50	M01
926	181208_2-D103_000ET_001V0_M01_S_1	SYSC_YEAST=TAQLSEFDEELYK=TAQLSEFDEELYK	0.245764	50	M01
927	181208_2-D103_000ET_001V0_M01_S_1	KES1_YEAST=LGDFNLIAK=LGDFNLIAK	0.811944	50	M01
928	181208_2-D103_000ET_001V0_M01_S_1	ACH1_YEAST=AIAGHLVEFFR=AIAGHLVEFFR	0.308844	50	M01
929	181208_2-D103_000ET_001V0_M01_S_1	TKT1_YEAST=LFSEYQK=LFSEYQK	0.266403	50	M01
930	181208_2-D103_000ET_001V0_M01_S_1	ACAC_YEAST=IIIKDPQTGAPVPLR=IIIKDPQTGAPVPLR	0.513707	50	M01
931	181208_2-D103_000ET_001V0_M01_S_1	KAD2_YEAST=VDDELLVAR=VDDELLVAR	-0.222002	50	M01
932	181208_2-D103_000ET_001V0_M01_S_1	CARP_YEAST=DTENGGEATFGGIDESK=DTENGGEATFGGIDESK	0.494562	50	M01
933	181208_2-D103_000ET_001V0_M01_S_1	ALDH4_YEAST=AFSNGSWNGIDPIDR=AFSNGSWNGIDPIDR	0.211109	50	M01
934	181208_2-D103_000ET_001V0_M01_S_1	DHOM_YEAST=LGYTEPDPR=LGYTEPDPR	0.425685	50	M01
935	181208_2-D103_000ET_001V0_M01_S_1	MDHM_YEAST=GVATDLSHIPTNSVVK=GVATDLSHIPTNSVVK	0.748824	50	M01
936	181208_2-D103_000ET_001V0_M01_S_1	ACH1_YEAST=CGVDSIPVDPEK=C(UniMod:4)GVDSIPVDPEK	0.334431	50	M01
937	181208_2-D103_000ET_001V0_M01_S_1	PABP_YEAST=NGPVYGVPPQGGFPR=NGPVYGVPPQGGFPR	0.780502	50	M01
938	181208_2-D103_000ET_001V0_M01_S_1	ILV5_YEAST=AAIEDGWVPGK=AAIEDGWVPGK	0.363761	50	M01
939	181208_2-D103_000ET_001V0_M01_S_1	EF2_YEAST=WTNKDTDAEGKPLER=WTNKDTDAEGKPLER	0.0137419	50	M01
940	181208_2-D103_000ET_001V0_M01_S_1	SOL4_YEAST=IFFCDER=IFFC(UniMod:4)DER	-1.80332	50	M01
941	181208_2-D103_000ET_001V0_M01_S_1	PFKA2_YEAST=SEWPSLIEELLK=SEWPSLIEELLK	0.630005	50	M01
942	181208_2-D103_000ET_001V0_M01_S_1	HXKG_YEAST=LPTTPTER=LPTTPTER	-0.306143	50	M01
943	181208_2-D103_000ET_001V0_M01_S_1	KPYK1_YEAST=AEVSDVGNAILDGADCVMLSGETAK=AEVSDVGNAILDGADC(UniMod:4)VMLSGETAK	-0.405839	50	M01
944	181208_2-D103_000ET_001V0_M01_S_1	EF2_YEAST=IWCFGPDGNGPNLVIDQTK=IWC(UniMod:4)FGPDGNGPNLVIDQTK	-0.956098	50	M01
945	181208_2-D103_000ET_001V0_M01_S_1	RLA4_YEAST=YLAAYLLLVQGGNAAPSAADIK=YLAAYLLLVQGGNAAPSAADIK	-0.336548	50	M01
946	181208_2-D103_000ET_001V0_M01_S_1	HSP82_YEAST=VKEEVQEIEELNK=VKEEVQEIEELNK	0.317575	50	M01
947	181208_2-D103_000ET_001V0_M01_S_1	ADH3_YEAST=GVIFYENK=GVIFYENK	-0.079952	50	M01
948	181208_2-D103_000ET_001V0_M01_S_1	EF3A_YEAST=AIANGQVDGFPTQEECR=AIANGQVDGFPTQEEC(UniMod:4)R	0.433311	50	M01
949	181208_2-D103_000ET_001V0_M01_S_1	EF3A_YEAST=LVEDPQVIAPFLGK=LVEDPQVIAPFLGK	0.428645	50	M01
950	181208_2-D103_000ET_001V0_M01_S_1	ALDH6_YEAST=ITLELGGK=ITLELGGK	0.0222723	50	M01
951	181208_2-D103_000ET_001V0_M01_S_1	SCS2_YEAST=EVPAEPETQPPVQVK=EVPAEPETQPPVQVK	0.347779	50	M01
952	181208_2-D103_000ET_001V0_M01_S_1	BGL2_YEAST=SVVADISDSDGKSYSGK=SVVADISDSDGKSYSGK	0.146542	50	M01
953	181208_2-D103_000ET_001V0_M01_S_1	PYR1_YEAST=GETLQDTIR=GETLQDTIR	0.110862	50	M01
954	181208_2-D103_000ET_001V0_M01_S_1	SUCB_YEAST=FGFDDNASFR=FGFDDNASFR	0.446858	50	M01
955	181208_2-D103_000ET_001V0_M01_S_1	DUG1_YEAST=LVYGVDPDFTR=LVYGVDPDFTR	0.452946	50	M01
956	181208_2-D103_000ET_001V0_M01_S_1	UBA1_YEAST=LEPVDFEK=LEPVDFEK	0.318072	50	M01
957	181208_2-D103_000ET_001V0_M01_S_1	EF2_YEAST=STLTDSLVQR=STLTDSLVQR	0.39325	50	M01
958	181208_2-D103_000ET_001V0_M01_S_1	HSP26_YEAST=LLGEGGLR=LLGEGGLR	0.247417	50	M01
959	181208_2-D103_000ET_001V0_M01_S_1	PGK_YEAST=SSAAGNTVIIGGGDTATVAK=SSAAGNTVIIGGGDTATVAK	-1.50225	50	M01
960	181208_2-D103_000ET_001V0_M01_S_1	PGM2_YEAST=IIKDFPELDLGTIGK=IIKDFPELDLGTIGK	-0.315275	50	M01
961	181208_2-D103_000ET_001V0_M01_S_1	PFKA1_YEAST=IGDILSGR=IGDILSGR	-0.0604605	50	M01
962	181208_2-D103_000ET_001V0_M01_S_1	ENO2_YEAST=TFAEAMR=TFAEAMR	0.109287	50	M01
963	181208_2-D103_000ET_001V0_M01_S_1	RL12B_YEAST=VDFKNPHDIIEGINAGEIEIPEN=VDFKNPHDIIEGINAGEIEIPEN	0.131452	50	M01
964	181208_2-D103_000ET_001V0_M01_S_1	TKT1_YEAST=WKEALDFQPPSSGSGNYSGR=WKEALDFQPPSSGSGNYSGR	-0.210382	50	M01
965	181208_2-D103_000ET_001V0_M01_S_1	ARC1_YEAST=LEINHDLDLPHEVIEK=LEINHDLDLPHEVIEK	0.0530389	50	M01
966	181208_2-D103_000ET_001V0_M01_S_1	PUR7_YEAST=LSEFWFK=LSEFWFK	-0.537841	50	M01
967	181208_2-D103_000ET_001V0_M01_S_1	BGL2_YEAST=ESTVAGFLVGSEALYR=ESTVAGFLVGSEALYR	0.150825	50	M01
968	181208_2-D103_000ET_001V0_M01_S_1	PIL1_YEAST=ALLELLDDSPVTPGETRPAYDGYEASK=ALLELLDDSPVTPGETRPAYDGYEASK	0.317085	50	M01
969	181208_2-D103_000ET_001V0_M01_S_1	RS6A_YEAST=KGEQELEGLTDTTVPK=KGEQELEGLTDTTVPK	0.278499	50	M01
970	181208_2-D103_000ET_001V0_M01_S_1	ATPB_YEAST=IINVIGEPIDERGPIK=IINVIGEPIDERGPIK	0.275483	50	M01
971	181208_2-D103_000ET_001V0_M01_S_1	PCKA_YEAST=CAYPIDYIPSAK=C(UniMod:4)AYPIDYIPSAK	0.380682	50	M01
972	181208_2-D103_000ET_001V0_M01_S_1	ADH1_YEAST=SIGGEVFIDFTKEK=SIGGEVFIDFTKEK	0.229853	50	M01
973	181208_2-D103_000ET_001V0_M01_S_1	VDAC1_YEAST=VSDSGIVTLAYK=VSDSGIVTLAYK	0.298504	50	M01
974	181208_2-D103_000ET_001V0_M01_S_1	ATPB_YEAST=VLDTGGPISVPVGR=VLDTGGPISVPVGR	0.309894	50	M01
975	181208_2-D103_000ET_001V0_M01_S_1	RS16A_YEAST=VYEPLLLVGLDK=VYEPLLLVGLDK	0.121063	50	M01
976	181208_2-D103_000ET_001V0_M01_S_1	CYS3_YEAST=LVWIETPTNPTLK=LVWIETPTNPTLK	0.433355	50	M01
977	181208_2-D103_000ET_001V0_M01_S_1	PYR1_YEAST=VPQFSFPR=VPQFSFPR	0.36078	50	M01
978	181208_2-D103_000ET_001V0_M01_S_1	PIN3_YEAST=WDPANAPR=WDPANAPR	0.239524	50	M01
979	181208_2-D103_000ET_001V0_M01_S_1	KPYK1_YEAST=VTDGVMVAR=VTDGVMVAR	0.247605	50	M01
980	181208_2-D103_000ET_001V0_M01_S_1	SYRC_YEAST=GDLLIPIPR=GDLLIPIPR	0.358659	50	M01
981	181208_2-D103_000ET_001V0_M01_S_1	METE_YEAST=ITVDELFK=ITVDELFK	0.373429	50	M01
982	181208_2-D103_000ET_001V0_M01_S_1	HSP12_YEAST=DNAEGQGESLADQAR=DNAEGQGESLADQAR	0.398953	50	M01
983	181208_2-D103_000ET_001V0_M01_S_1	MDJ1_YEAST=TITVDLPHGLQDGDVVR=TITVDLPHGLQDGDVVR	0.147617	50	M01
984	181208_2-D103_000ET_001V0_M01_S_1	KPYK1_YEAST=IENQQGVNNFDEILKVTDGVMVAR=IENQQGVNNFDEILKVTDGVMVAR	-0.526831	50	M01
985	181208_2-D103_000ET_001V0_M01_S_1	TCTP_YEAST=LQETNPEEVPKFEK=LQETNPEEVPKFEK	0.248974	50	M01
986	181208_2-D103_000ET_001V0_M01_S_1	VDAC1_YEAST=LPNSNVNIEFATR=LPNSNVNIEFATR	0.520648	50	M01
987	181208_2-D103_000ET_001V0_M01_S_1	NDK_YEAST=TILGATNPLGSAPGTIR=TILGATNPLGSAPGTIR	0.440396	50	M01
988	181208_2-D103_000ET_001V0_M01_S_1	HSP12_YEAST=GVFQGVHDSAEK=GVFQGVHDSAEK	0.34538	50	M01
989	181208_2-D103_000ET_001V0_M01_S_1	PYR1_YEAST=ISSFGTKEELPSLVLR=ISSFGTKEELPSLVLR	0.505796	50	M01
990	181208_2-D103_000ET_001V0_M01_S_1	SDO1L_YEAST=IEEVIDLILR=IEEVIDLILR	0.478155	50	M01
991	181208_2-D103_000ET_001V0_M01_S_1	TAL1_YEAST=LIDVAVEYGKK=LIDVAVEYGKK	-0.0620003	50	M01
992	181208_2-D103_000ET_001V0_M01_S_1	SYEC_YEAST=ANFEIDLPDAK=ANFEIDLPDAK	0.425735	50	M01
993	181208_2-D103_000ET_001V0_M01_S_1	PMG1_YEAST=YVDPNVLPETESLALVIDR=YVDPNVLPETESLALVIDR	0.0707133	50	M01
994	181208_2-D103_000ET_001V0_M01_S_1	ADT2_YEAST=QFNGLIDVYKK=QFNGLIDVYKK	0.158118	50	M01
995	181208_2-D103_000ET_001V0_M01_S_1	ABP1_YEAST=GSDPDTTWLIISPNAK=GSDPDTTWLIISPNAK	0.109811	50	M01
996	181208_2-D103_000ET_001V0_M01_S_1	ACEA_YEAST=LFHEAVIDEIER=LFHEAVIDEIER	0.169753	50	M01
997	181208_2-D103_000ET_001V0_M01_S_1	SYV_YEAST=TGEVIINPLK=TGEVIINPLK	0.152326	50	M01
998	181208_2-D103_000ET_001V0_M01_S_1	SEC13_YEAST=WEPAGEVHQ=WEPAGEVHQ	0.285412	50	M01
999	181208_2-D103_000ET_001V0_M01_S_1	MLC1_YEAST=LTDAEVDELLK=LTDAEVDELLK	0.430456	50	M01
1000	181208_2-D103_000ET_001V0_M01_S_1	SEC13_YEAST=FVTGGADNLVK=FVTGGADNLVK	-0.484549	50	M01
1001	181208_2-D103_000ET_001V0_M01_S_1	SYV_YEAST=KEVEPIPEFIDK=KEVEPIPEFIDK	0.433371	50	M01
[truncated: 363,210+ more rows]

## Sheet: Source_data_Fig2D
	Sample	Peptide	Intensity
[truncated: 1,526 more rows]

[truncated: 40 more sheets: Source_data_Fig2E, Source_data_Fig3B_M01_all_days, Source_data_Fig3B_M01_day28, Source_data_Fig3B_M01_day56, Source_data_Fig3B_M01_day84, Source_data_Fig3B_allInstr&Days, Source_data_Fig3D_M01_all_days, Source_data_Fig3D_M01_day28, Source_data_Fig3D_M01_day56, Source_data_Fig3D_M01_day84, Source_data_Fig3D_allInstr&Days, Source_data_Fig3E, Source_data_Fig3F, Source_data_Fig4B, Source_data_Fig4C, Source_data_Fig4D, Source_data_Fig5A, Source_data_Fig5B_afterProNorM, Source_data_Fig5B_noNorm, Source_data_Fig6 …]
